# Supplementary material for: Multi-omics analysis of the regulatory effects of low-phosphorus stress on phosphorus transport in soybean roots
Source: Front Plant Sci. 2022 Sep 2;13:992036. doi: 10.3389/fpls.2022.992036 (PMC9478169; doi:10.3389/fpls.2022.992036)
Supplement: Supplementary file 1 [file Data_Sheet_1.zip]

Archive with 8 entries (8 files):
- Methods S1.doc
- Methods S2.doc
- Table S1.doc
- Table S2.doc
- Table S3.xlsx
- Table S4.xlsx
- Table S5.txt
- Table S6.doc
