# Supplementary material for: Multi-omics analysis of the regulatory effects of low-phosphorus stress on phosphorus transport in soybean roots
Source: Front Plant Sci. 2022 Sep 2;13:992036. doi: 10.3389/fpls.2022.992036 (PMC9478169; doi:10.3389/fpls.2022.992036)
Supplement: Supplementary file 1 [file Data_Sheet_1.zip › Table S3.xlsx]

## Sheet: LP_vs_OP
Table S3 Protein Quantitative Difference Results
Accession	Protein Name	Gene Name	Function	Description	Coverage	Unique Peptides	Peptides	PSMs	AAs	MW [kDa]	calc. pI	LP-1/REF	LP-2/REF	LP-3/REF	average LP	OP-1/REF	OP-2/REF	OP-3/REF	average OP	LP/OP	t test p value
I1KNJ5	Inositol-1-monophosphatase	GLYMA_07G266200		Inositol-1-monophosphatase OS=Glycine max OX=3847 GN=GLYMA_07G266200 PE=3 SV=1 - [I1KNJ5_SOYBN]	7.69	1	1	2	247	26.2383	4.89404	1.4285	1.76857	1.59453	1.5972	0.31802	0.469945	0.491236	0.4264	3.74577	0.000478292
I1LJ93	DNA helicase	100782586		DNA helicase OS=Glycine max OX=3847 GN=100782586 PE=3 SV=1 - [I1LJ93_SOYBN]	1.56	1	1	1	835	92.8439	6.16357	1.15575	1.12042	1.68158	1.31925	0.824083	0.764162	0.567613	0.718619	1.83581	0.0382385
K7MNE0	SHSP domain-containing protein	100813727		SHSP domain-containing protein OS=Glycine max OX=3847 GN=100813727 PE=3 SV=1 - [K7MNE0_SOYBN]	7.35	1	1	1	136	15.2724	5.38916	1.52255	1.1061	1.1047	1.24445	0.678699	0.549952	0.874527	0.701059	1.7751	0.0318657
A0A0R0J6V1	Uncharacterized protein	100818107		Uncharacterized protein OS=Glycine max OX=3847 GN=100818107 PE=3 SV=1 - [A0A0R0J6V1_SOYBN]	3.1	1	1	1	323	35.7249	8.74854	1.15484	1.62836	1.04464	1.27595	0.706303	0.702336	0.786117	0.731585	1.74408	0.0397278
I1KRR3	Acid phosphatase	100789603		Acid phosphatase OS=Glycine max OX=3847 GN=100789603 PE=3 SV=1 - [I1KRR3_SOYBN]	3.72	1	1	1	269	30.5221	5.56689	1.18343	1.28662	1.3279	1.26598	0.634329	0.724294	0.877176	0.745267	1.6987	0.00327854
C6TCG3	PLAT domain-containing protein			PLAT domain-containing protein OS=Glycine max OX=3847 PE=2 SV=1 - [C6TCG3_SOYBN]	5.43	1	1	1	184	20.273	5.46533	1.14287	1.19404	1.43899	1.25864	0.605702	0.723623	0.938358	0.755894	1.6651	0.0196933
C0LZ80	Phosphate transporter	PT13		Phosphate transporter OS=Glycine max OX=3847 GN=PT13 PE=2 SV=1 - [C0LZ80_SOYBN]	5.6	3	3	10	536	58.5888	7.76709	1.16	1.45844	1.13203	1.25016	0.768219	0.665013	0.82806	0.753764	1.65855	0.0124071
A0A0R0JF58	Peptidyl-prolyl cis-trans isomerase	GLYMA_06G005100	FUNCTION: PPIases accelerate the folding of proteins. It catalyzes the cis-trans isomerization of proline imidic peptide bonds in oligopeptides. {ECO:0000256|RuleBase:RU363019}.	Peptidyl-prolyl cis-trans isomerase OS=Glycine max OX=3847 GN=GLYMA_06G005100 PE=3 SV=1 - [A0A0R0JF58_SOYBN]	8.72	1	2	3	172	18.182	8.26514	1.03322	1.43414	1.2913	1.25289	0.656168	0.720366	0.921153	0.765896	1.63584	0.0264837
I1LDG0	Uncharacterized protein	100809999		Uncharacterized protein OS=Glycine max OX=3847 GN=100809999 PE=3 SV=1 - [I1LDG0_SOYBN]	47.42	3	7	16	213	23.0445	6.13818	1.15143	1.39076	1.19943	1.24721	0.717128	0.769201	0.841245	0.775858	1.60752	0.00443657
B0M1A7	Peroxisomal small heat shock protein	100170732		Peroxisomal small heat shock protein OS=Glycine max OX=3847 GN=100170732 PE=2 SV=1 - [B0M1A7_SOYBN]	6.25	1	1	3	144	16.2366	7.63525	1.35658	1.11498	1.21402	1.22853	0.730929	0.751988	0.849635	0.777517	1.58006	0.00467232
C6SYB8	Uncharacterized protein	100306181		Uncharacterized protein OS=Glycine max OX=3847 GN=100306181 PE=2 SV=1 - [C6SYB8_SOYBN]	8.44	2	2	4	225	25.1662	5.13525	1.25584	1.31712	1.08338	1.21878	0.776197	0.692962	0.856894	0.775351	1.57191	0.00629981
I1M7D9	Uncharacterized protein	100812604		Uncharacterized protein OS=Glycine max OX=3847 GN=100812604 PE=3 SV=1 - [I1M7D9_SOYBN]	0.88	2	2	4	1370	150.566	6.66846	1.37494	1.25325	1.03191	1.22003	0.750448	0.842621	0.746248	0.779772	1.5646	0.0138698
A0A0R0EQF9	Uncharacterized protein	GLYMA_20G204800		Uncharacterized protein OS=Glycine max OX=3847 GN=GLYMA_20G204800 PE=4 SV=1 - [A0A0R0EQF9_SOYBN]	2.57	2	2	2	662	75.4347	6.43018	1.26853	1.20872	1.13029	1.20251	0.793427	0.746405	0.800801	0.780211	1.54127	0.000630232
A0A0R4J4G9	SHSP domain-containing protein	GLYMA_12G013100		SHSP domain-containing protein OS=Glycine max OX=3847 GN=GLYMA_12G013100 PE=3 SV=1 - [A0A0R4J4G9_SOYBN]	13.74	3	3	4	211	23.7401	6.97607	1.18455	1.20684	1.17723	1.18954	0.818588	0.708855	0.795037	0.77416	1.53656	0.000273493
I1MQ89	Phosphopyruvate hydratase	100787663		Phosphopyruvate hydratase OS=Glycine max OX=3847 GN=100787663 PE=3 SV=1 - [I1MQ89_SOYBN]	22.25	4	10	31	445	48.0027	6.46826	1.19031	1.27609	1.17425	1.21355	0.755832	0.778576	0.846875	0.793761	1.52886	0.000553138
K7LF27	Uncharacterized protein	100808540		Uncharacterized protein OS=Glycine max OX=3847 GN=100808540 PE=4 SV=1 - [K7LF27_SOYBN]	30.43	2	3	3	138	14.3706	4.44971	1.35052	1.09359	1.21597	1.22003	0.564844	0.930899	0.906041	0.800595	1.5239	0.0396522
I1LEI5	Uncharacterized protein	GLYMA_10G261200		Uncharacterized protein OS=Glycine max OX=3847 GN=GLYMA_10G261200 PE=4 SV=1 - [I1LEI5_SOYBN]	8.7	2	2	5	230	25.8529	6.68311	1.06841	1.3587	1.26694	1.23135	0.706706	0.749298	0.974192	0.810065	1.52006	0.0241807
I1MJG4	Non-specific lipid-transfer protein	100814571	FUNCTION: Plant non-specific lipid-transfer proteins transfer phospholipids as well as galactolipids across membranes. May play a role in wax or cutin deposition in the cell walls of expanding epidermal cells and certain secretory tissues. {ECO:0000256|RuleBase:RU000628}.	Non-specific lipid-transfer protein OS=Glycine max OX=3847 GN=100814571 PE=3 SV=1 - [I1MJG4_SOYBN]	11.3	2	2	2	115	11.3918	8.11865	0.99911	1.23876	1.38691	1.20826	0.837417	0.730402	0.83063	0.799483	1.5113	0.0258296
K7M1G8	Alpha-1,4 glucan phosphorylase	100779066	FUNCTION: Phosphorylase is an important allosteric enzyme in carbohydrate metabolism. Enzymes from different sources differ in their regulatory mechanisms and in their natural substrates. However, all known phosphorylases share catalytic and structural properties. {ECO:0000256|RuleBase:RU000587}.	Alpha-1,4 glucan phosphorylase OS=Glycine max OX=3847 GN=100779066 PE=3 SV=1 - [K7M1G8_SOYBN]	1.51	1	1	1	860	97.9398	6.99072	1.22756	1.24811	1.1092	1.19496	0.732791	0.738454	0.914153	0.795133	1.50284	0.00557285
E2GK55	Carotenoid cleavage dioxygenase 8	CCD8		Carotenoid cleavage dioxygenase 8 OS=Glycine max OX=3847 GN=CCD8 PE=2 SV=1 - [E2GK55_SOYBN]	1.28	1	1	1	546	61.0728	6.80029	1.28093	1.2141	1.03019	1.17507	0.85584	0.686383	0.845164	0.795796	1.4766	0.0150415
K7M7U0	HECT-type E3 ubiquitin transferase	100788161		HECT-type E3 ubiquitin transferase OS=Glycine max OX=3847 GN=100788161 PE=4 SV=1 - [K7M7U0_SOYBN]	0.75	1	2	2	3612	397.964	5.33838	1.0903	1.41158	1.07539	1.19242	0.846781	0.743821	0.834623	0.808409	1.47503	0.028369
K7KUL8	Protein kinase domain-containing protein	100800663		Protein kinase domain-containing protein OS=Glycine max OX=3847 GN=100800663 PE=4 SV=1 - [K7KUL8_SOYBN]	1.47	1	1	1	612	69.2525	6.88818	1.27374	1.19832	1.07496	1.18234	0.853062	0.753716	0.802127	0.802968	1.47246	0.00421087
I1MER7	Uncharacterized protein	100782679		Uncharacterized protein OS=Glycine max OX=3847 GN=100782679 PE=3 SV=1 - [I1MER7_SOYBN]	3.52	1	1	1	369	40.5696	5.66846	1.32589	0.98616	1.19992	1.17066	0.908352	0.670711	0.807394	0.795486	1.47163	0.0359509
I1N1U2	Uncharacterized protein	100816227		Uncharacterized protein OS=Glycine max OX=3847 GN=100816227 PE=4 SV=1 - [I1N1U2_SOYBN]	3.01	1	1	1	465	52.7273	6.17627	1.31939	1.10434	1.09734	1.17369	0.76181	0.70745	0.926354	0.798538	1.4698	0.0187684
I1LQL3	Uncharacterized protein	100787037		Uncharacterized protein OS=Glycine max OX=3847 GN=100787037 PE=4 SV=1 - [I1LQL3_SOYBN]	6.42	2	2	7	265	28.4594	5.26221	1.20453	1.18762	1.15342	1.18185	0.790411	0.725278	0.900295	0.805328	1.46754	0.00210883
C6T232	Peptidase A1 domain-containing protein			Peptidase A1 domain-containing protein OS=Glycine max OX=3847 PE=2 SV=1 - [C6T232_SOYBN]	6.56	1	1	2	122	13.589	6.50732	1.21038	1.14606	1.1551	1.17052	0.804859	0.657827	0.943148	0.801944	1.4596	0.0121897
C6SWE6	TCTP domain-containing protein	100305730		TCTP domain-containing protein OS=Glycine max OX=3847 GN=100305730 PE=2 SV=1 - [C6SWE6_SOYBN]	15.48	1	3	6	168	19.0555	4.66553	1.34194	1.1749	1.03917	1.18534	0.682343	0.876768	0.888245	0.815785	1.453	0.0284228
K7KV62	TLDc domain-containing protein	GLYMA_06G150800		TLDc domain-containing protein OS=Glycine max OX=3847 GN=GLYMA_06G150800 PE=4 SV=1 - [K7KV62_SOYBN]	1.51	1	1	2	463	51.2445	6.13818	1.03931	1.24826	1.31847	1.20202	0.733081	0.867218	0.885323	0.828541	1.45076	0.0180602
Q9S7G9	Acidic chitinase	chib1-b		Acidic chitinase OS=Glycine max OX=3847 GN=chib1-b PE=2 SV=1 - [Q9S7G9_SOYBN]	13.38	3	3	10	299	31.5792	4.41162	1.2337	1.16899	1.13916	1.18062	0.757273	0.803574	0.883534	0.814794	1.44898	0.00138173
I1KYW5	Uncharacterized protein	100500599		Uncharacterized protein OS=Glycine max OX=3847 GN=100500599 PE=3 SV=1 - [I1KYW5_SOYBN]	11.82	2	2	4	203	22.0983	4.62744	1.13718	1.21346	1.17486	1.17517	0.759386	0.785626	0.895606	0.813539	1.44451	0.00155735
I1MPI1	HATPase_c domain-containing protein	100784477		HATPase_c domain-containing protein OS=Glycine max OX=3847 GN=100784477 PE=3 SV=1 - [I1MPI1_SOYBN]	20.89	7	15	45	699	80.2348	5.08447	1.23481	1.15111	1.10578	1.1639	0.829899	0.731464	0.869348	0.810237	1.43649	0.00316517
I1JAU2	Uncharacterized protein	100809773		Uncharacterized protein OS=Glycine max OX=3847 GN=100809773 PE=3 SV=1 - [I1JAU2_SOYBN]	3.15	1	1	1	571	62.0049	5.68115	1.33072	1.01633	1.2234	1.19015	0.730048	0.951356	0.804198	0.828534	1.43645	0.0327944
A0A0R4J2R6	Non-specific serine/threonine protein kinase	100794566		Non-specific serine/threonine protein kinase OS=Glycine max OX=3847 GN=100794566 PE=3 SV=1 - [A0A0R4J2R6_SOYBN]	4.31	2	2	2	441	50.437	7.28369	0.962384	1.38011	1.21599	1.18616	0.817438	0.83303	0.840843	0.830437	1.42836	0.0431166
A0A0R0IEJ6	Uncharacterized protein	106794104		Uncharacterized protein OS=Glycine max OX=3847 GN=106794104 PE=3 SV=1 - [A0A0R0IEJ6_SOYBN]	2.98	1	1	1	369	40.9988	6.41748	1.07085	1.40701	1.06599	1.18129	0.799788	0.854669	0.857599	0.837352	1.41074	0.0397184
C6T372	Uncharacterized protein			Uncharacterized protein OS=Glycine max OX=3847 PE=2 SV=1 - [C6T372_SOYBN]	21.14	4	4	5	175	20.5306	5.43994	1.27915	1.23313	1.01224	1.17484	0.696817	0.957923	0.849513	0.834751	1.40741	0.0384347
I1JK87	Fe2OG dioxygenase domain-containing protein	100782766		Fe2OG dioxygenase domain-containing protein OS=Glycine max OX=3847 GN=100782766 PE=3 SV=1 - [I1JK87_SOYBN]	2.82	1	1	1	319	36.4471	5.84619	1.07428	1.19565	1.26312	1.17768	0.827608	0.818985	0.863949	0.836847	1.40728	0.00391631
I1JMB7	Uncharacterized protein	100805391		Uncharacterized protein OS=Glycine max OX=3847 GN=100805391 PE=4 SV=1 - [I1JMB7_SOYBN]	10.73	3	5	22	466	52.0316	5.19873	1.08499	1.10776	1.27576	1.15617	0.769041	0.78557	0.912922	0.822511	1.40566	0.011464
I1L3W2	SHSP domain-containing protein	100792976		SHSP domain-containing protein OS=Glycine max OX=3847 GN=100792976 PE=3 SV=1 - [I1L3W2_SOYBN]	12.99	2	2	3	154	17.7454	9.67139	1.20099	1.16702	1.13535	1.16779	0.771275	0.841772	0.895361	0.836136	1.39665	0.00122553
I1KEN4	Phosphoenolpyruvate carboxylase	100807407		Phosphoenolpyruvate carboxylase OS=Glycine max OX=3847 GN=100807407 PE=3 SV=1 - [I1KEN4_SOYBN]	12.22	2	11	69	966	110.206	5.74463	1.06316	1.25527	1.20945	1.17596	0.727257	0.865252	0.938494	0.843668	1.39387	0.0172683
K7MZJ0	Sucrose synthase	100802045	FUNCTION: Sucrose-cleaving enzyme that provides UDP-glucose and fructose for various metabolic pathways. {ECO:0000256|RuleBase:RU280817}.	Sucrose synthase OS=Glycine max OX=3847 GN=100802045 PE=3 SV=1 - [K7MZJ0_SOYBN]	9.85	1	9	31	812	92.1974	6.37939	1.06951	1.17256	1.25537	1.16581	0.753204	0.896682	0.87335	0.841079	1.38609	0.00962343
I1K364	3'(2'),5'-bisphosphate nucleotidase	100796038		3'(2'),5'-bisphosphate nucleotidase OS=Glycine max OX=3847 GN=100796038 PE=3 SV=1 - [I1K364_SOYBN]	2.6	1	1	1	346	36.7597	5.35107	0.981852	1.28191	1.2708	1.17819	0.889577	0.861143	0.802746	0.851155	1.38422	0.0322108
A0A0R0I2M6	Peroxidase	GLYMA_09G022400	FUNCTION: Removal of H(2)O(2), oxidation of toxic reductants, biosynthesis and degradation of lignin, suberization, auxin catabolism, response to environmental stresses such as wounding, pathogen attack and oxidative stress. {ECO:0000256|RuleBase:RU362060}.	Peroxidase OS=Glycine max OX=3847 GN=GLYMA_09G022400 PE=3 SV=1 - [A0A0R0I2M6_SOYBN]	29.58	8	10	40	355	38.4975	6.03662	1.10123	1.2213	1.16417	1.16223	0.757498	0.830597	0.936551	0.841549	1.38106	0.00682716
I1M6Y6	Conserved oligomeric Golgi complex subunit 5	100806353		Conserved oligomeric Golgi complex subunit 5 OS=Glycine max OX=3847 GN=100806353 PE=4 SV=1 - [I1M6Y6_SOYBN]	1.63	1	1	1	675	73.6591	7.69385	1.19566	1.14795	1.11881	1.15414	0.77455	0.778177	0.955188	0.835972	1.3806	0.00751218
I1J6M1	Aspergillus nuclease S(1)	100813891		Aspergillus nuclease S(1) OS=Glycine max OX=3847 GN=100813891 PE=3 SV=1 - [I1J6M1_SOYBN]	29.69	9	9	24	293	33.0254	6.354	1.03708	1.2844	1.12264	1.14804	0.709413	0.883052	0.918544	0.837003	1.37161	0.0328254
I1MI35	Protein kinase domain-containing protein	100782323		Protein kinase domain-containing protein OS=Glycine max OX=3847 GN=100782323 PE=4 SV=2 - [I1MI35_SOYBN]	0.83	1	1	1	960	105.029	6.41748	1.13876	1.14165	1.1893	1.15657	0.71389	0.810335	1.01197	0.845397	1.36808	0.0252743
I1M6P3	Cytochrome b561 and DOMON domain-containing protein	100791697		Cytochrome b561 and DOMON domain-containing protein OS=Glycine max OX=3847 GN=100791697 PE=4 SV=1 - [I1M6P3_SOYBN]	2.46	1	1	1	407	46.2301	9.59814	1.0844	1.19683	1.24973	1.17699	0.730128	0.992101	0.87571	0.86598	1.35914	0.026017
C6SXR1	Usp domain-containing protein	100306046		Usp domain-containing protein OS=Glycine max OX=3847 GN=100306046 PE=2 SV=1 - [C6SXR1_SOYBN]	4.91	1	1	11	163	17.5281	8.17725	1.12664	1.13209	1.18245	1.14706	0.804025	0.861086	0.876024	0.847045	1.35419	0.00044384
I1KB57	Protein kinase domain-containing protein	100818444		Protein kinase domain-containing protein OS=Glycine max OX=3847 GN=100818444 PE=4 SV=1 - [I1KB57_SOYBN]	3.43	2	2	2	642	69.9444	8.646	1.19036	1.1503	1.05514	1.13194	0.844327	0.771641	0.891775	0.835914	1.35413	0.00510278
C6TJ74	Uncharacterized protein			Uncharacterized protein OS=Glycine max OX=3847 PE=2 SV=1 - [C6TJ74_SOYBN]	18.47	4	6	25	406	45.1404	6.62451	1.06408	1.06587	1.28415	1.13803	0.762782	0.829697	0.938768	0.843749	1.34878	0.0300246
C6SXK8	Phytocyanin domain-containing protein	100499869		Phytocyanin domain-containing protein OS=Glycine max OX=3847 GN=100499869 PE=2 SV=1 - [C6SXK8_SOYBN]	11.57	2	2	4	121	12.9445	9.49561	1.06739	1.19241	1.10314	1.12098	0.829124	0.780541	0.886318	0.831994	1.34734	0.00387256
I1KGE6	Uncharacterized protein	100782134		Uncharacterized protein OS=Glycine max OX=3847 GN=100782134 PE=4 SV=1 - [I1KGE6_SOYBN]	3.68	1	1	2	272	31.1306	5.16064	1.1434	1.23041	1.07966	1.15115	0.833125	0.897785	0.84655	0.859153	1.33987	0.00367024
C6TMG0	Inositol-1-monophosphatase			Inositol-1-monophosphatase OS=Glycine max OX=3847 PE=2 SV=1 - [C6TMG0_SOYBN]	10.37	1	3	4	270	29.0958	5.14795	1.16831	1.0451	1.21848	1.14396	0.853673	0.815472	0.892325	0.853823	1.33981	0.00663626
I1J6M6	Uncharacterized protein	GLYMA_01G084000		Uncharacterized protein OS=Glycine max OX=3847 GN=GLYMA_01G084000 PE=4 SV=1 - [I1J6M6_SOYBN]	18.12	2	2	5	149	16.88	7.13721	1.11635	1.10599	1.21344	1.14526	0.765927	0.846757	0.967105	0.85993	1.33181	0.0135546
I1M3U3	AB hydrolase-1 domain-containing protein	100784428		AB hydrolase-1 domain-containing protein OS=Glycine max OX=3847 GN=100784428 PE=4 SV=1 - [I1M3U3_SOYBN]	8.04	1	2	6	311	34.6828	5.2876	1.16766	1.1308	1.1018	1.13342	0.869199	0.847127	0.855969	0.857432	1.32188	0.000163162
K7KQ44	Acid phosphatase	100818610		Acid phosphatase OS=Glycine max OX=3847 GN=100818610 PE=3 SV=1 - [K7KQ44_SOYBN]	8.36	2	2	3	275	31.2845	5.36377	1.14492	1.24752	0.988169	1.12687	0.776941	0.961953	0.81976	0.852885	1.32124	0.0433105
I1N8V4	Epimerase domain-containing protein	100816616		Epimerase domain-containing protein OS=Glycine max OX=3847 GN=100816616 PE=3 SV=1 - [I1N8V4_SOYBN]	9.85	1	4	11	477	53.388	8.19189	1.07652	1.08732	1.25081	1.13822	0.840087	0.810484	0.943423	0.864664	1.31637	0.0168563
C6T6D6	Uncharacterized protein (Fragment)			Uncharacterized protein (Fragment) OS=Glycine max OX=3847 PE=2 SV=1 - [C6T6D6_SOYBN]	10.26	1	1	1	117	12.9887	9.33447	1.12253	1.15201	1.16838	1.14764	0.819409	0.932053	0.869989	0.873817	1.31336	0.00147704
C6T3F7	Uncharacterized protein			Uncharacterized protein OS=Glycine max OX=3847 PE=2 SV=1 - [C6T3F7_SOYBN]	32.35	3	7	23	238	25.3125	6.04932	1.10589	1.27769	1.10449	1.16269	0.832815	0.975082	0.855567	0.887821	1.3096	0.0192295
I1LFG4	Transketolase	100781676		Transketolase OS=Glycine max OX=3847 GN=100781676 PE=3 SV=1 - [I1LFG4_SOYBN]	4.72	1	3	15	742	80.1766	6.56592	1.12148	1.17329	1.10568	1.13349	0.825742	0.835356	0.940872	0.867324	1.30688	0.00321813
K7KLV4	Uncharacterized protein	100805223		Uncharacterized protein OS=Glycine max OX=3847 GN=100805223 PE=4 SV=1 - [K7KLV4_SOYBN]	0.33	1	1	1	2392	269.907	5.36377	1.20484	1.18552	1.01227	1.13421	0.884051	0.907315	0.820721	0.870696	1.30265	0.0166156
I1MBR7	UTP--glucose-1-phosphate uridylyltransferase	100790112		UTP--glucose-1-phosphate uridylyltransferase OS=Glycine max OX=3847 GN=100790112 PE=3 SV=1 - [I1MBR7_SOYBN]	29.64	5	13	44	469	51.4401	5.33838	1.18034	1.14543	1.08726	1.13768	0.818136	0.908692	0.899033	0.875287	1.29978	0.00266967
A0A0R0IYY6	Lipase_3 domain-containing protein	100807086		Lipase_3 domain-containing protein OS=Glycine max OX=3847 GN=100807086 PE=4 SV=1 - [A0A0R0IYY6_SOYBN]	2.67	1	1	1	525	57.5146	5.35107	1.20993	1.08813	1.05821	1.11876	0.857931	0.782978	0.944392	0.861767	1.29821	0.0174457
I1K335	NAD(P)-bd_dom domain-containing protein	100792523		NAD(P)-bd_dom domain-containing protein OS=Glycine max OX=3847 GN=100792523 PE=4 SV=1 - [I1K335_SOYBN]	7.11	1	1	1	253	27.3094	6.27783	1.17524	1.00699	1.17684	1.11969	0.957436	0.771521	0.861944	0.863634	1.29649	0.0302111
A0A0R0J464	Uncharacterized protein	100813324		Uncharacterized protein OS=Glycine max OX=3847 GN=100813324 PE=3 SV=1 - [A0A0R0J464_SOYBN]	9.94	4	4	7	543	59.3747	6.771	1.06027	1.18658	1.11846	1.12177	0.714579	0.93818	0.945219	0.865993	1.29536	0.0383118
K7LJR9	Uncharacterized protein	GLYMA_10G162200		Uncharacterized protein OS=Glycine max OX=3847 GN=GLYMA_10G162200 PE=3 SV=1 - [K7LJR9_SOYBN]	5.15	1	1	1	136	14.3895	9.30518	1.06861	1.12218	1.19406	1.12828	0.869779	0.811551	0.937344	0.872891	1.29258	0.00765832
C6TGZ7	Uncharacterized protein	100805016		Uncharacterized protein OS=Glycine max OX=3847 GN=100805016 PE=2 SV=1 - [C6TGZ7_SOYBN]	22.1	1	6	8	276	29.7714	7.6792	1.08029	1.14679	1.21844	1.1485	0.766304	1.0007	0.900408	0.889139	1.2917	0.0301167
A0A0R0GE22	Bet_v_1 domain-containing protein	GLYMA_15G218900		Bet_v_1 domain-containing protein OS=Glycine max OX=3847 GN=GLYMA_15G218900 PE=3 SV=1 - [A0A0R0GE22_SOYBN]	56.58	4	9	39	152	17.6129	6.7417	1.15824	1.12388	1.1339	1.13868	0.802088	0.907507	0.937471	0.882355	1.2905	0.00374552
I1JU82	Clp R domain-containing protein	100782242		Clp R domain-containing protein OS=Glycine max OX=3847 GN=100782242 PE=3 SV=1 - [I1JU82_SOYBN]	0.72	1	1	1	974	109.154	7.44482	1.06963	1.15781	1.16871	1.13205	0.863516	0.857032	0.911235	0.877261	1.29044	0.0020428
I1LQ55	Glycosyltransferase	100804189		Glycosyltransferase OS=Glycine max OX=3847 GN=100804189 PE=3 SV=1 - [I1LQ55_SOYBN]	5.02	1	2	3	438	49.5564	8.49951	1.02816	1.10635	1.28027	1.13826	0.897154	0.892765	0.861009	0.883643	1.28814	0.0278355
I1MJ89	Fe2OG dioxygenase domain-containing protein	102659434		Fe2OG dioxygenase domain-containing protein OS=Glycine max OX=3847 GN=102659434 PE=3 SV=1 - [I1MJ89_SOYBN]	5.12	2	2	2	371	41.7692	5.16064	1.17556	1.09323	1.06264	1.11048	0.889162	0.748563	0.950548	0.862758	1.28712	0.0225743
I1LU49	PKS_ER domain-containing protein	100793405		PKS_ER domain-containing protein OS=Glycine max OX=3847 GN=100793405 PE=4 SV=1 - [I1LU49_SOYBN]	7.71	3	3	9	350	38.1896	5.99854	1.1245	1.15331	1.11928	1.13237	0.880067	0.841883	0.9192	0.880383	1.28622	0.000520296
C6TA68	Glutathione transferase			Glutathione transferase OS=Glycine max OX=3847 PE=2 SV=1 - [C6TA68_SOYBN]	8.09	1	2	3	173	19.6194	9.29053	1.05301	1.19571	1.1558	1.13484	0.857003	0.899689	0.8939	0.883531	1.28444	0.00486615
I1JB42	Uncharacterized protein	GLYMA_02G000900		Uncharacterized protein OS=Glycine max OX=3847 GN=GLYMA_02G000900 PE=4 SV=1 - [I1JB42_SOYBN]	14.52	2	2	2	124	13.8942	10.4331	1.25149	0.997665	1.10522	1.11812	0.821686	0.91864	0.873067	0.871131	1.28353	0.0349107
I1KQ93	Phosphoglucomutase (alpha-D-glucose-1,6-bisphosphate-dependent)	100780166		Phosphoglucomutase (alpha-D-glucose-1,6-bisphosphate-dependent) OS=Glycine max OX=3847 GN=100780166 PE=3 SV=1 - [I1KQ93_SOYBN]	25.43	2	13	51	582	63.351	5.52881	1.04321	1.09686	1.24538	1.12848	0.789153	0.903487	0.945397	0.879345	1.28332	0.0310446
I1J8J7	PEROXIDASE_4 domain-containing protein	100813526		PEROXIDASE_4 domain-containing protein OS=Glycine max OX=3847 GN=100813526 PE=3 SV=1 - [I1J8J7_SOYBN]	3.67	1	1	1	300	33.7906	8.98291	1.10191	1.14922	1.13642	1.12918	0.847438	0.880359	0.91321	0.880335	1.28267	0.000462577
A0A0R0J0J8	Ribonuclease T(2)	100815624		Ribonuclease T(2) OS=Glycine max OX=3847 GN=100815624 PE=3 SV=1 - [A0A0R0J0J8_SOYBN]	5.93	2	2	2	270	30.1185	7.48877	1.02827	1.19691	1.15606	1.12708	0.857037	0.857016	0.93351	0.882521	1.27711	0.0126134
C6TDG4	Dirigent protein	100808529	FUNCTION: Dirigent proteins impart stereoselectivity on the phenoxy radical-coupling reaction, yielding optically active lignans from two molecules of coniferyl alcohol in the biosynthesis of lignans, flavonolignans, and alkaloids and thus plays a central role in plant secondary metabolism. {ECO:0000256|RuleBase:RU363099}.	Dirigent protein OS=Glycine max OX=3847 GN=100808529 PE=2 SV=1 - [C6TDG4_SOYBN]	12.89	2	2	2	194	21.6861	9.0415	1.15013	1.14791	1.06319	1.12041	0.949802	0.861642	0.824578	0.878674	1.27511	0.00671684
C6TI50	Peroxidase		FUNCTION: Removal of H(2)O(2), oxidation of toxic reductants, biosynthesis and degradation of lignin, suberization, auxin catabolism, response to environmental stresses such as wounding, pathogen attack and oxidative stress. {ECO:0000256|RuleBase:RU362060}.	Peroxidase OS=Glycine max OX=3847 PE=2 SV=1 - [C6TI50_SOYBN]	41.14	4	13	44	350	38.0317	8.42627	1.12027	1.18017	1.07119	1.12388	0.89072	0.843175	0.91921	0.884368	1.27082	0.00341055
I1JGR5	Uncharacterized protein	100790356		Uncharacterized protein OS=Glycine max OX=3847 GN=100790356 PE=3 SV=1 - [I1JGR5_SOYBN]	15.64	3	9	45	652	71.5816	5.31299	1.09708	1.08473	1.04908	1.07697	0.851063	0.780235	0.91289	0.848063	1.26991	0.00501915
A0A0R0GII4	Uncharacterized protein	547700		Uncharacterized protein OS=Glycine max OX=3847 GN=547700 PE=3 SV=1 - [A0A0R0GII4_SOYBN]	4.38	1	1	2	274	30.1527	4.83057	1.12964	1.05172	1.13348	1.10495	0.900414	0.802131	0.914038	0.872195	1.26686	0.00622066
I1KRS2	Dipeptide epimerase	100793110		Dipeptide epimerase OS=Glycine max OX=3847 GN=100793110 PE=3 SV=1 - [I1KRS2_SOYBN]	8.6	4	4	7	442	47.7738	6.30322	1.04171	1.10322	1.14572	1.09688	0.815374	0.916553	0.869147	0.867025	1.26511	0.00543421
A1YZE0	Starch synthase, chloroplastic/amyloplastic	100037476		Starch synthase, chloroplastic/amyloplastic OS=Glycine max OX=3847 GN=100037476 PE=2 SV=1 - [A1YZE0_SOYBN]	3.39	2	2	2	619	68.02	7.06396	1.10805	1.14071	1.11176	1.12017	0.840486	0.90229	0.91569	0.886155	1.26408	0.000766167
I1MG80	FAD-binding PCMH-type domain-containing protein	100778568		FAD-binding PCMH-type domain-containing protein OS=Glycine max OX=3847 GN=100778568 PE=3 SV=1 - [I1MG80_SOYBN]	7.66	4	4	5	535	60.3132	9.11475	1.09589	1.15333	1.12973	1.12632	0.888687	0.84734	0.942829	0.892952	1.26134	0.00194315
I1KBS7	Uncharacterized protein	100786707		Uncharacterized protein OS=Glycine max OX=3847 GN=100786707 PE=3 SV=1 - [I1KBS7_SOYBN]	9.52	1	6	8	557	62.4849	4.85596	1.15173	1.1098	1.10842	1.12332	0.816572	0.95818	0.906245	0.893666	1.25698	0.00629238
A0A0R0JPZ5	Aamy domain-containing protein	100806342		Aamy domain-containing protein OS=Glycine max OX=3847 GN=100806342 PE=4 SV=1 - [A0A0R0JPZ5_SOYBN]	2.1	1	1	1	619	69.2391	6.0874	1.06513	1.1295	1.16973	1.12146	0.927616	0.906254	0.848351	0.894074	1.25432	0.00414588
C6TKX7	AB hydrolase-1 domain-containing protein			AB hydrolase-1 domain-containing protein OS=Glycine max OX=3847 PE=2 SV=1 - [C6TKX7_SOYBN]	3.6	1	1	3	278	31.1049	5.71924	1.09561	1.18941	1.1513	1.14544	0.967791	0.93003	0.841882	0.913234	1.25427	0.00734693
I1MRA7	Amine oxidase	GLYMA_17G019300		Amine oxidase OS=Glycine max OX=3847 GN=GLYMA_17G019300 PE=3 SV=1 - [I1MRA7_SOYBN]	19.73	11	11	37	674	75.776	6.69775	1.06393	1.18499	1.10348	1.11747	0.896635	0.875888	0.907734	0.893419	1.25078	0.00369464
I1LNP0	Uncharacterized protein	100794623		Uncharacterized protein OS=Glycine max OX=3847 GN=100794623 PE=3 SV=1 - [I1LNP0_SOYBN]	44.55	23	34	91	606	69.518	4.86865	1.13448	1.11779	1.08167	1.11131	0.874026	0.90398	0.88777	0.888592	1.25064	0.000236164
C6TFR0	Alpha-galactosidase (Fragment)			Alpha-galactosidase (Fragment) OS=Glycine max OX=3847 PE=2 SV=1 - [C6TFR0_SOYBN]	11.23	3	4	8	374	41.2866	6.53662	1.13579	1.01753	1.11206	1.08846	0.865789	0.786663	0.960905	0.871119	1.2495	0.0247503
C6T0M5	Uncharacterized protein	100500136		Uncharacterized protein OS=Glycine max OX=3847 GN=100500136 PE=2 SV=1 - [C6T0M5_SOYBN]	6.58	1	1	2	152	16.5514	5.26221	1.14054	1.05178	1.12227	1.10486	0.87469	0.859178	0.922422	0.88543	1.24783	0.00268112
I1NA39	Lambda class glutathione S-transferase	GSTL7		Lambda class glutathione S-transferase OS=Glycine max OX=3847 GN=GSTL7 PE=2 SV=1 - [I1NA39_SOYBN]	16.46	4	4	32	237	26.9919	5.70654	1.19181	1.11934	1.03269	1.11461	0.806852	0.964887	0.908025	0.893255	1.24781	0.0274028
I1LCU6	Phosphoenolpyruvate carboxylase	GLYMA_10G205500		Phosphoenolpyruvate carboxylase OS=Glycine max OX=3847 GN=GLYMA_10G205500 PE=3 SV=2 - [I1LCU6_SOYBN]	8.24	8	8	13	1032	115.77	6.63916	1.06488	1.13783	1.15246	1.11839	0.836355	0.909271	0.943932	0.896519	1.24748	0.00600205
K7K1Y0	Uncharacterized protein	100789273		Uncharacterized protein OS=Glycine max OX=3847 GN=100789273 PE=3 SV=1 - [K7K1Y0_SOYBN]	7.65	1	2	22	327	36.3025	7.40088	1.0117	1.08738	1.24624	1.11511	0.889473	0.855857	0.941092	0.895474	1.24527	0.0402806
I1KWA0	Uncharacterized protein	100806382		Uncharacterized protein OS=Glycine max OX=3847 GN=100806382 PE=3 SV=1 - [I1KWA0_SOYBN]	29.86	9	20	60	576	65.1695	4.83057	1.19508	1.10554	1.04898	1.11653	0.905813	0.961371	0.823014	0.896733	1.24511	0.0198478
I1JYD1	AB hydrolase-1 domain-containing protein	100527813		AB hydrolase-1 domain-containing protein OS=Glycine max OX=3847 GN=100527813 PE=4 SV=1 - [I1JYD1_SOYBN]	3.32	1	1	1	271	29.9471	5.94775	1.10639	1.17365	1.08697	1.12234	0.854686	0.980791	0.869166	0.901548	1.2449	0.00982936
C6TCI1	Uncharacterized protein			Uncharacterized protein OS=Glycine max OX=3847 PE=2 SV=1 - [C6TCI1_SOYBN]	9.12	2	2	7	274	30.559	5.70654	1.18831	1.00218	1.11483	1.10177	0.895717	0.879255	0.883622	0.886198	1.24326	0.0165864
I1MUR0	UBX domain-containing protein	100777000		UBX domain-containing protein OS=Glycine max OX=3847 GN=100777000 PE=4 SV=1 - [I1MUR0_SOYBN]	3.35	2	2	2	597	65.512	4.729	1.08602	1.17647	1.02647	1.09632	0.88906	0.840493	0.927168	0.885574	1.23798	0.0138118
C6T3L1	Usp domain-containing protein	100527197		Usp domain-containing protein OS=Glycine max OX=3847 GN=100527197 PE=2 SV=1 - [C6T3L1_SOYBN]	16.56	2	2	2	157	17.4352	6.80029	1.09427	1.1955	1.02029	1.10335	0.90198	0.876324	0.899192	0.892499	1.23625	0.014856
A0A0R0FTM0	DUF1308 domain-containing protein	100814429		DUF1308 domain-containing protein OS=Glycine max OX=3847 GN=100814429 PE=4 SV=1 - [A0A0R0FTM0_SOYBN]	5.59	1	1	1	304	33.0623	5.0083	1.053	1.14041	1.1653	1.11957	0.850691	0.960594	0.906142	0.905809	1.23599	0.0100834
I1LZI0	Uncharacterized protein	GLYMA_11G211000		Uncharacterized protein OS=Glycine max OX=3847 GN=GLYMA_11G211000 PE=4 SV=1 - [I1LZI0_SOYBN]	8.33	1	1	1	108	12.201	9.20264	1.16334	1.09477	1.05055	1.10289	0.903686	0.86966	0.903619	0.892322	1.23597	0.00373054
I1JCL2	AB hydrolase-1 domain-containing protein	100818894		AB hydrolase-1 domain-containing protein OS=Glycine max OX=3847 GN=100818894 PE=4 SV=1 - [I1JCL2_SOYBN]	5.2	2	2	2	327	36.9779	6.32861	1.14061	1.10995	1.05305	1.1012	0.924701	0.884233	0.864811	0.891249	1.23557	0.00252031
A0A0R0F016	Carbonic anhydrase	GLYMA_18G138400	FUNCTION: Reversible hydration of carbon dioxide. {ECO:0000256|RuleBase:RU003956}.	Carbonic anhydrase OS=Glycine max OX=3847 GN=GLYMA_18G138400 PE=3 SV=1 - [A0A0R0F016_SOYBN]	17.01	1	4	8	241	26.1223	7.41553	1.15977	1.11939	1.00741	1.09552	0.915478	0.807504	0.937992	0.886991	1.2351	0.026564
K7LZ87	Protein-serine/threonine kinase	GLYMA_13G119800		Protein-serine/threonine kinase OS=Glycine max OX=3847 GN=GLYMA_13G119800 PE=3 SV=1 - [K7LZ87_SOYBN]	3.57	1	1	1	252	28.2559	4.94482	1.05258	1.10987	1.16504	1.10916	0.907078	0.916717	0.895068	0.906288	1.22385	0.00357669
I1MJE2	Uncharacterized protein	100806731		Uncharacterized protein OS=Glycine max OX=3847 GN=100806731 PE=4 SV=1 - [I1MJE2_SOYBN]	7.85	5	5	12	548	59.9903	6.18896	1.03426	1.08675	1.16629	1.09577	0.903885	0.836316	0.946466	0.895556	1.22356	0.0160902
K7L877	Histone acetyltransferase	100787114		Histone acetyltransferase OS=Glycine max OX=3847 GN=100787114 PE=4 SV=1 - [K7L877_SOYBN]	0.48	1	1	1	1672	189.4	8.11865	1.12628	1.01674	1.1519	1.0983	0.916299	0.856904	0.921582	0.898262	1.2227	0.0124847
K7M8A3	Uncharacterized protein	100779975		Uncharacterized protein OS=Glycine max OX=3847 GN=100779975 PE=4 SV=1 - [K7M8A3_SOYBN]	1.07	1	1	2	750	81.5418	9.39307	1.01197	1.09094	1.22791	1.11027	0.918675	0.926532	0.878966	0.908058	1.22269	0.0354697
I1LYF5	Uncharacterized protein	GLYMA_13G119000		Uncharacterized protein OS=Glycine max OX=3847 GN=GLYMA_13G119000 PE=4 SV=2 - [I1LYF5_SOYBN]	1.33	1	2	2	1274	137.694	6.69775	1.02531	1.11973	1.17404	1.10636	0.876198	0.885681	0.954794	0.905558	1.22175	0.0159333
I1N0T5	TPT domain-containing protein	100801832		TPT domain-containing protein OS=Glycine max OX=3847 GN=100801832 PE=4 SV=1 - [I1N0T5_SOYBN]	6.17	2	2	5	324	34.6813	9.62744	1.09939	1.09411	1.12515	1.10622	0.906962	0.858852	0.954108	0.906641	1.22013	0.0023731
C6TGW7	Inositol-1-monophosphatase			Inositol-1-monophosphatase OS=Glycine max OX=3847 PE=2 SV=1 - [C6TGW7_SOYBN]	10.37	1	3	4	270	29.0638	4.98291	1.10121	1.22402	0.989094	1.10478	0.880989	0.931906	0.903799	0.905565	1.21999	0.0454874
E8Z9A1	Phosphate transporter1-3	Pht1-3		Phosphate transporter1-3 OS=Glycine max OX=3847 GN=Pht1-3 PE=2 SV=1 - [E8Z9A1_SOYBN]	15.95	7	7	19	533	58.3709	8.38232	0.995062	1.15877	1.12882	1.09422	0.925665	0.838797	0.926941	0.897134	1.21968	0.0275784
K7MFY0	Asparagine--tRNA ligase	100800893		Asparagine--tRNA ligase OS=Glycine max OX=3847 GN=100800893 PE=3 SV=1 - [K7MFY0_SOYBN]	5	2	2	6	620	69.2484	7.47412	1.09774	1.13695	1.07246	1.10238	0.906915	0.93125	0.876335	0.904833	1.21832	0.00130182
I1M7P0	Uncharacterized protein	100809383	FUNCTION: Required for vesicular transport between the endoplasmic reticulum and the Golgi apparatus. {ECO:0000256|RuleBase:RU367013}.	Uncharacterized protein OS=Glycine max OX=3847 GN=100809383 PE=3 SV=1 - [I1M7P0_SOYBN]	11.11	1	2	3	180	20.6834	4.62744	1.09073	1.03041	1.21464	1.11193	0.861021	0.984521	0.894874	0.913472	1.21725	0.0388943
I1KXK7	Purple acid phosphatase	100779640		Purple acid phosphatase OS=Glycine max OX=3847 GN=100779640 PE=3 SV=1 - [I1KXK7_SOYBN]	4.55	2	2	5	616	69.0809	6.43018	1.09054	1.13934	1.03932	1.08973	0.818921	0.940501	0.927215	0.895546	1.21684	0.0156719
I1ME34	Amidase domain-containing protein	100778732		Amidase domain-containing protein OS=Glycine max OX=3847 GN=100778732 PE=3 SV=1 - [I1ME34_SOYBN]	4.28	3	3	9	607	66.2386	6.66846	1.00475	1.0852	1.09918	1.06304	0.907219	0.820038	0.894932	0.874063	1.21621	0.00922108
A0A0R0FYR5	Uncharacterized protein	GLYMA_15G090300		Uncharacterized protein OS=Glycine max OX=3847 GN=GLYMA_15G090300 PE=3 SV=1 - [A0A0R0FYR5_SOYBN]	1.9	1	1	2	473	54.2232	7.91357	1.08791	1.10742	1.07991	1.09175	0.854542	0.842308	1.0007	0.899183	1.21415	0.0201796
A0A0R0HQB8	Purple acid phosphatase	GLYMA_10G071000		Purple acid phosphatase OS=Glycine max OX=3847 GN=GLYMA_10G071000 PE=3 SV=1 - [A0A0R0HQB8_SOYBN]	8.31	2	4	12	421	48.2517	6.55127	1.06579	1.14477	1.12568	1.11208	0.898613	0.931135	0.920188	0.916646	1.21321	0.00159084
A0A0R0IHL7	Annexin	100794685		Annexin OS=Glycine max OX=3847 GN=100794685 PE=3 SV=1 - [A0A0R0IHL7_SOYBN]	9.21	2	3	6	315	35.3926	9.24658	1.06245	1.1383	1.13041	1.11038	0.807286	0.983544	0.955774	0.915535	1.21283	0.0310942
I1JZP0	Malate dehydrogenase	100783173		Malate dehydrogenase OS=Glycine max OX=3847 GN=100783173 PE=3 SV=1 - [I1JZP0_SOYBN]	15.98	1	5	18	413	43.6217	6.91748	1.10269	1.10163	1.07583	1.09338	0.919281	0.856798	0.932119	0.902733	1.21119	0.00155588
I1LV31	Uncharacterized protein	GLYMA_12G226400		Uncharacterized protein OS=Glycine max OX=3847 GN=GLYMA_12G226400 PE=4 SV=1 - [I1LV31_SOYBN]	5.15	1	2	2	272	29.7234	6.12549	1.10537	1.077	1.09975	1.09404	0.98472	0.865373	0.861156	0.90375	1.21056	0.010076
A0A0R0KGG4	Peptidylprolyl isomerase	100794411		Peptidylprolyl isomerase OS=Glycine max OX=3847 GN=100794411 PE=4 SV=1 - [A0A0R0KGG4_SOYBN]	10.14	1	5	7	582	64.6691	5.21143	1.09888	1.12801	1.0499	1.09226	0.883824	0.86385	0.959918	0.902531	1.21022	0.0069094
A0A0R0HCI1	Uncharacterized protein	100798336		Uncharacterized protein OS=Glycine max OX=3847 GN=100798336 PE=3 SV=1 - [A0A0R0HCI1_SOYBN]	8.42	2	2	2	285	32.0202	8.49951	1.1245	1.07666	1.03133	1.0775	0.92759	0.785445	0.958543	0.890526	1.20995	0.0351226
C6TL93	Uncharacterized protein			Uncharacterized protein OS=Glycine max OX=3847 PE=2 SV=1 - [C6TL93_SOYBN]	12.93	5	5	12	379	41.8666	6.03662	1.01514	1.10088	1.15963	1.09188	0.908497	0.898337	0.904979	0.903937	1.20792	0.0110878
K7K2K5	Uncharacterized protein	GLYMA_01G078700		Uncharacterized protein OS=Glycine max OX=3847 GN=GLYMA_01G078700 PE=4 SV=1 - [K7K2K5_SOYBN]	13.33	1	1	6	60	6.40315	8.57275	1.14652	1.07271	1.0689	1.09604	0.951808	0.883946	0.889516	0.908423	1.20653	0.00490334
I1L4R3	Dirigent protein	100817263	FUNCTION: Dirigent proteins impart stereoselectivity on the phenoxy radical-coupling reaction, yielding optically active lignans from two molecules of coniferyl alcohol in the biosynthesis of lignans, flavonolignans, and alkaloids and thus plays a central role in plant secondary metabolism. {ECO:0000256|RuleBase:RU363099}.	Dirigent protein OS=Glycine max OX=3847 GN=100817263 PE=3 SV=1 - [I1L4R3_SOYBN]	5.38	1	1	2	186	20.0516	9.33447	1.07607	1.20101	1.03265	1.10325	0.84443	0.976605	0.928254	0.916429	1.20385	0.0423879
I1K2W7	FAD-binding PCMH-type domain-containing protein	100779395		FAD-binding PCMH-type domain-containing protein OS=Glycine max OX=3847 GN=100779395 PE=3 SV=2 - [I1K2W7_SOYBN]	3.83	2	2	6	549	61.4246	8.47021	1.07072	1.13226	1.05423	1.08574	0.946798	0.80527	0.954113	0.902061	1.20362	0.0271598
C6SXD0	Bet_v_1 domain-containing protein	100499848		Bet_v_1 domain-containing protein OS=Glycine max OX=3847 GN=100499848 PE=2 SV=1 - [C6SXD0_SOYBN]	69.28	7	12	97	153	17.7508	6.45557	1.12311	1.08246	1.0805	1.09536	0.879483	0.919613	0.934574	0.911223	1.20207	0.0010255
K7KQT2	Mannan endo-1,4-beta-mannosidase	GLYMA_05G173400		Mannan endo-1,4-beta-mannosidase OS=Glycine max OX=3847 GN=GLYMA_05G173400 PE=3 SV=1 - [K7KQT2_SOYBN]	2.87	2	2	2	557	61.8772	6.771	1.0847	1.03264	1.13132	1.08289	0.940412	0.806857	0.956488	0.901252	1.20154	0.0304223
I1KUG6	Uncharacterized protein	100797704		Uncharacterized protein OS=Glycine max OX=3847 GN=100797704 PE=3 SV=1 - [I1KUG6_SOYBN]	41.38	1	12	46	377	41.596	5.49072	1.10801	1.10407	1.05042	1.0875	0.93201	0.851336	0.933075	0.905474	1.20103	0.0051755
K7MA66	40S ribosomal protein S6	100800507		40S ribosomal protein S6 OS=Glycine max OX=3847 GN=100800507 PE=3 SV=1 - [K7MA66_SOYBN]	24.19	2	7	14	248	28.1555	10.6968	0.982922	0.848495	0.908649	0.913355	1.11818	1.11088	1.05904	1.09603	0.833329	0.0132847
Q42779	Acetyl-CoA carboxytransferase	accA-1		Acetyl-CoA carboxytransferase OS=Glycine max OX=3847 GN=accA-1 PE=2 SV=1 - [Q42779_SOYBN]	8.32	1	5	7	709	78.4906	7.82568	0.945771	0.924069	0.886044	0.918628	1.09971	1.18933	1.02068	1.10324	0.832663	0.0234287
K7MYR3	Uncharacterized protein	100810738		Uncharacterized protein OS=Glycine max OX=3847 GN=100810738 PE=4 SV=1 - [K7MYR3_SOYBN]	4.83	1	4	4	828	91.1347	4.94482	0.901176	0.903963	0.960049	0.921729	1.01836	1.20005	1.10437	1.10759	0.832192	0.029196
K7L831	Uncharacterized protein	GLYMA_08G219600		Uncharacterized protein OS=Glycine max OX=3847 GN=GLYMA_08G219600 PE=4 SV=1 - [K7L831_SOYBN]	19.61	1	1	1	51	5.74002	9.20264	0.934329	0.945971	0.869443	0.916581	1.04066	1.16487	1.09869	1.10141	0.832192	0.0127234
I1JRY5	Uncharacterized protein	100777048		Uncharacterized protein OS=Glycine max OX=3847 GN=100777048 PE=3 SV=1 - [I1JRY5_SOYBN]	6.38	1	2	2	345	37.4488	9.5542	0.879481	0.971728	0.901012	0.917407	1.1143	1.14951	1.04515	1.10299	0.831748	0.0109885
I1JU97	Cellulose synthase	100784207		Cellulose synthase OS=Glycine max OX=3847 GN=100784207 PE=3 SV=1 - [I1JU97_SOYBN]	1.43	1	1	1	976	109.952	6.90283	0.960802	0.924717	0.849395	0.911638	1.02155	1.13558	1.13623	1.09779	0.830431	0.0208211
C6T306	60S ribosomal protein L18a			60S ribosomal protein L18a OS=Glycine max OX=3847 PE=2 SV=1 - [C6T306_SOYBN]	6.18	1	1	1	178	21.2813	10.3599	0.943542	0.861445	0.899632	0.90154	1.11872	1.00752	1.13115	1.0858	0.830303	0.0159448
A0A140HPV4	Microfibrillar-associated protein 1			Microfibrillar-associated protein 1 OS=Glycine max OX=3847 PE=4 SV=1 - [A0A140HPV4_SOYBN]	2	1	1	1	400	47.6127	4.85596	0.919237	0.949899	0.849013	0.90605	1.07561	1.06372	1.14006	1.09313	0.828857	0.00800818
I1MW18	Uncharacterized protein	100810503		Uncharacterized protein OS=Glycine max OX=3847 GN=100810503 PE=3 SV=1 - [I1MW18_SOYBN]	4.04	2	2	2	544	60.4003	9.17334	0.892362	0.954781	0.882339	0.909827	1.15655	1.13757	0.999638	1.09792	0.828683	0.0258614
C6T9W5	Uncharacterized protein			Uncharacterized protein OS=Glycine max OX=3847 PE=2 SV=1 - [C6T9W5_SOYBN]	1.98	1	1	1	455	51.1589	7.97217	0.917527	0.963557	0.859788	0.913624	1.07989	1.15961	1.07231	1.10394	0.827606	0.00972062
A0A0R0HY56	Uncharacterized protein	100787184		Uncharacterized protein OS=Glycine max OX=3847 GN=100787184 PE=3 SV=1 - [A0A0R0HY56_SOYBN]	2.31	1	2	7	995	110.798	6.01123	0.886348	0.956025	0.865582	0.902652	1.10114	1.02127	1.15181	1.09141	0.827054	0.0157108
I1J7T5	Methionine aminopeptidase	100785022	FUNCTION: Cotranslationally removes the N-terminal methionine from nascent proteins. The N-terminal methionine is often cleaved when the second residue in the primary sequence is small and uncharged (Met-Ala-, Cys, Gly, Pro, Ser, Thr, or Val). {ECO:0000256|RuleBase:RU003653}.	Methionine aminopeptidase OS=Glycine max OX=3847 GN=100785022 PE=3 SV=1 - [I1J7T5_SOYBN]	3.49	1	1	1	373	41.3024	6.81494	0.931134	0.894249	0.93582	0.920401	1.03084	1.2451	1.06442	1.11345	0.826619	0.0465561
I1KQR2	PB1 domain-containing protein	100803004		PB1 domain-containing protein OS=Glycine max OX=3847 GN=100803004 PE=4 SV=1 - [I1KQR2_SOYBN]	1.9	1	1	1	421	45.8657	6.25244	0.822166	0.911456	1.01361	0.915744	1.0893	1.14644	1.09488	1.11021	0.824839	0.0288324
I1M0W4	Uncharacterized protein	100794821		Uncharacterized protein OS=Glycine max OX=3847 GN=100794821 PE=4 SV=2 - [I1M0W4_SOYBN]	0.94	1	1	2	956	106.286	9.27588	0.852877	0.942535	0.935331	0.910247	1.17794	1.10757	1.02558	1.1037	0.824725	0.0212259
C6SV63	Uncharacterized protein			Uncharacterized protein OS=Glycine max OX=3847 PE=2 SV=1 - [C6SV63_SOYBN]	10.97	1	1	2	155	17.4055	10.4038	0.9703	0.857312	0.900474	0.909362	1.05359	1.16781	1.08855	1.10332	0.824206	0.0147134
I1L7E8	CCR4-NOT transcription complex subunit 11	100804854		CCR4-NOT transcription complex subunit 11 OS=Glycine max OX=3847 GN=100804854 PE=3 SV=1 - [I1L7E8_SOYBN]	1.93	1	1	1	414	46.345	5.96045	0.848803	0.921187	0.963578	0.911189	1.10243	1.11731	1.09761	1.10578	0.824023	0.00462651
C6T0E8	60S ribosomal protein L18a	100500108		60S ribosomal protein L18a OS=Glycine max OX=3847 GN=100500108 PE=2 SV=1 - [C6T0E8_SOYBN]	20.79	3	3	7	178	21.2674	10.4331	0.950944	0.903177	0.917382	0.923834	1.11461	1.18094	1.06905	1.12153	0.823725	0.0050605
I1K5D3	Eukaryotic translation initiation factor 3 subunit C	100779751	FUNCTION: Component of the eukaryotic translation initiation factor 3 (eIF-3) complex, which is involved in protein synthesis of a specialized repertoire of mRNAs and, together with other initiation factors, stimulates binding of mRNA and methionyl-tRNAi to the 40S ribosome. The eIF-3 complex specifically targets and initiates translation of a subset of mRNAs involved in cell proliferation. {ECO:…	Eukaryotic translation initiation factor 3 subunit C OS=Glycine max OX=3847 GN=100779751 PE=3 SV=2 - [I1K5D3_SOYBN]	2.27	1	1	1	925	104.247	5.78271	0.990819	0.881619	0.829956	0.900798	1.09294	1.09025	1.10349	1.09556	0.822226	0.0149431
C6T6P9	40S ribosomal protein S21			40S ribosomal protein S21 OS=Glycine max OX=3847 PE=2 SV=1 - [C6T6P9_SOYBN]	32.1	2	2	21	81	9.09954	6.771	0.969494	0.892486	0.85424	0.905407	1.08805	1.14739	1.07296	1.1028	0.821007	0.00841188
C6T4U3	Uncharacterized protein			Uncharacterized protein OS=Glycine max OX=3847 PE=2 SV=1 - [C6T4U3_SOYBN]	8.28	1	1	1	157	18.3337	9.53955	0.888146	0.934594	0.924626	0.915789	1.04381	1.2349	1.07695	1.11855	0.818727	0.0287072
C6TCC4	Uncharacterized protein			Uncharacterized protein OS=Glycine max OX=3847 PE=2 SV=1 - [C6TCC4_SOYBN]	18.71	1	2	21	155	17.4564	10.4038	0.927343	0.860446	0.940681	0.90949	1.07296	1.22481	1.03556	1.11111	0.818541	0.0328381
C6SWN5	Uncharacterized protein	100785061		Uncharacterized protein OS=Glycine max OX=3847 GN=100785061 PE=2 SV=1 - [C6SWN5_SOYBN]	16.67	2	2	2	120	13.7248	11.605	0.847215	0.970751	0.897274	0.90508	1.07299	1.1244	1.12595	1.10778	0.817021	0.00706275
I1KAH6	F-box domain-containing protein	100797840		F-box domain-containing protein OS=Glycine max OX=3847 GN=100797840 PE=4 SV=1 - [I1KAH6_SOYBN]	2.69	1	1	1	372	40.6124	7.91357	0.890427	0.873233	0.940365	0.901342	1.07435	1.08828	1.15153	1.10472	0.815902	0.00283745
C6TJ08	Abhydrolase_3 domain-containing protein			Abhydrolase_3 domain-containing protein OS=Glycine max OX=3847 PE=2 SV=1 - [C6TJ08_SOYBN]	7.5	2	2	37	320	35.2038	6.26514	0.854435	0.837005	1.00486	0.898766	1.05822	1.05405	1.19411	1.10213	0.815483	0.044622
A0A368UJ31	Uncharacterized protein (Fragment)	GLYMA_08G150400		Uncharacterized protein (Fragment) OS=Glycine max OX=3847 GN=GLYMA_08G150400 PE=3 SV=1 - [A0A368UJ31_SOYBN]	5.64	3	3	5	443	50.4663	8.99756	0.892027	0.885414	0.905811	0.894417	1.11498	1.0506	1.12937	1.09831	0.814354	0.00122096
I1N1Z9	Uncharacterized protein	100800392		Uncharacterized protein OS=Glycine max OX=3847 GN=100800392 PE=4 SV=2 - [I1N1Z9_SOYBN]	5.73	2	2	2	384	41.4357	4.69092	0.85817	0.886035	0.970297	0.904834	1.08387	1.15289	1.09668	1.11114	0.814327	0.00659982
I1JEU4	VID27 domain-containing protein	100794907		VID27 domain-containing protein OS=Glycine max OX=3847 GN=100794907 PE=4 SV=1 - [I1JEU4_SOYBN]	1.16	1	1	1	603	67.0892	6.45557	0.957038	0.823109	0.923782	0.90131	1.14997	1.14953	1.02868	1.10939	0.812434	0.0217657
I1LK85	Uncharacterized protein	100810221		Uncharacterized protein OS=Glycine max OX=3847 GN=100810221 PE=3 SV=2 - [I1LK85_SOYBN]	2.61	2	2	2	765	84.3868	6.23975	0.856466	0.966882	0.864222	0.895857	1.10866	1.04499	1.15553	1.10306	0.812155	0.0123699
A0A368UI35	Uncharacterized protein	GLYMA_06G302500		Uncharacterized protein OS=Glycine max OX=3847 GN=GLYMA_06G302500 PE=4 SV=1 - [A0A368UI35_SOYBN]	2.37	1	1	2	337	37.041	6.25244	0.864782	0.9571	0.87595	0.899277	1.12355	1.09376	1.10514	1.10748	0.812002	0.0023664
A0A0R0GV71	TRASH domain-containing protein	GLYMA_13G151600		TRASH domain-containing protein OS=Glycine max OX=3847 GN=GLYMA_13G151600 PE=3 SV=1 - [A0A0R0GV71_SOYBN]	16.53	1	2	3	121	14.0517	10.6821	0.958669	0.932955	0.798177	0.8966	1.04842	1.11549	1.15097	1.10496	0.811433	0.0230982
I1LZI1	Uncharacterized protein	100783534		Uncharacterized protein OS=Glycine max OX=3847 GN=100783534 PE=4 SV=1 - [I1LZI1_SOYBN]	29.03	2	6	14	217	24.2193	5.70654	0.952433	0.889791	0.835088	0.892438	1.18028	1.09773	1.02253	1.10018	0.811176	0.021612
I1JFW7	Ribosomal_S7 domain-containing protein	100803239		Ribosomal_S7 domain-containing protein OS=Glycine max OX=3847 GN=100803239 PE=3 SV=1 - [I1JFW7_SOYBN]	20.51	1	3	14	195	21.7625	9.29053	0.923049	0.866859	0.908806	0.899571	1.1315	1.1404	1.05564	1.10918	0.811022	0.00272565
I1K391	Uncharacterized protein	GLYMA_05G134900		Uncharacterized protein OS=Glycine max OX=3847 GN=GLYMA_05G134900 PE=4 SV=1 - [I1K391_SOYBN]	8.75	1	1	13	80	8.98455	5.85889	0.879101	0.873208	0.985522	0.91261	1.11606	1.20209	1.06342	1.12719	0.809634	0.0169518
C6T1E4	Uncharacterized protein	100500331		Uncharacterized protein OS=Glycine max OX=3847 GN=100500331 PE=2 SV=1 - [C6T1E4_SOYBN]	28.07	1	1	1	114	11.4268	4.37354	0.865827	1.03178	0.80586	0.901156	1.14218	1.1382	1.05898	1.11312	0.809575	0.0436028
K7MIW7	Dolichyl-diphosphooligosaccharide--protein glycotransferase	100816018		Dolichyl-diphosphooligosaccharide--protein glycotransferase OS=Glycine max OX=3847 GN=100816018 PE=3 SV=1 - [K7MIW7_SOYBN]	1.09	1	1	1	733	82.3105	9.11475	0.767498	0.994593	0.94764	0.903244	1.09772	1.11302	1.14179	1.11751	0.808264	0.038282
C6SY73	Ribosomal_L28e domain-containing protein	100499921		Ribosomal_L28e domain-containing protein OS=Glycine max OX=3847 GN=100499921 PE=2 SV=1 - [C6SY73_SOYBN]	29.33	1	4	8	150	16.8783	10.6968	0.955719	0.871826	0.822196	0.883247	1.13086	1.00803	1.14607	1.09499	0.806627	0.0224268
K7LF15	Uncharacterized protein	100782361		Uncharacterized protein OS=Glycine max OX=3847 GN=100782361 PE=4 SV=1 - [K7LF15_SOYBN]	1.69	1	1	1	827	90.4237	6.82959	0.926593	0.938136	0.825052	0.896594	1.12039	1.16324	1.0653	1.11631	0.803178	0.00864083
C6T3K3	Uncharacterized protein	100527190		Uncharacterized protein OS=Glycine max OX=3847 GN=100527190 PE=2 SV=1 - [C6T3K3_SOYBN]	13.11	1	3	4	206	23.6961	10.272	0.904335	0.922003	0.871503	0.899281	1.07932	1.19014	1.09481	1.12142	0.80191	0.00413783
A0A0R4J3X6	Ribosomal protein L37	100527725	FUNCTION: Binds to the 23S rRNA. {ECO:0000256|RuleBase:RU000576}.	Ribosomal protein L37 OS=Glycine max OX=3847 GN=100527725 PE=3 SV=1 - [A0A0R4J3X6_SOYBN]	18.95	1	2	6	95	10.7307	11.9126	0.806373	0.953764	0.891619	0.883919	1.12336	1.02914	1.15997	1.10416	0.800537	0.018962
I1JUQ4	Uncharacterized protein	GLYMA_04G078500		Uncharacterized protein OS=Glycine max OX=3847 GN=GLYMA_04G078500 PE=4 SV=2 - [I1JUQ4_SOYBN]	7.55	1	4	9	437	49.4655	9.15869	0.936548	0.885059	0.879245	0.900284	1.02681	1.22988	1.11835	1.12501	0.800244	0.0216657
I1LIH4	AAA domain-containing protein	100790915		AAA domain-containing protein OS=Glycine max OX=3847 GN=100790915 PE=4 SV=1 - [I1LIH4_SOYBN]	3.39	1	3	3	620	68.6957	9.24658	0.87705	0.944549	0.859254	0.893617	1.15091	1.12746	1.07268	1.11701	0.800005	0.00303161
K7N3S3	60S ribosomal protein L36	100796037		60S ribosomal protein L36 OS=Glycine max OX=3847 GN=100796037 PE=3 SV=1 - [K7N3S3_SOYBN]	17.24	1	2	3	87	10.1727	10.8433	0.946467	0.874785	0.811007	0.87742	1.18842	0.989765	1.12056	1.09958	0.797958	0.0340469
I1J999	Glycosyltransferases	100804618	FUNCTION: Involved in the synthesis of glucuronoxylan hemicellulose in secondary cell walls. {ECO:0000256|RuleBase:RU363127}.	Glycosyltransferases OS=Glycine max OX=3847 GN=100804618 PE=3 SV=1 - [I1J999_SOYBN]	2.23	1	1	1	493	55.407	9.59814	0.781617	1.01361	0.903527	0.899584	1.1059	1.17003	1.1086	1.12818	0.797378	0.0311828
A0A0R0KWB3	60S ribosomal protein L7a	100819609	FUNCTION: Component of the ribosome. {ECO:0000256|RuleBase:RU367042}.	60S ribosomal protein L7a OS=Glycine max OX=3847 GN=100819609 PE=3 SV=1 - [A0A0R0KWB3_SOYBN]	8.08	2	2	3	260	29.5595	10.1841	0.92769	0.974655	0.811711	0.904685	1.04855	1.21287	1.14299	1.1348	0.797217	0.0275655
I1LQV6	Protein disulfide-isomerase	100785630		Protein disulfide-isomerase OS=Glycine max OX=3847 GN=100785630 PE=3 SV=1 - [I1LQV6_SOYBN]	5.7	2	3	6	579	64.2375	4.85596	0.780311	1.02612	0.889655	0.898697	1.11368	1.14086	1.12742	1.12732	0.797196	0.0330268
I1L0J7	Uncharacterized protein	100820136		Uncharacterized protein OS=Glycine max OX=3847 GN=100820136 PE=3 SV=1 - [I1L0J7_SOYBN]	2.29	1	1	1	437	47.4969	9.31982	0.951183	0.890254	0.852867	0.898102	1.13419	1.25513	0.998348	1.12922	0.795329	0.0438164
K7MQ49	Uncharacterized protein	100809100		Uncharacterized protein OS=Glycine max OX=3847 GN=100809100 PE=4 SV=1 - [K7MQ49_SOYBN]	2.02	1	1	1	396	42.1344	9.30518	0.905893	1.0076	0.76412	0.892537	1.06971	1.18318	1.11796	1.12362	0.794343	0.0412658
I1N344	GDP-L-fucose synthase	100793356		GDP-L-fucose synthase OS=Glycine max OX=3847 GN=100793356 PE=3 SV=1 - [I1N344_SOYBN]	8.28	2	2	3	326	36.0144	6.62451	0.853183	0.856764	0.952364	0.887437	1.04742	1.13093	1.19936	1.1259	0.7882	0.0120175
A0A0R0LL96	Uncharacterized protein	GLYMA_01G219000		Uncharacterized protein OS=Glycine max OX=3847 GN=GLYMA_01G219000 PE=4 SV=1 - [A0A0R0LL96_SOYBN]	1.04	1	1	1	865	93.6189	6.771	0.858047	0.862636	0.932431	0.884372	1.1912	1.11131	1.06953	1.12401	0.786797	0.00510128
C6TBY4	Uncharacterized protein			Uncharacterized protein OS=Glycine max OX=3847 PE=2 SV=1 - [C6TBY4_SOYBN]	23.39	1	3	13	124	14.1165	9.45166	0.857426	0.926051	0.868301	0.883926	1.12847	1.13482	1.11731	1.12687	0.78441	0.000375722
A0A0R0FMI4	Uncharacterized protein	100799113		Uncharacterized protein OS=Glycine max OX=3847 GN=100799113 PE=4 SV=1 - [A0A0R0FMI4_SOYBN]	7.92	26	26	36	4382	485.663	4.31006	0.879293	0.88456	0.915416	0.89309	1.10528	1.24681	1.0809	1.14433	0.780449	0.0089971
I1LAK8	Uncharacterized protein	100785586		Uncharacterized protein OS=Glycine max OX=3847 GN=100785586 PE=4 SV=1 - [I1LAK8_SOYBN]	2.43	1	1	2	575	64.1575	5.19873	0.869561	0.943513	0.763674	0.858916	1.18701	1.02046	1.09695	1.10147	0.779789	0.0268637
C6SWP3	CHCH domain-containing protein	100499791		CHCH domain-containing protein OS=Glycine max OX=3847 GN=100499791 PE=2 SV=1 - [C6SWP3_SOYBN]	6.38	1	1	1	141	14.2209	8.86572	0.940171	0.869785	0.824383	0.878113	1.23256	1.15407	0.99641	1.12768	0.77869	0.0318616
I1LKW2	C2H2-type domain-containing protein	100802220		C2H2-type domain-containing protein OS=Glycine max OX=3847 GN=100802220 PE=3 SV=1 - [I1LKW2_SOYBN]	4.5	1	1	1	289	30.7549	4.95752	0.957777	0.848621	0.82205	0.876149	1.03847	1.14498	1.19599	1.12648	0.777777	0.0158666
K7KA83	E1 ubiquitin-activating enzyme	100811391		E1 ubiquitin-activating enzyme OS=Glycine max OX=3847 GN=100811391 PE=3 SV=1 - [K7KA83_SOYBN]	5.77	1	7	13	1092	120.466	5.24951	0.857056	0.872388	0.928706	0.88605	1.04683	1.21171	1.16165	1.14006	0.777194	0.00895227
I1KUF8	Uncharacterized protein	100795041		Uncharacterized protein OS=Glycine max OX=3847 GN=100795041 PE=3 SV=1 - [I1KUF8_SOYBN]	17.02	2	2	2	94	10.7249	10.4331	0.919504	0.896507	0.772664	0.862892	1.1452	1.01698	1.17646	1.11288	0.775368	0.0200615
I1LGD8	S10_plectin domain-containing protein	GLYMA_11G021700		S10_plectin domain-containing protein OS=Glycine max OX=3847 GN=GLYMA_11G021700 PE=4 SV=1 - [I1LGD8_SOYBN]	6.67	1	1	1	135	14.5652	9.979	0.957842	0.833612	0.79777	0.863075	1.18253	1.03053	1.13625	1.11644	0.773062	0.0186164
A0A0R0EH04	Uncharacterized protein	106797238		Uncharacterized protein OS=Glycine max OX=3847 GN=106797238 PE=3 SV=1 - [A0A0R0EH04_SOYBN]	5.86	1	1	1	222	24.8727	5.92236	0.849856	0.858433	0.950443	0.886244	0.994683	1.26606	1.18978	1.15018	0.770528	0.0386166
C6SYZ8	Uncharacterized protein	100499978		Uncharacterized protein OS=Glycine max OX=3847 GN=100499978 PE=2 SV=1 - [C6SYZ8_SOYBN]	13.11	1	3	4	206	23.5721	10.3159	0.796052	0.993156	0.846624	0.878611	1.06715	1.26295	1.14428	1.15813	0.758649	0.0271355
C6TIN6	Ubiquitin receptor RAD23	100809066	FUNCTION: Multiubiquitin chain receptor involved in modulation of proteasomal degradation. Involved in nucleotide excision repair. {ECO:0000256|RuleBase:RU367049}.	Ubiquitin receptor RAD23 OS=Glycine max OX=3847 GN=100809066 PE=2 SV=1 - [C6TIN6_SOYBN]	8.42	1	3	3	392	41.1707	4.84326	0.759625	0.898974	0.956455	0.871685	1.18844	1.15332	1.1061	1.14929	0.758455	0.011707
C6SVX9	HMA domain-containing protein	100305622		HMA domain-containing protein OS=Glycine max OX=3847 GN=100305622 PE=2 SV=1 - [C6SVX9_SOYBN]	39.23	1	3	4	130	13.6307	4.70361	0.797928	0.893268	0.907785	0.866327	1.1021	1.18155	1.17978	1.15448	0.750407	0.00264352
C6TI06	ABC transporter domain-containing protein			ABC transporter domain-containing protein OS=Glycine max OX=3847 PE=2 SV=1 - [C6TI06_SOYBN]	7.64	1	1	1	157	17.2431	6.53662	0.824916	0.875218	0.881769	0.860634	1.04217	1.16991	1.25103	1.15437	0.745546	0.00977895
I1LT59	Uncharacterized protein	100782796		Uncharacterized protein OS=Glycine max OX=3847 GN=100782796 PE=4 SV=1 - [I1LT59_SOYBN]	7.1	1	1	1	155	16.9296	7.75244	0.893786	0.877067	0.759831	0.843561	1.11342	1.07034	1.24501	1.14293	0.738071	0.0112909
I1N8H9	Uncharacterized protein	100778840		Uncharacterized protein OS=Glycine max OX=3847 GN=100778840 PE=4 SV=2 - [I1N8H9_SOYBN]	0.67	1	1	1	1348	148.794	4.34814	0.862951	0.813653	0.869464	0.84869	0.977504	1.13834	1.34917	1.155	0.734794	0.0483647
C6T065	Ribosomal_S17_N domain-containing protein	100500094		Ribosomal_S17_N domain-containing protein OS=Glycine max OX=3847 GN=100500094 PE=2 SV=1 - [C6T065_SOYBN]	20.13	1	4	18	159	17.7725	10.5649	0.850826	0.805155	0.834376	0.830119	1.23616	0.941795	1.2296	1.13585	0.730834	0.0354943
I1L3Z2	Glutamate decarboxylase	100796475		Glutamate decarboxylase OS=Glycine max OX=3847 GN=100796475 PE=3 SV=1 - [I1L3Z2_SOYBN]	6.83	1	3	5	498	55.9638	5.80811	0.770834	0.884426	0.920761	0.858674	1.0312	1.31173	1.2122	1.18504	0.724593	0.0252895
I1L530	PCI domain-containing protein	100804455		PCI domain-containing protein OS=Glycine max OX=3847 GN=100804455 PE=3 SV=1 - [I1L530_SOYBN]	5.9	2	2	2	356	40.6542	5.56689	0.905548	0.807017	0.813109	0.841891	1.10279	1.22058	1.18574	1.1697	0.719749	0.00227465
I1JFN3	HMA domain-containing protein	GLYMA_02G160500		HMA domain-containing protein OS=Glycine max OX=3847 GN=GLYMA_02G160500 PE=4 SV=1 - [I1JFN3_SOYBN]	27.69	1	3	5	130	13.6068	4.70361	0.751823	0.802018	1.00957	0.854471	1.05141	1.35085	1.1775	1.19325	0.716086	0.0446409
K7KIQ4	Ubiquitinyl hydrolase 1	100782778		Ubiquitinyl hydrolase 1 OS=Glycine max OX=3847 GN=100782778 PE=3 SV=1 - [K7KIQ4_SOYBN]	1.38	1	1	1	1085	121.521	6.11279	0.831277	0.933093	0.78249	0.848953	1.11026	1.33971	1.12026	1.19008	0.713359	0.0172536
C6TLX9	Uncharacterized protein	102663308		Uncharacterized protein OS=Glycine max OX=3847 GN=102663308 PE=2 SV=1 - [C6TLX9_SOYBN]	3.4	1	1	1	235	27.1802	9.40771	0.762512	0.827643	0.905376	0.831844	1.14931	1.16394	1.22905	1.18077	0.704494	0.00190534
Q8H928	Phosphoenolpyruvate carboxylase	GmPEPC7		Phosphoenolpyruvate carboxylase OS=Glycine max OX=3847 GN=GmPEPC7 PE=3 SV=1 - [Q8H928_SOYBN]	21.72	2	19	87	967	110.606	6.46826	0.829003	0.833136	0.857698	0.839946	1.0304	1.32988	1.22065	1.19364	0.703682	0.0158487
A0A2Z5WQ86	Chalcone reductase	GmCHR6		Chalcone reductase OS=Glycine max OX=3847 GN=GmCHR6 PE=2 SV=1 - [A0A2Z5WQ86_SOYBN]	17.46	1	6	31	315	35.5765	6.18896	0.742456	1.00596	0.767301	0.838571	1.09715	1.32134	1.18725	1.20191	0.697696	0.0268206
C6TB75	Procollagen-proline 4-dioxygenase			Procollagen-proline 4-dioxygenase OS=Glycine max OX=3847 PE=2 SV=1 - [C6TB75_SOYBN]	5.97	1	2	4	318	35.3334	6.59521	0.75322	0.801139	0.947734	0.834031	1.02358	1.2488	1.32839	1.20026	0.694877	0.0278414
C6T763	PCI domain-containing protein	100785835		PCI domain-containing protein OS=Glycine max OX=3847 GN=100785835 PE=2 SV=1 - [C6T763_SOYBN]	6.37	1	2	3	267	30.7867	5.14795	0.786525	0.817672	0.79045	0.798216	1.30051	0.970324	1.23819	1.16967	0.682427	0.0217634
A0A0R4J3M4	Pyruvate decarboxylase	100789053		Pyruvate decarboxylase OS=Glycine max OX=3847 GN=100789053 PE=3 SV=1 - [A0A0R4J3M4_SOYBN]	1.98	1	1	1	607	65.1129	6.26514	0.867305	0.851589	0.744941	0.821279	1.13453	1.34006	1.14904	1.20788	0.679936	0.00723642
I1L8P0	Uncharacterized protein	100802735		Uncharacterized protein OS=Glycine max OX=3847 GN=100802735 PE=3 SV=2 - [I1L8P0_SOYBN]	2.8	1	1	1	286	31.1824	9.45166	0.793343	0.858579	0.753449	0.80179	1.05081	1.10238	1.41277	1.18866	0.674535	0.029847
A0A0R4J354	Uncharacterized protein	100781333		Uncharacterized protein OS=Glycine max OX=3847 GN=100781333 PE=4 SV=1 - [A0A0R4J354_SOYBN]	1.32	1	1	1	605	68.8938	5.31299	0.718557	0.945697	0.711487	0.791914	1.15147	1.10246	1.3506	1.20151	0.659099	0.0192528
I1MLV5	Fe2OG dioxygenase domain-containing protein	100815288		Fe2OG dioxygenase domain-containing protein OS=Glycine max OX=3847 GN=100815288 PE=4 SV=1 - [I1MLV5_SOYBN]	5.45	1	1	8	312	35.8148	5.69385	0.721214	0.739658	0.848565	0.769812	1.32447	1.17585	1.21754	1.23929	0.621174	0.00139336
K7LDX5	Methyltransferase	100777356		Methyltransferase OS=Glycine max OX=3847 GN=100777356 PE=3 SV=1 - [K7LDX5_SOYBN]	2.53	2	2	2	633	71.6532	8.20654	0.773964	0.790377	0.711588	0.758643	1.08219	1.19952	1.43472	1.23881	0.612397	0.010712
I1N8A2	Uncharacterized protein	100800077		Uncharacterized protein OS=Glycine max OX=3847 GN=100800077 PE=3 SV=2 - [I1N8A2_SOYBN]	3.3	1	2	2	636	69.7088	6.90283	0.649127	0.800841	0.714704	0.721557	1.4238	1.01875	1.29738	1.24664	0.5788	0.0146155
A0A0R0G014	Uncharacterized protein	100799098		Uncharacterized protein OS=Glycine max OX=3847 GN=100799098 PE=3 SV=1 - [A0A0R0G014_SOYBN]	25	1	1	1	76	8.25824	9.40771	0.61646	0.620878	0.993047	0.743462	1.43657	1.5081	1.01578	1.32015	0.563165	0.0434972
C6T097	Uncharacterized protein			Uncharacterized protein OS=Glycine max OX=3847 PE=2 SV=1 - [C6T097_SOYBN]	14.47	1	1	1	76	8.06422	9.18799	0.60183	0.764221	0.613162	0.659738	1.21842	0.994555	1.6649	1.29263	0.510385	0.0360683
I1M7R1	Uncharacterized protein	100814925		Uncharacterized protein OS=Glycine max OX=3847 GN=100814925 PE=4 SV=2 - [I1M7R1_SOYBN]	1.52	1	1	1	592	66.7339	8.80713	0.580688	0.581927	0.79529	0.652635	1.17074	1.19563	1.64462	1.337	0.488134	0.0156969
B3TDK7	Lipoxygenase	547836	FUNCTION: Plant lipoxygenase may be involved in a number of diverse aspects of plant physiology including growth and development, pest resistance, and senescence or responses to wounding. {ECO:0000256|RuleBase:RU003975}.	Lipoxygenase OS=Glycine max OX=3847 GN=547836 PE=3 SV=1 - [B3TDK7_SOYBN]	38.34	8	33	278	853	96.4025	6.1001	1.12834	1.07833	0.984958	1.06388	0.9362	0.91688	0.951548	0.934876	1.13799	0.0404893
I1JWW7	Ribosomal_S4 domain-containing protein	100810569		Ribosomal_S4 domain-containing protein OS=Glycine max OX=3847 GN=100810569 PE=3 SV=1 - [I1JWW7_SOYBN]	10.93	2	2	44	183	21.4695	10.2134	0.956173	0.909292	0.933616	0.933027	1.09466	1.04893	1.01624	1.05328	0.885834	0.0104693
Q43453	G.max mRNA from stress-induced gene (H4)	547916		G.max mRNA from stress-induced gene (H4) OS=Glycine max OX=3847 GN=547916 PE=2 SV=1 - [Q43453_SOYBN]	76.58	7	9	78	158	16.7466	5.04639	1.02928	1.08576	1.14791	1.08765	0.82707	0.96465	0.965129	0.91895	1.18358	0.0422292
K7LP96	RRM domain-containing protein	100796543		RRM domain-containing protein OS=Glycine max OX=3847 GN=100796543 PE=4 SV=1 - [K7LP96_SOYBN]	23.39	2	4	52	171	16.6055	5.63037	0.880882	0.956328	0.966004	0.934405	1.08168	1.0082	1.0422	1.04403	0.895	0.0329484
I1JPP3	Uncharacterized protein	100791603		Uncharacterized protein OS=Glycine max OX=3847 GN=100791603 PE=4 SV=1 - [I1JPP3_SOYBN]	19.06	2	13	77	808	89.6246	5.26221	0.929576	0.898218	1.01418	0.947326	1.03832	1.05519	1.08265	1.05872	0.894781	0.0394069
I1LKM5	Pyr_redox_2 domain-containing protein	100817682		Pyr_redox_2 domain-containing protein OS=Glycine max OX=3847 GN=100817682 PE=4 SV=1 - [I1LKM5_SOYBN]	31.94	6	11	78	360	39.2712	9.42236	1.0686	1.05563	1.11606	1.0801	0.932065	0.86185	0.939723	0.911213	1.18534	0.00541496
I1KKN7	Pyrophosphate--fructose 6-phosphate 1-phosphotransferase subunit alpha	100800863	FUNCTION: Regulatory subunit of pyrophosphate--fructose 6-phosphate 1-phosphotransferase. {ECO:0000256|HAMAP-Rule:MF_03185}.	Pyrophosphate--fructose 6-phosphate 1-phosphotransferase subunit alpha OS=Glycine max OX=3847 GN=100800863 PE=3 SV=1 - [I1KKN7_SOYBN]	11.35	2	6	50	617	67.3939	7.26904	1.06821	1.01975	1.03699	1.04165	0.938861	0.948944	0.966862	0.951555	1.09468	0.00532206
I1K9V8	14_3_3 domain-containing protein	GLYMA_06G101500		14_3_3 domain-containing protein OS=Glycine max OX=3847 GN=GLYMA_06G101500 PE=3 SV=1 - [I1K9V8_SOYBN]	55.21	6	14	98	259	29.1124	4.75439	0.984866	0.937453	0.95377	0.958696	1.04857	1.04773	1.0211	1.03914	0.92259	0.00832206
C6SZ03	Uncharacterized protein	100306344		Uncharacterized protein OS=Glycine max OX=3847 GN=100306344 PE=2 SV=1 - [C6SZ03_SOYBN]	15.95	2	2	19	163	17.5232	8.96826	1.06327	1.00894	1.13142	1.06788	0.936178	0.990702	0.926071	0.950984	1.12292	0.0454398
C6SZ24	Pathogenesis-related protein			Pathogenesis-related protein OS=Glycine max OX=3847 PE=2 SV=1 - [C6SZ24_SOYBN]	40.13	5	5	34	157	17.1316	5.07178	1.07804	1.09384	1.09425	1.08871	0.863033	0.980268	0.957913	0.933738	1.16597	0.0129966
C6T4D3	CHCH domain-containing protein	100527451		CHCH domain-containing protein OS=Glycine max OX=3847 GN=100527451 PE=2 SV=1 - [C6T4D3_SOYBN]	27.36	2	2	18	106	12.0508	7.62061	0.917268	0.894808	0.985675	0.932584	1.02613	1.06799	1.09799	1.06404	0.876458	0.0186972
C6TCA1	Peroxidase	100795412	FUNCTION: Removal of H(2)O(2), oxidation of toxic reductants, biosynthesis and degradation of lignin, suberization, auxin catabolism, response to environmental stresses such as wounding, pathogen attack and oxidative stress. {ECO:0000256|RuleBase:RU362060}.	Peroxidase OS=Glycine max OX=3847 GN=100795412 PE=2 SV=1 - [C6TCA1_SOYBN]	41.16	12	12	52	345	38.1076	6.44287	1.00594	1.08021	1.05591	1.04735	0.952391	0.909405	0.996287	0.952694	1.09936	0.0466368
I1NHW4	Uncharacterized protein	100820546		Uncharacterized protein OS=Glycine max OX=3847 GN=100820546 PE=3 SV=1 - [I1NHW4_SOYBN]	36.17	2	18	55	575	61.2113	5.89697	0.956245	0.894828	0.957355	0.936143	1.09421	0.996727	1.06699	1.05264	0.889325	0.0308245
I1M2F5	NAD(P)H dehydrogenase (quinone)	100500685		NAD(P)H dehydrogenase (quinone) OS=Glycine max OX=3847 GN=100500685 PE=3 SV=1 - [I1M2F5_SOYBN]	52.02	6	8	51	198	21.1127	6.53662	1.06422	1.08744	1.03285	1.0615	0.922977	1.01174	0.929004	0.954573	1.11202	0.0308264
B6EBD7	Heat shock protein 90-1			Heat shock protein 90-1 OS=Glycine max OX=3847 PE=2 SV=1 - [B6EBD7_SOYBN]	33.76	1	26	79	702	80.415	5.021	0.873676	0.991625	0.950005	0.938436	1.06812	1.08316	1.0792	1.07683	0.871482	0.0164906
I1MCJ7	Uncharacterized protein	100787814		Uncharacterized protein OS=Glycine max OX=3847 GN=100787814 PE=3 SV=1 - [I1MCJ7_SOYBN]	10.03	12	14	46	1426	160.61	7.34229	1.05014	1.04547	1.09255	1.06272	0.942202	0.865153	0.966043	0.924466	1.14955	0.015161
I1K3M8	NTF2 domain-containing protein	100802075		NTF2 domain-containing protein OS=Glycine max OX=3847 GN=100802075 PE=4 SV=1 - [I1K3M8_SOYBN]	14.63	2	2	26	123	13.6147	6.34131	0.960735	0.977465	0.99591	0.978037	1.00983	1.04575	1.0227	1.02609	0.953166	0.0302655
K7KU09	ATP-dependent 6-phosphofructokinase	100803139	FUNCTION: Catalyzes the phosphorylation of D-fructose 6-phosphate to fructose 1,6-bisphosphate by ATP, the first committing step of glycolysis. {ECO:0000256|HAMAP-Rule:MF_03186}.	ATP-dependent 6-phosphofructokinase OS=Glycine max OX=3847 GN=100803139 PE=3 SV=1 - [K7KU09_SOYBN]	12.03	3	6	37	507	55.8652	6.75635	0.930469	0.958758	1.01095	0.966726	1.08335	1.05163	1.02141	1.05213	0.91883	0.0447252
I1MHG0	Uncharacterized protein	GLYMA_15G177800		Uncharacterized protein OS=Glycine max OX=3847 GN=GLYMA_15G177800 PE=3 SV=1 - [I1MHG0_SOYBN]	18.08	2	5	28	354	39.0471	6.82959	0.943942	0.992189	0.990433	0.975522	1.01635	1.02098	1.04661	1.02798	0.948968	0.046259
C6THR2	MBD domain-containing protein			MBD domain-containing protein OS=Glycine max OX=3847 PE=2 SV=1 - [C6THR2_SOYBN]	23.91	2	4	38	276	30.4169	4.62744	1.03115	1.06576	1.11207	1.06966	0.944311	0.938004	0.923754	0.935356	1.14359	0.00517057
I1K7H1	PCI domain-containing protein	100814379		PCI domain-containing protein OS=Glycine max OX=3847 GN=100814379 PE=3 SV=1 - [I1K7H1_SOYBN]	13.27	5	5	14	392	45.1015	8.73389	0.941465	0.923435	1.01922	0.961375	1.04521	1.08255	1.04035	1.05604	0.91036	0.0426732
E2FKH7	Sieve element occlusion f	SEOf		Sieve element occlusion f OS=Glycine max OX=3847 GN=SEOf PE=2 SV=1 - [E2FKH7_SOYBN]	15.04	1	10	34	698	79.9633	6.82959	1.08676	1.1468	1.08329	1.10562	0.864634	1.01362	0.886296	0.921515	1.19978	0.0223323
A0A0R4J3E9	RRM domain-containing protein	100777821		RRM domain-containing protein OS=Glycine max OX=3847 GN=100777821 PE=4 SV=1 - [A0A0R4J3E9_SOYBN]	28.57	2	5	24	182	17.721	8.11865	0.984978	0.964228	0.854651	0.934619	1.05643	1.10065	1.04914	1.06874	0.874505	0.0368551
I1JRI7	Superoxide dismutase [Cu-Zn]	GLYMA_03G242900	FUNCTION: Destroys radicals which are normally produced within the cells and which are toxic to biological systems. {ECO:0000256|RuleBase:RU000393}.	Superoxide dismutase [Cu-Zn] OS=Glycine max OX=3847 GN=GLYMA_03G242900 PE=3 SV=1 - [I1JRI7_SOYBN]	31.58	2	5	48	152	15.2265	6.03662	1.02222	1.0523	1.09744	1.05732	0.925716	0.982488	0.950615	0.952939	1.10953	0.0188251
Q42806	Pyruvate kinase, cytosolic isozyme			Pyruvate kinase, cytosolic isozyme OS=Glycine max OX=3847 PE=2 SV=1 - [KPYC_SOYBN]	25.05	11	12	27	511	55.2668	7.56201	1.07796	1.04167	1.05243	1.05735	0.914757	0.991825	0.975113	0.960565	1.10076	0.0198247
I1M5T2	Phospholipase D	100784434	FUNCTION: Hydrolyzes glycerol-phospholipids at the terminal phosphodiesteric bond. {ECO:0000256|PIRNR:PIRNR036470}.	Phospholipase D OS=Glycine max OX=3847 GN=100784434 PE=3 SV=1 - [I1M5T2_SOYBN]	23.54	9	14	28	807	92.0208	6.34131	0.998967	1.05517	1.05396	1.03603	0.964418	0.90043	0.975139	0.946662	1.09441	0.0399469
I1K072	Uncharacterized protein	100784244		Uncharacterized protein OS=Glycine max OX=3847 GN=100784244 PE=3 SV=1 - [I1K072_SOYBN]	5.14	2	3	15	701	77.2697	5.13525	1.00283	0.993434	1.01242	1.00289	1.03409	1.05265	1.03317	1.03997	0.964345	0.0114896
D4Q9Z4	Soyasapogenol B glucuronide galactosyltransferase	GmSGT2	FUNCTION: Glycosyltransferase that transfers a galactosyl group from UDP-galactose to soyasapogenol B monoglucuronide in the biosynthetic pathway for soyasaponins. {ECO:0000269|PubMed:20350545}.	Soyasapogenol B glucuronide galactosyltransferase OS=Glycine max OX=3847 GN=GmSGT2 PE=1 SV=1 - [SGT2_SOYBN]	6.67	3	3	28	495	55.8305	6.12549	1.07718	1.03676	1.10137	1.07177	0.95497	0.92025	0.963573	0.946265	1.13263	0.00550965
I1K0G1	TPR_REGION domain-containing protein	100816488		TPR_REGION domain-containing protein OS=Glycine max OX=3847 GN=100816488 PE=4 SV=1 - [I1K0G1_SOYBN]	15.86	8	8	27	372	40.2544	4.7417	1.00396	1.05532	1.0525	1.03726	0.984451	0.98976	0.985694	0.986635	1.05131	0.039059
I1N9C6	Histone H2A	100818215		Histone H2A OS=Glycine max OX=3847 GN=100818215 PE=3 SV=1 - [I1N9C6_SOYBN]	18.06	1	3	41	144	15.2473	10.3892	0.875914	0.940302	0.939385	0.918534	1.17786	1.09614	1.01469	1.09623	0.837903	0.0263668
I1KTY9	Sulfurtransferase	100798053		Sulfurtransferase OS=Glycine max OX=3847 GN=100798053 PE=4 SV=1 - [I1KTY9_SOYBN]	16.89	2	6	15	379	41.8402	6.85889	0.959	0.994344	1.00365	0.985664	1.01872	1.04851	1.02853	1.03192	0.955174	0.0459829
I1K467	CCT-alpha	100805255		CCT-alpha OS=Glycine max OX=3847 GN=100805255 PE=3 SV=1 - [I1K467_SOYBN]	14.86	8	8	22	545	59.0272	6.50732	0.941553	0.969053	1.00108	0.970561	1.04087	1.03016	1.02014	1.03039	0.941934	0.0303504
I1JD96	GFO_IDH_MocA domain-containing protein	100778071		GFO_IDH_MocA domain-containing protein OS=Glycine max OX=3847 GN=100778071 PE=4 SV=1 - [I1JD96_SOYBN]	8.59	2	3	44	361	39.8444	6.46826	1.04786	1.06024	1.01281	1.0403	0.984535	0.947462	0.969511	0.967169	1.07562	0.0148089
I1MD23	Uncharacterized protein	100813158		Uncharacterized protein OS=Glycine max OX=3847 GN=100813158 PE=4 SV=1 - [I1MD23_SOYBN]	15.96	1	3	10	188	19.8823	9.49561	0.960868	0.925651	0.976486	0.954335	1.08108	1.15595	1.0174	1.08481	0.879727	0.0379997
I1LFF1	Chalcone-flavonone isomerase family protein	GLYMA_10G292200		Chalcone-flavonone isomerase family protein OS=Glycine max OX=3847 GN=GLYMA_10G292200 PE=3 SV=1 - [I1LFF1_SOYBN]	12.83	2	3	15	226	24.9567	5.23682	1.03576	1.12743	1.02507	1.06275	0.987806	0.919129	0.850254	0.919063	1.15634	0.0487722
A0A0R0FQJ3	DOC domain-containing protein	100526925		DOC domain-containing protein OS=Glycine max OX=3847 GN=100526925 PE=3 SV=1 - [A0A0R0FQJ3_SOYBN]	7.64	1	1	10	157	17.5679	5.57959	1.06615	1.07894	1.11217	1.08575	0.929324	0.927968	0.91069	0.922661	1.17676	0.000402957
I1MA57	Aldehyde dehydrogenase	100778722		Aldehyde dehydrogenase OS=Glycine max OX=3847 GN=100778722 PE=3 SV=1 - [I1MA57_SOYBN]	6.85	2	3	44	496	54.0139	8.98291	1.05094	1.08601	1.02915	1.05537	0.956177	0.940776	0.92976	0.942238	1.12007	0.00344327
K7MP24	HATPase_c domain-containing protein	100819942		HATPase_c domain-containing protein OS=Glycine max OX=3847 GN=100819942 PE=3 SV=1 - [K7MP24_SOYBN]	15.99	2	13	26	813	93.1072	4.99561	0.896228	0.889284	1.00706	0.930857	1.04782	1.05807	1.12397	1.07662	0.864612	0.0316988
C6SYU2	Uncharacterized protein	100306298		Uncharacterized protein OS=Glycine max OX=3847 GN=100306298 PE=2 SV=1 - [C6SYU2_SOYBN]	5.91	1	1	28	186	20.2661	7.31299	0.884791	0.957634	0.951373	0.931266	1.11409	1.12706	1.02523	1.08879	0.855319	0.0164163
C6SWG3	Uncharacterized protein	100499781		Uncharacterized protein OS=Glycine max OX=3847 GN=100499781 PE=2 SV=1 - [C6SWG3_SOYBN]	10.97	1	1	11	155	17.3904	10.4038	0.990781	0.912799	0.915246	0.939609	1.0527	1.10984	1.07506	1.0792	0.870655	0.0102328
A0A0R4J2Q7	Ribosomal_L16 domain-containing protein	100777196		Ribosomal_L16 domain-containing protein OS=Glycine max OX=3847 GN=100777196 PE=3 SV=1 - [A0A0R4J2Q7_SOYBN]	22.07	1	5	18	222	25.0481	10.3452	0.901808	0.991267	0.960195	0.95109	1.09801	1.07459	1.07417	1.08226	0.878802	0.00870824
C6T968	40S ribosomal protein S8	100813170		40S ribosomal protein S8 OS=Glycine max OX=3847 GN=100813170 PE=2 SV=1 - [C6T968_SOYBN]	36.87	5	8	19	217	24.7172	10.4185	0.921674	0.996805	0.873391	0.930623	1.10666	1.16574	1.04428	1.10556	0.841767	0.0252236
K7LSM3	Uncharacterized protein	100792883		Uncharacterized protein OS=Glycine max OX=3847 GN=100792883 PE=4 SV=1 - [K7LSM3_SOYBN]	22.29	13	29	43	1310	148.416	4.69092	0.948576	0.947554	0.961601	0.952577	1.02858	1.03463	1.08005	1.04775	0.909162	0.00484792
I1MU00	Ribosomal_S17_N domain-containing protein	100784140		Ribosomal_S17_N domain-containing protein OS=Glycine max OX=3847 GN=100784140 PE=3 SV=1 - [I1MU00_SOYBN]	20.75	2	5	28	159	17.8077	10.7554	0.981986	0.935196	0.946375	0.954519	1.01146	1.03424	1.07062	1.03877	0.918889	0.0193712
K7LKJ0	HMA domain-containing protein	100799342		HMA domain-containing protein OS=Glycine max OX=3847 GN=100799342 PE=4 SV=1 - [K7LKJ0_SOYBN]	79.01	5	5	15	81	8.55939	6.59521	0.968479	0.986133	1.0006	0.985071	1.03839	1.0408	1.02782	1.03567	0.951144	0.00745863
K7K8V1	Bet_v_1 domain-containing protein	GLYMA_13G030200		Bet_v_1 domain-containing protein OS=Glycine max OX=3847 GN=GLYMA_13G030200 PE=3 SV=1 - [K7K8V1_SOYBN]	56.86	10	10	41	153	17.5077	6.26514	1.10787	1.1102	1.03472	1.08427	0.881627	0.926866	0.956278	0.92159	1.17652	0.00782941
A0A0R0JYS9	Peroxidase	GLYMA_05G103600	FUNCTION: Removal of H(2)O(2), oxidation of toxic reductants, biosynthesis and degradation of lignin, suberization, auxin catabolism, response to environmental stresses such as wounding, pathogen attack and oxidative stress. {ECO:0000256|RuleBase:RU362060}.	Peroxidase OS=Glycine max OX=3847 GN=GLYMA_05G103600 PE=3 SV=1 - [A0A0R0JYS9_SOYBN]	25.54	2	7	22	325	35.475	8.76318	0.945122	0.926569	0.900486	0.924059	1.07986	1.063	1.10236	1.08174	0.854234	0.000794812
I1KID4	Uncharacterized protein	100802984		Uncharacterized protein OS=Glycine max OX=3847 GN=100802984 PE=3 SV=1 - [I1KID4_SOYBN]	47.47	8	10	27	198	21.6406	8.42627	1.08365	1.04655	1.16647	1.09889	0.92206	0.926343	0.930586	0.926329	1.18629	0.00830057
I1MLL4	Germin-like protein	GLYMA_16G060700		Germin-like protein OS=Glycine max OX=3847 GN=GLYMA_16G060700 PE=3 SV=1 - [I1MLL4_SOYBN]	19.09	3	5	20	220	23.7735	6.93213	1.07954	1.09277	1.11155	1.09462	0.884853	0.941479	0.955727	0.927353	1.18037	0.00207639
I1JZT5	Plasma membrane ATPase	100819324		Plasma membrane ATPase OS=Glycine max OX=3847 GN=100819324 PE=3 SV=1 - [I1JZT5_SOYBN]	13.51	2	10	16	955	104.955	6.72705	0.958521	0.984378	0.90585	0.949583	1.08736	1.00942	1.04454	1.04711	0.906865	0.0391077
C6TFC7	Ribosomal_S7 domain-containing protein			Ribosomal_S7 domain-containing protein OS=Glycine max OX=3847 PE=2 SV=1 - [C6TFC7_SOYBN]	19.9	1	3	13	201	22.3398	9.59814	0.977687	0.905256	0.934439	0.939127	1.0226	1.11186	1.06993	1.06813	0.879227	0.0178962
C6T581	Uncharacterized protein			Uncharacterized protein OS=Glycine max OX=3847 PE=2 SV=1 - [C6T581_SOYBN]	18.56	3	3	7	194	21.5361	5.18604	1.04524	1.01417	1.0643	1.04124	0.963971	0.986242	1.00181	0.984007	1.05816	0.0351359
I1K778	Coatomer subunit gamma	100784608	FUNCTION: The coatomer is a cytosolic protein complex that binds to dilysine motifs and reversibly associates with Golgi non-clathrin-coated vesicles, which further mediate biosynthetic protein transport from the ER, via the Golgi up to the trans Golgi network. Coatomer complex is required for budding from Golgi membranes, and is essential for the retrograde Golgi-to-ER transport of dilysine-tagg…	Coatomer subunit gamma OS=Glycine max OX=3847 GN=100784608 PE=3 SV=1 - [I1K778_SOYBN]	13.61	6	11	20	882	98.1627	5.19873	0.947259	0.937	0.935465	0.939908	1.0288	1.01435	1.02421	1.02245	0.919269	0.000127422
I1JUS4	Uncharacterized protein	100803099		Uncharacterized protein OS=Glycine max OX=3847 GN=100803099 PE=4 SV=1 - [I1JUS4_SOYBN]	9.63	5	5	20	488	54.9124	5.21143	0.979281	0.977812	0.97762	0.978238	1.04859	1.06789	1.0236	1.04669	0.934598	0.00594403
C6TNF9	Pyr_redox_2 domain-containing protein	100813980		Pyr_redox_2 domain-containing protein OS=Glycine max OX=3847 GN=100813980 PE=2 SV=1 - [C6TNF9_SOYBN]	24.17	3	8	32	360	39.1181	9.37842	1.0875	1.02145	1.04355	1.05083	0.959599	0.974672	0.927778	0.954016	1.10148	0.0153143
C6T2R2	RING-type domain-containing protein	100526919		RING-type domain-containing protein OS=Glycine max OX=3847 GN=100526919 PE=2 SV=1 - [C6T2R2_SOYBN]	22.03	1	1	3	118	13.2953	6.65381	0.969693	0.832482	0.955741	0.919305	1.0205	1.17495	1.09424	1.09657	0.838349	0.0467672
I1ME25	Uncharacterized protein	100814039		Uncharacterized protein OS=Glycine max OX=3847 GN=100814039 PE=3 SV=1 - [I1ME25_SOYBN]	20.92	2	13	38	674	72.4256	5.99854	1.04741	1.06597	1.11134	1.07491	0.871742	0.899994	0.991609	0.921115	1.16696	0.0197055
I1JJT3	GOLD domain-containing protein	GLYMA_02G308100		GOLD domain-containing protein OS=Glycine max OX=3847 GN=GLYMA_02G308100 PE=3 SV=1 - [I1JJT3_SOYBN]	17.92	3	3	6	212	24.4184	6.46826	0.945656	0.952679	0.976265	0.9582	1.05474	1.03331	1.06758	1.05188	0.910943	0.00234444
I1LIK8	Isoleucyl-tRNA synthetase	100809292		Isoleucyl-tRNA synthetase OS=Glycine max OX=3847 GN=100809292 PE=3 SV=2 - [I1LIK8_SOYBN]	3.13	2	4	16	1182	134.777	6.66846	1.01632	1.03197	1.06305	1.03711	0.992378	0.944325	0.958871	0.965191	1.07451	0.0220217
Q43443	Phosphoinositide phospholipase C	547864		Phosphoinositide phospholipase C OS=Glycine max OX=3847 GN=547864 PE=2 SV=1 - [Q43443_SOYBN]	11.17	3	7	13	600	68.6534	6.11279	1.07324	1.0046	1.0194	1.03241	0.902317	0.969927	0.966814	0.946352	1.09094	0.0470384
A0A0R0FLG8	Alpha-mannosidase	GLYMA_16G048100		Alpha-mannosidase OS=Glycine max OX=3847 GN=GLYMA_16G048100 PE=3 SV=1 - [A0A0R0FLG8_SOYBN]	12.56	9	12	21	1011	114.951	5.90967	1.05206	1.10744	1.10166	1.08705	0.882802	0.994514	0.940674	0.93933	1.15726	0.0158462
I1JWB7	MBD domain-containing protein	100800976		MBD domain-containing protein OS=Glycine max OX=3847 GN=100800976 PE=4 SV=1 - [I1JWB7_SOYBN]	23.34	3	6	10	287	32.0939	4.88135	1.05674	1.00849	1.10703	1.05742	0.953217	0.909691	0.959629	0.940846	1.12391	0.0229962
C6TJG0	Uncharacterized protein	100803033		Uncharacterized protein OS=Glycine max OX=3847 GN=100803033 PE=2 SV=1 - [C6TJG0_SOYBN]	28.46	1	7	15	253	26.6402	7.38623	1.01663	1.0301	1.04143	1.02938	0.951932	0.985828	0.980896	0.972886	1.05807	0.0114843
I1NFX6	SASA domain-containing protein	100808248		SASA domain-containing protein OS=Glycine max OX=3847 GN=100808248 PE=4 SV=2 - [I1NFX6_SOYBN]	8.98	2	2	17	256	28.3556	6.31592	1.02228	1.01655	1.08531	1.04138	0.977023	0.986454	0.955586	0.973021	1.07025	0.0456099
C6T365	Uncharacterized protein	100527063		Uncharacterized protein OS=Glycine max OX=3847 GN=100527063 PE=2 SV=1 - [C6T365_SOYBN]	13.78	2	2	4	196	22.1153	6.52197	1.09767	1.04052	1.08768	1.07529	0.895186	0.998518	0.954491	0.949398	1.1326	0.0222793
C6SZ18	Uncharacterized protein	100790570		Uncharacterized protein OS=Glycine max OX=3847 GN=100790570 PE=2 SV=1 - [C6SZ18_SOYBN]	30.77	3	3	37	65	7.52109	11.1655	0.917727	0.897742	0.940191	0.918553	1.07562	1.06922	1.05042	1.06509	0.862422	0.000526121
A0A0R0EJA3	Calreticulin	100811997		Calreticulin OS=Glycine max OX=3847 GN=100811997 PE=3 SV=1 - [A0A0R0EJA3_SOYBN]	16.82	2	7	22	422	48.4724	4.64014	0.944751	1.00486	0.986066	0.978558	1.02072	1.08366	1.07127	1.05855	0.924431	0.0378529
I1KXE7	Uncharacterized protein	100809224		Uncharacterized protein OS=Glycine max OX=3847 GN=100809224 PE=4 SV=1 - [I1KXE7_SOYBN]	12.81	8	8	19	570	64.1722	4.98291	1.08662	1.0595	1.03086	1.05899	0.913084	0.985644	0.976512	0.958413	1.10495	0.0227198
I1LZ03	Ribos_L4_asso_C domain-containing protein	100779764		Ribos_L4_asso_C domain-containing protein OS=Glycine max OX=3847 GN=100779764 PE=3 SV=1 - [I1LZ03_SOYBN]	29.38	2	11	27	405	44.634	10.4771	0.919809	0.916823	0.933935	0.923522	1.08225	1.0699	1.13359	1.09525	0.843208	0.00105024
I1M509	Uncharacterized protein	100799421		Uncharacterized protein OS=Glycine max OX=3847 GN=100799421 PE=4 SV=1 - [I1M509_SOYBN]	7.56	3	3	12	410	45.3392	5.70654	0.936643	0.998034	0.971964	0.96888	1.03525	1.02427	1.07749	1.04567	0.926566	0.0332335
C6T795	GDP-L-fucose synthase			GDP-L-fucose synthase OS=Glycine max OX=3847 PE=2 SV=1 - [C6T795_SOYBN]	5.52	1	1	3	326	35.9094	6.69775	0.97796	0.946443	0.908873	0.944425	1.0488	1.00146	1.10721	1.05249	0.897324	0.0416068
I1L7F3	Ribosomal_L14e domain-containing protein	100808592		Ribosomal_L14e domain-containing protein OS=Glycine max OX=3847 GN=100808592 PE=3 SV=1 - [I1L7F3_SOYBN]	28.79	1	4	16	132	15.4017	10.4624	0.925974	0.963446	0.830791	0.906737	1.09436	1.10895	1.0296	1.07764	0.841414	0.0211551
I1NJE9	Peptidyl-prolyl cis-trans isomerase	GLYMA_20G249300	FUNCTION: PPIases accelerate the folding of proteins. It catalyzes the cis-trans isomerization of proline imidic peptide bonds in oligopeptides. {ECO:0000256|RuleBase:RU363019}.	Peptidyl-prolyl cis-trans isomerase OS=Glycine max OX=3847 GN=GLYMA_20G249300 PE=3 SV=1 - [I1NJE9_SOYBN]	13.21	1	3	8	212	22.7004	8.90967	1.0384	1.11149	1.05881	1.06957	0.919696	0.97578	0.920425	0.938634	1.13949	0.0102239
C6SV83	RPOL4c domain-containing protein	100499661		RPOL4c domain-containing protein OS=Glycine max OX=3847 GN=100499661 PE=2 SV=1 - [C6SV83_SOYBN]	8.7	1	1	6	138	15.911	4.83057	0.859145	1.00257	0.926877	0.929531	1.14241	1.08869	1.03026	1.08712	0.855038	0.0400577
A0A0R0GGN1	Uncharacterized protein	100795195		Uncharacterized protein OS=Glycine max OX=3847 GN=100795195 PE=3 SV=1 - [A0A0R0GGN1_SOYBN]	6.64	5	5	13	783	84.0335	9.30518	1.01397	1.04123	1.02991	1.02837	0.927639	0.993109	0.973864	0.96487	1.06581	0.0388806
I1JQD9	Eukaryotic translation initiation factor 3 subunit C	100805203	FUNCTION: Component of the eukaryotic translation initiation factor 3 (eIF-3) complex, which is involved in protein synthesis of a specialized repertoire of mRNAs and, together with other initiation factors, stimulates binding of mRNA and methionyl-tRNAi to the 40S ribosome. The eIF-3 complex specifically targets and initiates translation of a subset of mRNAs involved in cell proliferation. {ECO:…	Eukaryotic translation initiation factor 3 subunit C OS=Glycine max OX=3847 GN=100805203 PE=3 SV=1 - [I1JQD9_SOYBN]	5.08	4	4	5	926	104.581	5.63037	0.857397	0.973593	0.946935	0.925975	1.08012	1.00565	1.09328	1.05968	0.873825	0.0397333
K7MRU1	Purple acid phosphatase	100817130		Purple acid phosphatase OS=Glycine max OX=3847 GN=100817130 PE=3 SV=1 - [K7MRU1_SOYBN]	9.58	4	5	14	616	69.332	6.59521	1.05619	1.05421	1.11064	1.07368	0.889652	0.961455	0.983425	0.944844	1.13635	0.0189451
K7LCR2	Uncharacterized protein	GLYMA_09G092500		Uncharacterized protein OS=Glycine max OX=3847 GN=GLYMA_09G092500 PE=4 SV=1 - [K7LCR2_SOYBN]	4.23	1	1	19	142	16.5905	9.89111	1.15625	1.05155	1.05116	1.08632	0.992305	0.958762	0.855977	0.935681	1.16099	0.0490553
I1L1F3	Uncharacterized protein	GLYMA_09G061000		Uncharacterized protein OS=Glycine max OX=3847 GN=GLYMA_09G061000 PE=3 SV=1 - [I1L1F3_SOYBN]	22.73	4	6	11	242	28.3035	9.83252	0.911028	0.942741	0.926879	0.926883	1.08212	0.984857	1.13173	1.06623	0.869304	0.0341769
C6T5E1	Germin-like protein	100527781		Germin-like protein OS=Glycine max OX=3847 GN=100527781 PE=2 SV=1 - [C6T5E1_SOYBN]	11.26	2	3	8	222	23.8966	8.38232	1.04263	1.01372	1.04195	1.03277	0.969974	0.949748	0.979712	0.966478	1.06859	0.00696102
C6TF34	Inorganic diphosphatase			Inorganic diphosphatase OS=Glycine max OX=3847 PE=2 SV=1 - [C6TF34_SOYBN]	18.4	5	5	13	288	32.3627	6.41748	1.10909	1.08958	1.02197	1.07355	0.895508	0.896687	0.934547	0.908914	1.18113	0.00495946
A0A0R0EMP7	Uncharacterized protein	100811660		Uncharacterized protein OS=Glycine max OX=3847 GN=100811660 PE=3 SV=1 - [A0A0R0EMP7_SOYBN]	9.06	1	2	3	254	29.0096	5.05908	0.965535	0.970816	0.956548	0.9643	1.03707	1.04733	1.04621	1.04353	0.924071	0.000115131
I1L7R5	Protein disulfide-isomerase	Gm pdis-1a		Protein disulfide-isomerase OS=Glycine max OX=3847 GN=Gm pdis-1a PE=2 SV=2 - [I1L7R5_SOYBN]	18.96	2	10	18	364	40.3307	5.92236	0.9419	1.00316	0.942368	0.962476	1.01613	1.03044	1.01552	1.0207	0.942961	0.0496563
I1J7J5	Dirigent protein	GLYMA_01G127200	FUNCTION: Dirigent proteins impart stereoselectivity on the phenoxy radical-coupling reaction, yielding optically active lignans from two molecules of coniferyl alcohol in the biosynthesis of lignans, flavonolignans, and alkaloids and thus plays a central role in plant secondary metabolism. {ECO:0000256|RuleBase:RU363099}.	Dirigent protein OS=Glycine max OX=3847 GN=GLYMA_01G127200 PE=3 SV=1 - [I1J7J5_SOYBN]	14.89	2	3	8	188	20.8528	9.0415	1.04608	1.15569	1.06703	1.0896	0.970981	0.880635	0.940102	0.930573	1.17089	0.0205472
C6TAX7	Uncharacterized protein	100816984		Uncharacterized protein OS=Glycine max OX=3847 GN=100816984 PE=2 SV=1 - [C6TAX7_SOYBN]	15.89	4	4	38	214	24.1502	5.77002	1.10061	1.08763	1.0623	1.08351	0.988022	0.882255	0.893246	0.921174	1.17623	0.010147
C6TG59	Uncharacterized protein			Uncharacterized protein OS=Glycine max OX=3847 PE=2 SV=1 - [C6TG59_SOYBN]	16.16	6	6	7	464	49.7438	5.68115	0.987517	0.898592	0.862026	0.916045	1.08071	1.12892	1.06399	1.09121	0.839478	0.0140708
I1KJI7	Nucleoside diphosphate kinase	GLYMA_07G115900		Nucleoside diphosphate kinase OS=Glycine max OX=3847 GN=GLYMA_07G115900 PE=3 SV=1 - [I1KJI7_SOYBN]	54.36	7	7	16	149	16.5015	6.80029	1.0854	1.07918	1.03167	1.06542	0.907171	0.967592	0.956986	0.943917	1.12872	0.00851095
C6T8V3	UDP-glucose 6-dehydrogenase			UDP-glucose 6-dehydrogenase OS=Glycine max OX=3847 PE=2 SV=1 - [C6T8V3_SOYBN]	12.82	1	6	9	468	51.5704	6.78564	0.980606	0.93003	0.832	0.914212	1.04625	1.13869	1.07667	1.0872	0.840887	0.0281727
I1MZD3	Pro-apoptotic serine protease NMA111	100777219		Pro-apoptotic serine protease NMA111 OS=Glycine max OX=3847 GN=100777219 PE=3 SV=2 - [I1MZD3_SOYBN]	8.81	9	9	11	1113	122.284	6.21436	0.957862	0.963949	0.965962	0.962591	1.05741	1.05571	1.03571	1.04961	0.917093	0.000295939
I1LJE2	Coatomer subunit gamma	100791801	FUNCTION: The coatomer is a cytosolic protein complex that binds to dilysine motifs and reversibly associates with Golgi non-clathrin-coated vesicles, which further mediate biosynthetic protein transport from the ER, via the Golgi up to the trans Golgi network. Coatomer complex is required for budding from Golgi membranes, and is essential for the retrograde Golgi-to-ER transport of dilysine-tagg…	Coatomer subunit gamma OS=Glycine max OX=3847 GN=100791801 PE=3 SV=1 - [I1LJE2_SOYBN]	10.15	4	9	13	887	98.7469	5.14795	1.09108	1.08132	0.97556	1.04932	0.923317	0.902871	0.907886	0.911358	1.15138	0.0212149
I1KK89	Uncharacterized protein	100816518		Uncharacterized protein OS=Glycine max OX=3847 GN=100816518 PE=4 SV=1 - [I1KK89_SOYBN]	7.49	3	3	6	427	47.0802	6.91748	1.06588	1.07609	1.09182	1.07793	0.878168	0.996108	0.964855	0.946377	1.13901	0.0218368
I1JF13	Mitogen-activated protein kinase	547616		Mitogen-activated protein kinase OS=Glycine max OX=3847 GN=547616 PE=3 SV=1 - [I1JF13_SOYBN]	7.56	1	2	8	344	40.2222	5.75732	1.01072	1.02218	1.07144	1.03478	0.981853	0.957486	0.972883	0.970741	1.06597	0.03253
I1MUX7	Uncharacterized protein	100798971		Uncharacterized protein OS=Glycine max OX=3847 GN=100798971 PE=3 SV=1 - [I1MUX7_SOYBN]	11.82	1	5	9	592	66.6821	9.26123	1.04361	1.01194	1.01918	1.02491	0.99115	0.968685	0.983815	0.981217	1.04453	0.0198888
C6THB9	Uncharacterized protein			Uncharacterized protein OS=Glycine max OX=3847 PE=2 SV=1 - [C6THB9_SOYBN]	18.78	6	6	11	410	45.6425	6.354	1.05284	1.03938	1.02583	1.03935	0.979217	0.985515	0.938686	0.967806	1.07392	0.0125878
I1LXZ7	Malate dehydrogenase	100783188		Malate dehydrogenase OS=Glycine max OX=3847 GN=100783188 PE=3 SV=1 - [I1LXZ7_SOYBN]	12.06	2	5	16	373	40.9783	6.55127	1.1371	1.07372	0.997253	1.06936	0.944156	0.946136	0.900626	0.930306	1.14947	0.0320216
C6SWH3	Uncharacterized protein			Uncharacterized protein OS=Glycine max OX=3847 PE=2 SV=1 - [C6SWH3_SOYBN]	28.24	4	4	8	131	15.0536	8.19189	0.961914	0.935104	0.970417	0.955811	1.07963	1.01264	1.05508	1.04911	0.911065	0.0138166
I1N466	HABP4_PAI-RBP1 domain-containing protein	100814825		HABP4_PAI-RBP1 domain-containing protein OS=Glycine max OX=3847 GN=100814825 PE=4 SV=1 - [I1N466_SOYBN]	17.57	2	4	6	370	39.8566	6.30322	0.912103	0.951669	0.967605	0.943792	1.03196	1.09556	1.08859	1.07204	0.880372	0.00789463
Q42785	Nonsymbiotic hemoglobin	GLYMA_11G121800		Nonsymbiotic hemoglobin OS=Glycine max OX=3847 GN=GLYMA_11G121800 PE=2 SV=1 - [Q42785_SOYBN]	18.01	3	3	5	161	18.0364	8.92432	0.97198	0.877279	0.934763	0.928007	1.00016	1.09582	1.13782	1.07793	0.860913	0.038068
A8IKE9	Alanine aminotransferase 3	AlaAT3		Alanine aminotransferase 3 OS=Glycine max OX=3847 GN=AlaAT3 PE=2 SV=1 - [A8IKE9_SOYBN]	13.33	6	6	8	480	53.3902	5.69385	1.14354	1.05929	1.01502	1.07262	0.924866	0.922209	0.914438	0.920504	1.16525	0.0158418
A0A0R0H9T5	Peptidyl-prolyl cis-trans isomerase	GLYMA_12G024700	FUNCTION: PPIases accelerate the folding of proteins. It catalyzes the cis-trans isomerization of proline imidic peptide bonds in oligopeptides. {ECO:0000256|RuleBase:RU363019}.	Peptidyl-prolyl cis-trans isomerase OS=Glycine max OX=3847 GN=GLYMA_12G024700 PE=3 SV=1 - [A0A0R0H9T5_SOYBN]	39.53	3	6	14	172	18.1149	7.82568	1.03733	1.08555	1.01602	1.0463	0.900376	0.97855	0.964744	0.94789	1.10382	0.0359781
A5JVZ7	Superoxide dismutase	100785490	FUNCTION: Destroys radicals which are normally produced within the cells and which are toxic to biological systems. {ECO:0000256|RuleBase:RU000414}.	Superoxide dismutase OS=Glycine max OX=3847 GN=100785490 PE=2 SV=1 - [A5JVZ7_SOYBN]	20.33	1	5	13	241	26.69	8.646	1.08275	1.12821	1.00783	1.07293	0.943686	0.932051	0.919624	0.931787	1.15147	0.0168912
A0A0R0F7L8	CMP/dCMP-type deaminase domain-containing protein	GLYMA_17G042400		CMP/dCMP-type deaminase domain-containing protein OS=Glycine max OX=3847 GN=GLYMA_17G042400 PE=4 SV=1 - [A0A0R0F7L8_SOYBN]	9.14	2	2	7	186	20.3921	5.31299	0.918615	0.955494	0.972386	0.948832	1.06762	1.06537	1.00458	1.04586	0.907228	0.0203835
I1MAK3	Glutamine amidotransferase type-2 domain-containing protein	GLYMA_14G162300		Glutamine amidotransferase type-2 domain-containing protein OS=Glycine max OX=3847 GN=GLYMA_14G162300 PE=3 SV=2 - [I1MAK3_SOYBN]	3.91	1	8	11	2123	232.995	6.58057	0.935223	0.936303	0.856005	0.909177	1.12378	1.03014	1.09732	1.08375	0.83892	0.0105611
C6SVC8	Uncharacterized protein	100305501		Uncharacterized protein OS=Glycine max OX=3847 GN=100305501 PE=2 SV=1 - [C6SVC8_SOYBN]	33.51	4	6	12	194	21.4792	5.8335	1.05226	1.10115	1.06456	1.07266	0.953557	0.944682	0.942637	0.946958	1.13274	0.00112601
I1J7T0	Pectinesterase	100782892	FUNCTION: Acts in the modification of cell walls via demethylesterification of cell wall pectin. {ECO:0000256|RuleBase:RU000589}.	Pectinesterase OS=Glycine max OX=3847 GN=100782892 PE=3 SV=1 - [I1J7T0_SOYBN]	8.35	2	4	8	515	56.4992	9.01221	0.981024	0.976396	0.993401	0.983607	1.00851	1.01902	1.03747	1.02166	0.96275	0.0182075
E9KNA3	SGF14n	547574		SGF14n OS=Glycine max OX=3847 GN=547574 PE=2 SV=1 - [E9KNA3_SOYBN]	18.87	3	6	16	265	30.4741	4.93213	0.97913	0.930956	0.937574	0.94922	1.03559	1.01272	1.03819	1.02883	0.92262	0.00964287
I1M5Q9	Uncharacterized protein	GLYMA_13G362800		Uncharacterized protein OS=Glycine max OX=3847 GN=GLYMA_13G362800 PE=4 SV=1 - [I1M5Q9_SOYBN]	10.7	3	3	6	374	40.853	7.98682	0.935185	0.991568	0.919684	0.948812	1.02005	1.12753	1.06244	1.07001	0.886736	0.0335912
I1M1P1	SOR_SNZ domain-containing protein	100816306		SOR_SNZ domain-containing protein OS=Glycine max OX=3847 GN=100816306 PE=3 SV=1 - [I1M1P1_SOYBN]	19.29	4	4	9	311	33.172	6.32861	0.985253	0.915689	0.937195	0.946046	1.03626	1.10288	1.03257	1.05724	0.894828	0.0224105
A0A0R0GDY6	Uncharacterized protein	100776777		Uncharacterized protein OS=Glycine max OX=3847 GN=100776777 PE=3 SV=1 - [A0A0R0GDY6_SOYBN]	10.81	2	4	7	407	41.5305	6.56592	0.963787	0.980291	0.947817	0.963965	1.06027	1.03395	1.03238	1.0422	0.924933	0.00386957
K7MH03	Uncharacterized protein	106796585		Uncharacterized protein OS=Glycine max OX=3847 GN=106796585 PE=4 SV=1 - [K7MH03_SOYBN]	9.2	2	2	3	250	24.6681	7.48877	0.977403	0.960328	0.961713	0.966481	1.02871	0.983768	1.02373	1.01207	0.954957	0.0402911
I1M5U8	MPN domain-containing protein	100804026		MPN domain-containing protein OS=Glycine max OX=3847 GN=100804026 PE=4 SV=1 - [I1M5U8_SOYBN]	4.2	9	9	10	2358	275.652	8.70459	0.955062	0.955577	1.00203	0.970891	1.01895	1.02165	1.0576	1.03273	0.940118	0.036176
A0A0R0JHY1	Uncharacterized protein	100794490		Uncharacterized protein OS=Glycine max OX=3847 GN=100794490 PE=3 SV=1 - [A0A0R0JHY1_SOYBN]	10.9	5	5	14	431	47.9013	5.23682	1.0617	1.04369	1.03334	1.04624	0.948564	0.894246	0.969129	0.937313	1.11621	0.0102449
I1MDY5	Amidohydro-rel domain-containing protein	100797867		Amidohydro-rel domain-containing protein OS=Glycine max OX=3847 GN=100797867 PE=3 SV=1 - [I1MDY5_SOYBN]	7.06	2	4	6	524	57.2041	6.25244	1.06648	1.05042	1.08921	1.0687	0.942981	0.958659	0.976027	0.959222	1.11413	0.0017613
C6TGV9	Uncharacterized protein			Uncharacterized protein OS=Glycine max OX=3847 PE=2 SV=1 - [C6TGV9_SOYBN]	7.61	2	2	8	184	20.4708	7.25439	0.998328	0.948385	0.968813	0.971842	1.02861	1.06388	1.01406	1.03552	0.93851	0.0371277
C6T918	PABS domain-containing protein	100790506		PABS domain-containing protein OS=Glycine max OX=3847 GN=100790506 PE=2 SV=1 - [C6T918_SOYBN]	10.36	1	3	6	338	37.0616	5.04639	0.953422	0.938267	0.937983	0.943224	0.997593	1.1214	1.07901	1.066	0.884824	0.0286512
I1L8E9	Dolichyl-diphosphooligosaccharide--protein glycosyltransferase subunit 2	100814831	FUNCTION: Subunit of the oligosaccharyl transferase (OST) complex that catalyzes the initial transfer of a defined glycan (Glc(3)Man(9)GlcNAc(2) in eukaryotes) from the lipid carrier dolichol-pyrophosphate to an asparagine residue within an Asn-X-Ser/Thr consensus motif in nascent polypeptide chains, the first step in protein N-glycosylation. N-glycosylation occurs cotranslationally and the compl…	Dolichyl-diphosphooligosaccharide--protein glycosyltransferase subunit 2 OS=Glycine max OX=3847 GN=100814831 PE=3 SV=1 - [I1L8E9_SOYBN]	5.37	3	3	4	689	75.069	6.90283	0.930087	0.999914	0.933454	0.954485	1.11367	1.03081	1.05484	1.06644	0.89502	0.0288047
I1JE71	DBC1 domain-containing protein	100790366		DBC1 domain-containing protein OS=Glycine max OX=3847 GN=100790366 PE=4 SV=1 - [I1JE71_SOYBN]	3.2	4	4	5	1405	156.548	7.82568	0.893609	0.927096	0.955248	0.925318	1.06433	1.00426	1.07251	1.04703	0.883751	0.0120875
C6T3U6	Ribosomal protein L19	100527275		Ribosomal protein L19 OS=Glycine max OX=3847 GN=100527275 PE=2 SV=1 - [C6T3U6_SOYBN]	13.68	1	2	5	212	24.7587	11.4438	0.95453	0.936798	0.929925	0.940418	1.07771	1.05711	1.0551	1.06331	0.884426	0.000281933
I1LIT2	Uncharacterized protein	100786132		Uncharacterized protein OS=Glycine max OX=3847 GN=100786132 PE=4 SV=1 - [I1LIT2_SOYBN]	5.88	1	5	9	748	78.2753	5.57959	0.921633	0.85326	0.969468	0.914787	1.03369	1.08758	1.15547	1.09225	0.837526	0.0219868
I1JB64	NADH dehydrogenase [ubiquinone] flavoprotein 1, mitochondrial	100777389	FUNCTION: Core subunit of the mitochondrial membrane respiratory chain NADH dehydrogenase (Complex I) that is believed to belong to the minimal assembly required for catalysis. Complex I functions in the transfer of electrons from NADH to the respiratory chain. {ECO:0000256|RuleBase:RU364066}.	NADH dehydrogenase [ubiquinone] flavoprotein 1, mitochondrial OS=Glycine max OX=3847 GN=100777389 PE=3 SV=1 - [I1JB64_SOYBN]	8.09	4	4	10	482	52.8498	8.04541	0.955281	0.970857	0.882727	0.936288	1.02746	1.04841	1.05501	1.04362	0.897151	0.0194398
I1M1I0	Uncharacterized protein	100795004		Uncharacterized protein OS=Glycine max OX=3847 GN=100795004 PE=4 SV=2 - [I1M1I0_SOYBN]	5	7	7	10	1620	181.738	6.60986	1.06593	1.01209	1.03256	1.03686	0.983143	0.95649	0.936198	0.95861	1.08163	0.0196185
A0A0R0JA58	Uncharacterized protein	GLYMA_06G013800		Uncharacterized protein OS=Glycine max OX=3847 GN=GLYMA_06G013800 PE=4 SV=1 - [A0A0R0JA58_SOYBN]	1.65	3	3	3	1878	206.647	6.39209	1.03353	1.04111	1.07331	1.04932	0.941787	0.9808	0.919442	0.947343	1.10764	0.00928629
I1KQE2	Uncharacterized protein	100816352		Uncharacterized protein OS=Glycine max OX=3847 GN=100816352 PE=3 SV=1 - [I1KQE2_SOYBN]	12.26	1	3	5	310	34.5584	7.81104	0.92987	0.908862	0.988279	0.942337	1.08692	1.16156	1.00981	1.0861	0.867638	0.0448082
C6T172	Thioredoxin-like_fold domain-containing protein	100500267		Thioredoxin-like_fold domain-containing protein OS=Glycine max OX=3847 GN=100500267 PE=2 SV=1 - [C6T172_SOYBN]	12.29	3	3	9	236	26.7149	9.01221	1.12448	1.07877	1.04126	1.08151	0.900846	0.978974	0.914101	0.931307	1.16128	0.0116277
C6T4G8	Thioredoxin-like_fold domain-containing protein			Thioredoxin-like_fold domain-containing protein OS=Glycine max OX=3847 PE=2 SV=1 - [C6T4G8_SOYBN]	10.3	2	2	3	233	26.3115	8.51416	1.09762	1.07505	0.981125	1.05126	0.948504	0.960772	0.910336	0.939871	1.11852	0.0453168
A0A0R4J4A9	Uncharacterized protein	100795325		Uncharacterized protein OS=Glycine max OX=3847 GN=100795325 PE=4 SV=1 - [A0A0R4J4A9_SOYBN]	20.29	4	4	6	207	22.9878	7.89893	1.04755	1.03295	1.02488	1.03513	0.9728	0.987655	0.964364	0.97494	1.06174	0.00318429
I1M4U5	RRM domain-containing protein	100783362		RRM domain-containing protein OS=Glycine max OX=3847 GN=100783362 PE=4 SV=1 - [I1M4U5_SOYBN]	12.76	2	3	4	243	25.8933	10.1401	0.913483	0.93263	0.981388	0.942501	1.05018	1.08377	1.07216	1.06871	0.881908	0.00495212
A0A0R0HMU8	DUF4149 domain-containing protein	100305973		DUF4149 domain-containing protein OS=Glycine max OX=3847 GN=100305973 PE=4 SV=1 - [A0A0R0HMU8_SOYBN]	8.16	1	1	4	147	16.5994	9.5835	0.959785	0.934502	0.97414	0.956142	0.991321	1.04212	1.03401	1.02248	0.93512	0.0274766
C6F117	Putative ribosomal protein S15	100814599		Putative ribosomal protein S15 OS=Glycine max OX=3847 GN=100814599 PE=2 SV=1 - [C6F117_SOYBN]	44.62	5	5	11	130	14.7649	9.89111	0.948572	0.991071	0.946052	0.961899	1.0537	1.07452	1.01776	1.04866	0.917262	0.0171415
I1L340	C2 domain-containing protein	GLYMA_09G134500		C2 domain-containing protein OS=Glycine max OX=3847 GN=GLYMA_09G134500 PE=4 SV=1 - [I1L340_SOYBN]	8.9	2	2	3	281	30.282	5.03369	1.02076	1.10451	1.09047	1.07191	0.920488	0.871667	0.985473	0.925876	1.15773	0.0252624
K7M095	Aldedh domain-containing protein	100798892		Aldedh domain-containing protein OS=Glycine max OX=3847 GN=100798892 PE=3 SV=1 - [K7M095_SOYBN]	8.57	2	4	5	537	58.2258	7.45947	0.97349	0.932349	0.960911	0.955584	1.02504	1.06308	1.05406	1.04739	0.912347	0.00536967
I1M5E1	Ribosomal_L28e domain-containing protein	100499963		Ribosomal_L28e domain-containing protein OS=Glycine max OX=3847 GN=100499963 PE=3 SV=1 - [I1M5E1_SOYBN]	18.67	3	3	6	150	16.9343	11.1655	0.890864	0.975239	0.896587	0.920897	1.12014	1.1205	1.01687	1.08584	0.848099	0.0198709
C6SY71	Ribosomal_L28e domain-containing protein			Ribosomal_L28e domain-containing protein OS=Glycine max OX=3847 PE=2 SV=1 - [C6SY71_SOYBN]	24	1	4	9	150	16.7623	10.814	0.942009	0.965306	0.854605	0.92064	1.13837	1.0795	1.0765	1.09812	0.838376	0.0106491
A0A0R0KRX5	Amine oxidase	100778802		Amine oxidase OS=Glycine max OX=3847 GN=100778802 PE=3 SV=1 - [A0A0R0KRX5_SOYBN]	8.55	6	6	11	737	82.6949	7.32764	0.901126	0.959028	0.956358	0.938838	1.01492	1.09768	1.05651	1.05637	0.888737	0.0181398
C6TH20	HABP4_PAI-RBP1 domain-containing protein	100807657		HABP4_PAI-RBP1 domain-containing protein OS=Glycine max OX=3847 GN=100807657 PE=2 SV=1 - [C6TH20_SOYBN]	13.62	1	3	4	367	39.3593	6.18896	0.900106	0.88864	1.0075	0.932082	1.07723	1.05779	1.09343	1.07615	0.866126	0.0213463
I1MJD3	Cysteine synthase	100804065		Cysteine synthase OS=Glycine max OX=3847 GN=100804065 PE=3 SV=1 - [I1MJD3_SOYBN]	4.75	2	2	7	316	33.3676	5.57959	1.03904	1.07399	1.05463	1.05588	0.991254	0.977654	0.942546	0.970484	1.088	0.0084648
A0A0R4J4P0	Peptidylprolyl isomerase	100790587		Peptidylprolyl isomerase OS=Glycine max OX=3847 GN=100790587 PE=4 SV=1 - [A0A0R4J4P0_SOYBN]	8.38	1	3	3	370	42.2353	6.12549	0.895675	0.988685	0.920628	0.934996	1.0829	1.00278	1.10487	1.06352	0.879156	0.0367361
A0A0R4J3Y6	AAA domain-containing protein	GLYMA_08G224500		AAA domain-containing protein OS=Glycine max OX=3847 GN=GLYMA_08G224500 PE=3 SV=1 - [A0A0R4J3Y6_SOYBN]	23.44	1	9	12	418	47.0858	8.60205	0.934034	0.929391	0.981932	0.948452	1.10574	1.01674	1.03762	1.05337	0.9004	0.0296253
C6T176	NADH dehydrogenase [ubiquinone] 1 alpha subcomplex subunit 12		FUNCTION: Accessory subunit of the mitochondrial membrane respiratory chain NADH dehydrogenase (Complex I), that is believed not to be involved in catalysis. Complex I functions in the transfer of electrons from NADH to the respiratory chain. The immediate electron acceptor for the enzyme is believed to be ubiquinone. {ECO:0000256|RuleBase:RU363103}.	NADH dehydrogenase [ubiquinone] 1 alpha subcomplex subunit 12 OS=Glycine max OX=3847 PE=2 SV=1 - [C6T176_SOYBN]	20.51	3	3	6	156	18.0792	9.02686	0.988988	0.958984	0.985427	0.9778	1.01259	1.03872	1.04575	1.03235	0.947156	0.0169033
I1KHS6	Uncharacterized protein	100799439		Uncharacterized protein OS=Glycine max OX=3847 GN=100799439 PE=4 SV=1 - [I1KHS6_SOYBN]	13.47	1	3	10	245	27.2517	5.05908	1.1212	1.05214	1.06807	1.08047	0.896522	1.01207	0.903965	0.937519	1.15248	0.02879
A0A0R0G989	SHSP domain-containing protein	102659505		SHSP domain-containing protein OS=Glycine max OX=3847 GN=102659505 PE=3 SV=1 - [A0A0R0G989_SOYBN]	12.9	2	3	7	248	28.0756	8.41162	1.01586	1.07853	1.08589	1.06009	0.940995	1.01555	0.955514	0.970685	1.09211	0.0484522
I1KLU1	Mitogen-activated protein kinase	100805830		Mitogen-activated protein kinase OS=Glycine max OX=3847 GN=100805830 PE=3 SV=1 - [I1KLU1_SOYBN]	6.63	1	2	4	392	44.8417	5.85889	0.891863	0.955745	0.93777	0.928459	1.02834	1.13257	1.11302	1.09131	0.850775	0.0119109
I1LIQ4	Signal sequence receptor subunit alpha	100777232		Signal sequence receptor subunit alpha OS=Glycine max OX=3847 GN=100777232 PE=3 SV=1 - [I1LIQ4_SOYBN]	8.53	1	1	1	258	27.7413	4.90674	0.837235	0.964145	0.98298	0.92812	1.08629	1.11343	1.08038	1.09337	0.848866	0.02435
A0A0R0JZP8	RPN13_C domain-containing protein	100799938		RPN13_C domain-containing protein OS=Glycine max OX=3847 GN=100799938 PE=4 SV=1 - [A0A0R0JZP8_SOYBN]	9.9	4	4	6	313	35.2625	4.4751	0.994445	1.00177	0.966004	0.987406	1.01813	1.04369	1.05501	1.03894	0.950395	0.028802
A0A0R4J321	Proteasome subunit beta	100793551	FUNCTION: The proteasome is a multicatalytic proteinase complex which is characterized by its ability to cleave peptides with Arg, Phe, Tyr, Leu, and Glu adjacent to the leaving group at neutral or slightly basic pH. {ECO:0000256|RuleBase:RU004203}.	Proteasome subunit beta OS=Glycine max OX=3847 GN=100793551 PE=3 SV=1 - [A0A0R4J321_SOYBN]	18.03	4	4	7	233	25.1126	5.36377	0.966011	0.980059	0.968324	0.971465	1.01866	0.983212	1.01671	1.00619	0.965486	0.0476463
A0A0R0HXR3	Uncharacterized protein	GLYMA_10G224200		Uncharacterized protein OS=Glycine max OX=3847 GN=GLYMA_10G224200 PE=3 SV=1 - [A0A0R0HXR3_SOYBN]	36.18	1	5	7	152	17.5024	10.6675	1.07493	1.05938	1.06977	1.06803	0.873655	0.952815	0.976691	0.934387	1.14303	0.013197
I1M690	Uncharacterized protein	100781219		Uncharacterized protein OS=Glycine max OX=3847 GN=100781219 PE=4 SV=2 - [I1M690_SOYBN]	2.17	1	1	5	508	55.7665	7.1958	1.01821	1.06721	1.07759	1.05434	0.983257	0.948663	0.902762	0.944894	1.11582	0.0209826
I1J5R4	Ribonuclease T(2)	100778239		Ribonuclease T(2) OS=Glycine max OX=3847 GN=100778239 PE=3 SV=1 - [I1J5R4_SOYBN]	15.04	2	2	3	226	25.8503	5.07178	1.00101	1.07039	1.14333	1.07157	0.926543	0.94986	0.934914	0.937106	1.14349	0.0320215
C6TJH7	Fe2OG dioxygenase domain-containing protein			Fe2OG dioxygenase domain-containing protein OS=Glycine max OX=3847 PE=2 SV=1 - [C6TJH7_SOYBN]	1.68	1	1	4	358	40.7731	5.8335	0.944233	0.956343	0.974686	0.95842	1.04189	1.07076	1.02163	1.04476	0.917358	0.00676372
C6TMQ6	PHB domain-containing protein	100809006		PHB domain-containing protein OS=Glycine max OX=3847 GN=100809006 PE=2 SV=1 - [C6TMQ6_SOYBN]	16.58	6	6	9	404	44.047	9.20264	0.951464	0.972489	1.00953	0.977828	1.04552	1.05357	1.01519	1.03809	0.941945	0.0430436
I1L735	Uncharacterized protein	100813007		Uncharacterized protein OS=Glycine max OX=3847 GN=100813007 PE=3 SV=1 - [I1L735_SOYBN]	7.81	1	3	7	397	41.9303	7.29834	1.0597	1.04886	1.03821	1.04892	0.947167	0.898315	0.990064	0.945182	1.10976	0.0189214
A0A0R0HR55	Protein kinase domain-containing protein	100786172		Protein kinase domain-containing protein OS=Glycine max OX=3847 GN=100786172 PE=4 SV=1 - [A0A0R0HR55_SOYBN]	5.96	2	4	6	906	99.7282	6.1001	1.08857	1.05169	1.05745	1.06591	0.904792	0.841713	0.954487	0.900331	1.1839	0.00872624
I1LD09	Uncharacterized protein	100816228		Uncharacterized protein OS=Glycine max OX=3847 GN=100816228 PE=3 SV=1 - [I1LD09_SOYBN]	7.54	4	4	7	544	58.0902	6.30322	1.09441	1.08741	0.985046	1.05562	0.953285	0.961079	0.956303	0.956889	1.10318	0.049431
G0T431	Glycerophosphodiester phosphodiesterase	100778145		Glycerophosphodiester phosphodiesterase OS=Glycine max OX=3847 GN=100778145 PE=2 SV=1 - [G0T431_SOYBN]	8.16	3	3	4	392	45.4949	6.07471	1.06215	1.05951	1.04503	1.05556	0.879948	0.854212	0.9589	0.897687	1.17587	0.00780162
C6TI41	Uncharacterized protein			Uncharacterized protein OS=Glycine max OX=3847 PE=2 SV=1 - [C6TI41_SOYBN]	7.65	3	3	6	366	40.552	5.47803	0.894525	0.994696	0.903988	0.93107	1.08326	1.06013	1.09616	1.07985	0.862221	0.0114686
K7KKI8	O-phosphoserine phosphohydrolase	100789869		O-phosphoserine phosphohydrolase OS=Glycine max OX=3847 GN=100789869 PE=3 SV=1 - [K7KKI8_SOYBN]	10.2	2	2	3	294	31.4921	6.354	0.932645	0.907331	0.933006	0.924328	1.06033	1.07694	1.03087	1.05605	0.875271	0.0011667
C6TFX6	Peptidylprolyl isomerase			Peptidylprolyl isomerase OS=Glycine max OX=3847 PE=2 SV=1 - [C6TFX6_SOYBN]	7.45	1	1	3	188	20.0295	8.32373	1.02923	1.07059	1.10978	1.06987	0.951696	0.903912	0.941908	0.932505	1.1473	0.00746552
A0A0R0JYG0	Uncharacterized protein	100811673		Uncharacterized protein OS=Glycine max OX=3847 GN=100811673 PE=3 SV=1 - [A0A0R0JYG0_SOYBN]	8.5	2	2	2	247	27.3928	5.36377	1.06631	1.01223	1.05706	1.0452	0.933396	0.998554	0.948472	0.960141	1.08859	0.0301026
I1M329	Uncharacterized protein	100809896		Uncharacterized protein OS=Glycine max OX=3847 GN=100809896 PE=4 SV=1 - [I1M329_SOYBN]	5.35	2	2	2	579	63.5237	5.59229	0.939545	0.95459	0.979994	0.958043	1.00641	1.06586	1.08623	1.05283	0.909967	0.0237821
C6SVL1	Ribosomal protein	100305550		Ribosomal protein OS=Glycine max OX=3847 GN=100305550 PE=2 SV=1 - [C6SVL1_SOYBN]	21.76	2	4	7	216	24.5523	9.81787	0.92135	0.915643	0.939368	0.925454	1.14602	0.974764	1.117	1.07926	0.857486	0.0449928
I1NJ89	Leuk-A4-hydro_C domain-containing protein	100807911		Leuk-A4-hydro_C domain-containing protein OS=Glycine max OX=3847 GN=100807911 PE=3 SV=1 - [I1NJ89_SOYBN]	12.3	6	6	8	610	68.5036	5.80811	1.01487	1.02907	1.07239	1.03878	0.951848	0.9296	1.00139	0.960945	1.081	0.0467154
I1KJP7	Uncharacterized protein	100783935		Uncharacterized protein OS=Glycine max OX=3847 GN=100783935 PE=4 SV=2 - [I1KJP7_SOYBN]	3.49	7	7	9	2404	267.158	6.15088	0.957013	0.981017	1.00395	0.98066	1.03205	1.0582	1.04389	1.04471	0.938689	0.0145191
A0A0R0EW28	Hydroxymethylglutaryl-CoA lyase	100801507		Hydroxymethylglutaryl-CoA lyase OS=Glycine max OX=3847 GN=100801507 PE=3 SV=1 - [A0A0R0EW28_SOYBN]	4.1	1	1	2	317	32.8751	6.39209	1.11314	1.05899	1.09534	1.08916	0.866652	1.02246	0.900387	0.929834	1.17135	0.0332018
C6SW24	Proteasome subunit beta	100499738	FUNCTION: The proteasome is a multicatalytic proteinase complex which is characterized by its ability to cleave peptides with Arg, Phe, Tyr, Leu, and Glu adjacent to the leaving group at neutral or slightly basic pH. {ECO:0000256|RuleBase:RU004203}.	Proteasome subunit beta OS=Glycine max OX=3847 GN=100499738 PE=2 SV=1 - [C6SW24_SOYBN]	26.96	2	7	17	204	22.5845	6.29053	1.04775	0.998971	1.07905	1.04192	0.984151	0.902065	0.945655	0.943957	1.10378	0.0420958
A0A0R0I632	Uncharacterized protein	100808389		Uncharacterized protein OS=Glycine max OX=3847 GN=100808389 PE=4 SV=1 - [A0A0R0I632_SOYBN]	8.04	2	2	8	286	31.8077	8.27979	0.860196	0.907717	1.00902	0.925644	1.09908	1.10667	1.0722	1.09265	0.847154	0.0208023
I1MRW9	Uncharacterized protein	100819411		Uncharacterized protein OS=Glycine max OX=3847 GN=100819411 PE=3 SV=2 - [I1MRW9_SOYBN]	5.23	7	9	10	1435	162.093	8.1333	1.02188	1.03782	1.06365	1.04111	0.939646	0.993636	0.981682	0.971655	1.07149	0.0271546
K7MJV2	Protein kinase domain-containing protein	547596		Protein kinase domain-containing protein OS=Glycine max OX=3847 GN=547596 PE=4 SV=1 - [K7MJV2_SOYBN]	9.43	1	2	3	244	26.6486	7.95752	1.08773	1.05883	1.08554	1.07737	0.916152	0.966014	0.92096	0.934375	1.15303	0.00147763
K7KMQ5	Peroxin-14	GLYMA_05G037400	FUNCTION: Component of the peroxisomal translocation machinery. {ECO:0000256|RuleBase:RU367032}.	Peroxin-14 OS=Glycine max OX=3847 GN=GLYMA_05G037400 PE=3 SV=1 - [K7KMQ5_SOYBN]	7.2	3	3	4	500	54.4684	5.80811	1.04939	1.02044	1.05448	1.04144	0.982497	0.936009	0.980097	0.966201	1.07787	0.0151508
A0A0R0JC83	Uncharacterized protein	100797476		Uncharacterized protein OS=Glycine max OX=3847 GN=100797476 PE=4 SV=1 - [A0A0R0JC83_SOYBN]	7.94	2	4	9	554	58.249	5.56689	0.960867	0.928172	0.948874	0.945971	1.04937	0.979582	1.02831	1.01909	0.928255	0.0325384
Q6X0N7	Beta-galactosidase	GLYMA_08G111000		Beta-galactosidase OS=Glycine max OX=3847 GN=GLYMA_08G111000 PE=3 SV=1 - [Q6X0N7_SOYBN]	5.72	6	6	9	909	102.423	6.56592	1.07073	1.06031	1.0497	1.06025	0.970441	0.975674	0.953177	0.966431	1.09707	0.00050206
I1KAV2	Uncharacterized protein	100816670		Uncharacterized protein OS=Glycine max OX=3847 GN=100816670 PE=3 SV=1 - [I1KAV2_SOYBN]	7.63	2	3	4	354	38.7776	4.64014	1.07405	1.01558	1.10906	1.06623	0.916403	0.94847	0.848429	0.904434	1.17889	0.0157556
C6SXY4	UBC core domain-containing protein	100499900		UBC core domain-containing protein OS=Glycine max OX=3847 GN=100499900 PE=2 SV=1 - [C6SXY4_SOYBN]	6.59	1	1	2	167	18.6593	5.18604	0.869856	0.869225	0.996859	0.91198	1.0482	1.04407	1.17786	1.09004	0.836647	0.0434475
I1NA38	ATP phosphoribosyltransferase	100792493		ATP phosphoribosyltransferase OS=Glycine max OX=3847 GN=100792493 PE=4 SV=1 - [I1NA38_SOYBN]	7.61	3	3	5	368	40.8043	7.72314	1.13775	1.03075	1.07955	1.08269	0.889248	0.933009	0.921375	0.914544	1.18386	0.00745379
I1JR96	BRCT domain-containing protein	GLYMA_03G234900		BRCT domain-containing protein OS=Glycine max OX=3847 GN=GLYMA_03G234900 PE=4 SV=1 - [I1JR96_SOYBN]	3.2	1	1	1	281	32.0922	5.79541	0.875377	0.943133	0.961204	0.926571	1.12579	1.06356	1.05835	1.08257	0.8559	0.0100556
I1KVK9	40S ribosomal protein S12	100305687		40S ribosomal protein S12 OS=Glycine max OX=3847 GN=100305687 PE=3 SV=1 - [I1KVK9_SOYBN]	39.45	3	3	7	109	11.4049	5.14795	0.946861	0.98057	0.863077	0.930169	1.02572	1.11099	1.06919	1.06863	0.870428	0.0316632
C6T5H3	Uncharacterized protein			Uncharacterized protein OS=Glycine max OX=3847 PE=2 SV=1 - [C6T5H3_SOYBN]	6.9	1	2	3	232	25.6775	5.80811	0.946651	0.938489	0.989718	0.958286	1.07648	1.0335	1.03054	1.04684	0.915406	0.0151966
I1N942	Uncharacterized protein	100794954		Uncharacterized protein OS=Glycine max OX=3847 GN=100794954 PE=3 SV=1 - [I1N942_SOYBN]	4.72	2	2	2	466	51.7326	5.49072	1.06266	1.06611	1.08744	1.07207	0.877802	0.973182	0.970098	0.940361	1.14006	0.0150295
A0A0R0G057	Uncharacterized protein	GLYMA_15G129500		Uncharacterized protein OS=Glycine max OX=3847 GN=GLYMA_15G129500 PE=3 SV=1 - [A0A0R0G057_SOYBN]	2.39	1	1	4	502	54.7629	5.51611	1.00359	1.05369	1.03107	1.02945	0.967781	0.990995	0.970927	0.976568	1.05415	0.0309919
I1KIH3	PCI domain-containing protein	100812958		PCI domain-containing protein OS=Glycine max OX=3847 GN=100812958 PE=4 SV=1 - [I1KIH3_SOYBN]	10.09	1	4	6	446	50.6024	6.44287	0.977305	0.983098	0.998613	0.986338	1.0319	1.00009	1.02758	1.01986	0.967135	0.0470778
C6TKQ3	Aldo_ket_red domain-containing protein	100806500		Aldo_ket_red domain-containing protein OS=Glycine max OX=3847 GN=100806500 PE=2 SV=1 - [C6TKQ3_SOYBN]	2.91	1	1	2	309	34.6928	6.3667	0.92393	0.938476	0.947599	0.936669	1.01971	1.08032	1.12016	1.0734	0.872619	0.0103631
A0A0R0JPS2	Phospholipid-transporting ATPase	100796405		Phospholipid-transporting ATPase OS=Glycine max OX=3847 GN=100796405 PE=3 SV=1 - [A0A0R0JPS2_SOYBN]	3.27	3	3	3	1071	121.571	5.60498	1.0525	1.03846	1.03162	1.04086	0.963708	1.01386	0.979602	0.985722	1.05594	0.0262569
A0A0R0HDJ7	L-ascorbate peroxidase	100806101		L-ascorbate peroxidase OS=Glycine max OX=3847 GN=100806101 PE=3 SV=1 - [A0A0R0HDJ7_SOYBN]	9.29	3	3	6	280	31.1623	9.0415	1.11351	1.05649	1.08546	1.08515	0.891574	0.991178	0.930946	0.937899	1.157	0.0115085
A0A0R0F4A0	Inositol hexakisphosphate and diphosphoinositol-pentakisphosphate kinase	100776866	FUNCTION: Bifunctional inositol kinase that acts in concert with the IP6K kinases IP6K1, IP6K2 and IP6K3 to synthesize the diphosphate group-containing inositol pyrophosphates diphosphoinositol pentakisphosphate, PP-InsP5, and bis-diphosphoinositol tetrakisphosphate, (PP)2-InsP4. PP-InsP5 and (PP)2-InsP4, also respectively called InsP7 and InsP8, regulate a variety of cellular processes, includin…	Inositol hexakisphosphate and diphosphoinositol-pentakisphosphate kinase OS=Glycine max OX=3847 GN=100776866 PE=3 SV=1 - [A0A0R0F4A0_SOYBN]	1.29	1	1	1	777	88.0282	6.63916	0.975454	0.88057	0.865186	0.90707	1.14676	1.00116	1.08393	1.07728	0.841997	0.0353473
C6T2C1	ML domain-containing protein			ML domain-containing protein OS=Glycine max OX=3847 PE=2 SV=1 - [C6T2C1_SOYBN]	17.83	2	2	2	157	17.0739	7.79639	1.00492	1.07812	1.0575	1.04685	1.00116	0.945965	0.923386	0.956836	1.09407	0.0471348
C6TJJ8	Uncharacterized protein	100815224		Uncharacterized protein OS=Glycine max OX=3847 GN=100815224 PE=2 SV=1 - [C6TJJ8_SOYBN]	7.69	2	2	6	208	22.7377	9.0708	0.853449	0.917854	1.01863	0.929979	1.06577	1.13951	1.09657	1.10062	0.844962	0.0315712
C6TFE6	Ribosomal_S10 domain-containing protein			Ribosomal_S10 domain-containing protein OS=Glycine max OX=3847 PE=2 SV=1 - [C6TFE6_SOYBN]	25.41	3	3	8	122	13.6634	9.5835	0.934684	1.00016	0.942317	0.959054	1.04316	1.05646	1.05087	1.05016	0.913244	0.0123232
I1JUQ6	tRNA (guanine-N(7)-)-methyltransferase	100806128	FUNCTION: Catalyzes the formation of N(7)-methylguanine at position 46 (m7G46) in tRNA. {ECO:0000256|HAMAP-Rule:MF_03055}.	tRNA (guanine-N(7)-)-methyltransferase OS=Glycine max OX=3847 GN=100806128 PE=3 SV=1 - [I1JUQ6_SOYBN]	7.84	2	2	7	255	28.8717	6.88818	0.94278	0.919446	0.97337	0.945199	1.05069	1.17724	1.02428	1.08407	0.871899	0.0491532
K7L6R2	Uncharacterized protein	100797523		Uncharacterized protein OS=Glycine max OX=3847 GN=100797523 PE=4 SV=1 - [K7L6R2_SOYBN]	7.99	3	4	5	413	45.4997	4.57666	1.03755	1.0493	1.14982	1.07889	0.976803	0.876274	0.945129	0.932735	1.1567	0.0344392
I1M376	Uncharacterized protein	100819875		Uncharacterized protein OS=Glycine max OX=3847 GN=100819875 PE=4 SV=1 - [I1M376_SOYBN]	15.03	4	9	13	612	68.8204	8.99756	0.93821	0.94344	0.967667	0.949772	1.01682	1.10756	1.01579	1.04673	0.907372	0.0378695
K7MJ68	4-diphosphocytidyl-2C-methyl-D-erythritol synthase	GLYMA_17G002400		4-diphosphocytidyl-2C-methyl-D-erythritol synthase OS=Glycine max OX=3847 GN=GLYMA_17G002400 PE=3 SV=1 - [K7MJ68_SOYBN]	8.88	3	3	4	304	33.5198	7.51807	1.09482	1.03821	1.0105	1.04785	0.934308	0.920595	0.995679	0.950194	1.10277	0.0449523
I1L7D4	Ribosomal_L7Ae domain-containing protein	100793713		Ribosomal_L7Ae domain-containing protein OS=Glycine max OX=3847 GN=100793713 PE=3 SV=1 - [I1L7D4_SOYBN]	17.86	1	3	5	112	12.3365	9.5542	0.82666	0.939355	0.970465	0.91216	1.06666	1.08642	1.05807	1.07038	0.852181	0.0236495
C6TFI8	KOW domain-containing protein	100788996		KOW domain-containing protein OS=Glycine max OX=3847 GN=100788996 PE=2 SV=1 - [C6TFI8_SOYBN]	21.23	3	3	8	146	16.7062	11.019	0.993388	0.953596	0.972997	0.973327	1.02058	1.04851	1.02646	1.03185	0.943285	0.0149143
C6T3F8	Dolichyl-diphosphooligosaccharide--protein glycosyltransferase subunit KCP2			Dolichyl-diphosphooligosaccharide--protein glycosyltransferase subunit KCP2 OS=Glycine max OX=3847 PE=2 SV=1 - [C6T3F8_SOYBN]	9.6	1	1	2	125	13.2711	8.93896	0.919062	0.953663	0.978613	0.950446	1.08673	1.02337	1.04749	1.05253	0.903009	0.0156211
I1JPD0	Arf-GAP domain-containing protein	100801306		Arf-GAP domain-containing protein OS=Glycine max OX=3847 GN=100801306 PE=4 SV=1 - [I1JPD0_SOYBN]	2.06	1	1	2	486	52.8751	7.1665	0.899464	0.93151	0.986409	0.939128	1.1184	1.05333	1.00839	1.06004	0.885935	0.0413927
A0A368UHP2	Uncharacterized protein	GLYMA_09G136700		Uncharacterized protein OS=Glycine max OX=3847 GN=GLYMA_09G136700 PE=4 SV=1 - [A0A368UHP2_SOYBN]	2.48	1	1	2	444	50.4756	6.62451	1.09443	1.05373	1.08379	1.07732	0.889328	0.954947	0.942013	0.928763	1.15995	0.0031931
I1JDH6	S5 DRBM domain-containing protein	100809096		S5 DRBM domain-containing protein OS=Glycine max OX=3847 GN=100809096 PE=3 SV=1 - [I1JDH6_SOYBN]	6.55	2	3	9	275	30.2132	10.3599	0.932857	0.941625	0.920642	0.931708	1.07913	0.967273	1.07147	1.03929	0.896483	0.0423668
I1NEN3	Uncharacterized protein	100779385		Uncharacterized protein OS=Glycine max OX=3847 GN=100779385 PE=4 SV=2 - [I1NEN3_SOYBN]	1.37	1	1	3	802	89.6818	6.43018	1.03842	1.02841	1.09201	1.05295	0.924942	0.995921	0.986481	0.969114	1.08651	0.047932
I1N065	WD_REPEATS_REGION domain-containing protein	GLYMA_18G072400		WD_REPEATS_REGION domain-containing protein OS=Glycine max OX=3847 GN=GLYMA_18G072400 PE=3 SV=2 - [I1N065_SOYBN]	4.64	1	4	4	1055	114.849	5.57959	0.875593	0.919467	0.986416	0.927159	1.02372	1.09073	1.14739	1.08728	0.85273	0.029175
K7LTB1	AAA domain-containing protein	100807188		AAA domain-containing protein OS=Glycine max OX=3847 GN=100807188 PE=3 SV=1 - [K7LTB1_SOYBN]	2.48	1	2	3	806	88.4736	7.15186	0.966855	0.967718	0.903748	0.946107	1.0455	1.09453	1.0538	1.06461	0.888687	0.0104121
I1JD07	40S ribosomal protein S27	100499804		40S ribosomal protein S27 OS=Glycine max OX=3847 GN=100499804 PE=3 SV=1 - [I1JD07_SOYBN]	29.07	2	2	5	86	9.60783	8.73389	0.916171	0.979114	0.969763	0.955016	1.04828	1.04803	1.05906	1.05179	0.907991	0.00832493
A0A368UGF3	Uncharacterized protein	GLYMA_20G191900		Uncharacterized protein OS=Glycine max OX=3847 GN=GLYMA_20G191900 PE=4 SV=1 - [A0A368UGF3_SOYBN]	9.33	2	4	4	504	55.7452	5.68115	0.920449	1.01154	0.883329	0.938438	1.09231	1.0952	1.02596	1.07116	0.876098	0.0400941
I1MGR4	CULLIN_2 domain-containing protein	100784626		CULLIN_2 domain-containing protein OS=Glycine max OX=3847 GN=100784626 PE=3 SV=1 - [I1MGR4_SOYBN]	2.31	1	2	2	693	80.5754	7.48877	0.951953	0.939473	0.929253	0.940226	1.02458	1.15627	1.06304	1.08129	0.869539	0.0236196
K7M9T4	PUA domain-containing protein	100806355		PUA domain-containing protein OS=Glycine max OX=3847 GN=100806355 PE=3 SV=1 - [K7M9T4_SOYBN]	3.4	2	3	5	589	66.2058	9.24658	0.938356	0.988654	0.905116	0.944042	1.06352	1.05824	1.0833	1.06836	0.883639	0.00813548
I1MBQ9	Sucrose synthase	100808482	FUNCTION: Sucrose-cleaving enzyme that provides UDP-glucose and fructose for various metabolic pathways. {ECO:0000256|RuleBase:RU280817}.	Sucrose synthase OS=Glycine max OX=3847 GN=100808482 PE=3 SV=2 - [I1MBQ9_SOYBN]	7.5	1	5	9	840	95.2158	7.41553	1.14491	1.02061	1.06229	1.07593	0.912201	0.995093	0.924233	0.943842	1.13995	0.0419053
A0A0R4J610	Uncharacterized protein	100789360		Uncharacterized protein OS=Glycine max OX=3847 GN=100789360 PE=3 SV=1 - [A0A0R4J610_SOYBN]	3.38	2	2	4	503	57.1185	7.32764	1.04677	1.04948	1.01362	1.03663	0.972387	0.892841	0.980579	0.948602	1.09279	0.0437399
I1L3Z7	Transmembrane 9 superfamily member	GLYMA_09G169400		Transmembrane 9 superfamily member OS=Glycine max OX=3847 GN=GLYMA_09G169400 PE=3 SV=1 - [I1L3Z7_SOYBN]	7.6	1	3	3	421	47.9967	7.45947	0.978215	0.916976	0.926147	0.940446	1.01232	1.0491	1.12073	1.06072	0.886613	0.0316267
K7LE13	Abhydrolase_3 domain-containing protein	100795069		Abhydrolase_3 domain-containing protein OS=Glycine max OX=3847 GN=100795069 PE=4 SV=1 - [K7LE13_SOYBN]	8.33	2	2	3	324	36.6143	5.10986	0.940439	0.901543	0.956872	0.932951	1.1406	1.02125	1.07664	1.0795	0.864246	0.0184934
A0A0R0HEL8	Peptidyl-prolyl cis-trans isomerase	GLYMA_11G098700	FUNCTION: PPIases accelerate the folding of proteins. It catalyzes the cis-trans isomerization of proline imidic peptide bonds in oligopeptides. {ECO:0000256|RuleBase:RU363019}.	Peptidyl-prolyl cis-trans isomerase OS=Glycine max OX=3847 GN=GLYMA_11G098700 PE=3 SV=1 - [A0A0R0HEL8_SOYBN]	36.05	3	6	9	172	18.213	8.45557	1.13272	1.13437	0.993814	1.08697	0.878655	0.970741	0.898361	0.915919	1.18675	0.0345981
I1J495	Uncharacterized protein	GLYMA_01G000900		Uncharacterized protein OS=Glycine max OX=3847 GN=GLYMA_01G000900 PE=4 SV=2 - [I1J495_SOYBN]	2.49	1	2	2	763	87.4743	6.90283	0.981795	0.948396	0.878979	0.93639	1.11528	1.04089	1.02757	1.06124	0.882352	0.0375551
I1KXH0	PABS domain-containing protein	100812978		PABS domain-containing protein OS=Glycine max OX=3847 GN=100812978 PE=3 SV=1 - [I1KXH0_SOYBN]	13.43	2	4	9	335	36.6162	4.95752	1.06749	0.999895	1.03408	1.03382	0.974479	0.950012	0.982995	0.969162	1.06672	0.0417209
I1KUM4	Importin N-terminal domain-containing protein	100795772		Importin N-terminal domain-containing protein OS=Glycine max OX=3847 GN=100795772 PE=4 SV=1 - [I1KUM4_SOYBN]	0.86	1	1	2	1048	115.753	5.03369	0.940306	0.983731	0.996224	0.97342	1.00841	1.06101	1.05072	1.04005	0.935937	0.0463479
I1K1G9	Protein kinase domain-containing protein	100784402		Protein kinase domain-containing protein OS=Glycine max OX=3847 GN=100784402 PE=4 SV=1 - [I1K1G9_SOYBN]	2.54	2	2	2	669	75.2389	6.58057	0.88969	0.96477	0.897023	0.917161	1.08151	1.00895	1.13276	1.07441	0.853643	0.0218683
A0A0R0EQL0	Uncharacterized protein	100785453		Uncharacterized protein OS=Glycine max OX=3847 GN=100785453 PE=3 SV=1 - [A0A0R0EQL0_SOYBN]	2.3	2	2	3	827	93.5489	8.23584	1.07898	1.05891	1.02695	1.05495	0.901437	0.970541	0.966535	0.946171	1.11496	0.0158267
I1KS24	Polysacc_synt_4 domain-containing protein	100820087		Polysacc_synt_4 domain-containing protein OS=Glycine max OX=3847 GN=100820087 PE=4 SV=1 - [I1KS24_SOYBN]	4.55	1	1	1	286	32.6836	8.33838	0.9026	0.977269	0.92397	0.934613	1.05763	1.14145	1.06178	1.08695	0.859846	0.0123325
I1JST8	Uncharacterized protein	100818930		Uncharacterized protein OS=Glycine max OX=3847 GN=100818930 PE=4 SV=1 - [I1JST8_SOYBN]	3.58	1	4	4	1061	115.473	5.5542	0.955537	0.968038	1.00627	0.976614	1.03521	1.0437	1.02621	1.03504	0.94355	0.0220553
I1N2Z4	Uncharacterized protein	100779167		Uncharacterized protein OS=Glycine max OX=3847 GN=100779167 PE=4 SV=1 - [I1N2Z4_SOYBN]	2.12	1	1	3	377	40.9554	7.38623	1.11517	1.03095	1.05607	1.0674	0.924145	0.964309	0.900103	0.929519	1.14833	0.0115272
C6SZE7	Uncharacterized protein			Uncharacterized protein OS=Glycine max OX=3847 PE=2 SV=1 - [C6SZE7_SOYBN]	25.62	2	2	4	121	11.8378	9.62744	1.04024	1.03494	1.04003	1.0384	0.989984	0.947304	0.955921	0.964403	1.07673	0.00489762
A0A0R0JLU7	Ubiquitin carboxyl-terminal hydrolase	100816664	FUNCTION: Recognizes and hydrolyzes the peptide bond at the C-terminal Gly of ubiquitin. Involved in the processing of poly-ubiquitin precursors as well as that of ubiquitinated proteins. {ECO:0000256|RuleBase:RU366025}.	Ubiquitin carboxyl-terminal hydrolase OS=Glycine max OX=3847 GN=100816664 PE=3 SV=1 - [A0A0R0JLU7_SOYBN]	5.74	2	5	7	802	89.3924	5.19873	0.962382	0.962418	0.985585	0.970128	1.0086	1.04428	1.06499	1.03929	0.933453	0.0190758
C6TGC7	NTP_transferase domain-containing protein (Fragment)			NTP_transferase domain-containing protein (Fragment) OS=Glycine max OX=3847 PE=2 SV=1 - [C6TGC7_SOYBN]	5.73	1	1	1	262	28.6469	7.32764	0.96101	0.963038	0.964001	0.962683	1.00377	1.05398	1.08159	1.04645	0.919954	0.0213105
I1LM80	Sucrose synthase	100809674	FUNCTION: Sucrose-cleaving enzyme that provides UDP-glucose and fructose for various metabolic pathways. {ECO:0000256|RuleBase:RU280817}.	Sucrose synthase OS=Glycine max OX=3847 GN=100809674 PE=3 SV=2 - [I1LM80_SOYBN]	2.25	2	2	3	845	95.7127	6.99072	1.06819	1.01645	1.06419	1.04961	0.93658	0.953746	0.987673	0.959333	1.09411	0.0157173
K7MBU6	Uncharacterized protein	100815466		Uncharacterized protein OS=Glycine max OX=3847 GN=100815466 PE=4 SV=1 - [K7MBU6_SOYBN]	5.2	1	2	2	442	47.4265	5.5415	0.933298	0.930922	0.986424	0.950215	1.07881	1.00286	1.06779	1.04982	0.905122	0.0288568
I1KAR1	Matrin-type domain-containing protein	100820038		Matrin-type domain-containing protein OS=Glycine max OX=3847 GN=100820038 PE=3 SV=1 - [I1KAR1_SOYBN]	4.13	2	2	2	509	59.6568	5.22412	0.904546	0.99374	0.969399	0.955895	1.0691	1.09846	1.02385	1.0638	0.898562	0.0347797
A0A0R0J045	Uncharacterized protein	100801402		Uncharacterized protein OS=Glycine max OX=3847 GN=100801402 PE=3 SV=1 - [A0A0R0J045_SOYBN]	4.97	2	2	2	362	41.1856	8.1626	0.967139	0.956236	0.998264	0.97388	1.01304	1.06444	1.03665	1.03804	0.938191	0.03008
I1JT75	Thioredoxin domain-containing protein	GLYMA_04G028500		Thioredoxin domain-containing protein OS=Glycine max OX=3847 GN=GLYMA_04G028500 PE=4 SV=1 - [I1JT75_SOYBN]	15.38	2	2	5	117	13.085	5.32568	1.05027	1.07491	1.00736	1.04418	0.973551	0.943708	0.982481	0.96658	1.08028	0.0277721
C6TBW5	Uncharacterized protein			Uncharacterized protein OS=Glycine max OX=3847 PE=2 SV=1 - [C6TBW5_SOYBN]	5.88	1	1	1	255	29.6522	8.25049	0.92877	0.939856	0.925371	0.931332	1.09167	1.13572	1.03167	1.08635	0.857303	0.00704368
A0A0R0G3L8	Phospho-2-dehydro-3-deoxyheptonate aldolase	100789764		Phospho-2-dehydro-3-deoxyheptonate aldolase OS=Glycine max OX=3847 GN=100789764 PE=3 SV=1 - [A0A0R0G3L8_SOYBN]	5.25	1	3	4	495	54.8728	8.27979	1.02598	1.11868	1.07785	1.07417	0.879042	0.978842	0.975635	0.944507	1.13728	0.0375433
I1K5C5	Uncharacterized protein	100777800		Uncharacterized protein OS=Glycine max OX=3847 GN=100777800 PE=3 SV=1 - [I1K5C5_SOYBN]	6.94	1	1	1	245	26.2699	8.88037	0.966717	0.938334	0.945515	0.950189	1.10133	1.0425	1.01577	1.0532	0.902194	0.0181145
I1MZR2	Uncharacterized protein	100797049		Uncharacterized protein OS=Glycine max OX=3847 GN=100797049 PE=3 SV=2 - [I1MZR2_SOYBN]	4.5	5	5	5	1110	127.366	5.26221	0.972492	0.989718	0.933351	0.965187	1.02019	1.1295	1.05202	1.06724	0.90438	0.0489873
I1K5P1	Citrulline--aspartate ligase	100499845		Citrulline--aspartate ligase OS=Glycine max OX=3847 GN=100499845 PE=3 SV=1 - [I1K5P1_SOYBN]	13.04	2	7	9	483	53.0845	7.2251	1.06505	1.0469	1.09646	1.06947	0.877781	0.999077	0.962554	0.946471	1.12995	0.0336823
A0A0R0JJR3	HECT-type E3 ubiquitin transferase	GLYMA_06G098700		HECT-type E3 ubiquitin transferase OS=Glycine max OX=3847 GN=GLYMA_06G098700 PE=4 SV=1 - [A0A0R0JJR3_SOYBN]	0.82	1	3	4	3638	399.45	5.42725	0.903938	0.896358	1.00081	0.933701	1.10679	1.02771	1.07346	1.06932	0.873172	0.0290327
K7L2W3	Uncharacterized protein	100786723		Uncharacterized protein OS=Glycine max OX=3847 GN=100786723 PE=4 SV=1 - [K7L2W3_SOYBN]	1.11	1	2	7	1622	179.179	6.48096	0.900897	0.984355	0.927014	0.937422	1.036	1.18962	1.05403	1.09322	0.857491	0.0457235
I1JME7	Glutamyl-tRNA synthetase	100810730		Glutamyl-tRNA synthetase OS=Glycine max OX=3847 GN=100810730 PE=3 SV=1 - [I1JME7_SOYBN]	3.4	1	1	1	559	62.646	6.81494	0.964442	0.980267	0.945323	0.963344	1.02049	1.06406	1.05661	1.04706	0.92005	0.0076233
K7LLW8	Uncharacterized protein	100797752		Uncharacterized protein OS=Glycine max OX=3847 GN=100797752 PE=3 SV=1 - [K7LLW8_SOYBN]	1.47	2	2	4	1085	117.157	7.88428	1.03866	1.07873	0.996069	1.03782	0.924493	0.913428	0.972255	0.936725	1.10792	0.0278226
K7M5G5	GYF domain-containing protein	GLYMA_14G075800		GYF domain-containing protein OS=Glycine max OX=3847 GN=GLYMA_14G075800 PE=4 SV=1 - [K7M5G5_SOYBN]	1.21	2	2	2	1742	190.095	6.72705	0.93964	0.922204	1.01074	0.957527	1.076	1.04325	1.02594	1.04839	0.913327	0.0419539
K7N1J6	Uncharacterized protein	GLYMA_20G049400		Uncharacterized protein OS=Glycine max OX=3847 GN=GLYMA_20G049400 PE=4 SV=1 - [K7N1J6_SOYBN]	1.94	1	1	3	515	58.6748	8.6167	0.901044	0.946004	0.982677	0.943242	1.07361	1.08827	1.04657	1.06948	0.881962	0.00897275
A0A0R0EVX5	Nicastrin	GLYMA_18G041900		Nicastrin OS=Glycine max OX=3847 GN=GLYMA_18G041900 PE=3 SV=1 - [A0A0R0EVX5_SOYBN]	3.17	2	2	3	663	72.2383	5.49072	0.948244	0.986953	0.935145	0.956781	1.02104	1.00778	1.02732	1.01871	0.939207	0.0202211
I1MLF6	Uncharacterized protein	100782700		Uncharacterized protein OS=Glycine max OX=3847 GN=100782700 PE=4 SV=1 - [I1MLF6_SOYBN]	1.93	1	1	1	674	73.9255	5.45264	0.882803	0.899641	1.00891	0.930451	1.11691	1.05045	1.0652	1.07752	0.863513	0.0295249
A0A0R4J4F2	Uncharacterized protein	100810011		Uncharacterized protein OS=Glycine max OX=3847 GN=100810011 PE=4 SV=1 - [A0A0R4J4F2_SOYBN]	19.5	3	3	4	200	21.883	7.28369	0.983402	0.929775	0.933089	0.948755	1.05742	1.03704	1.05016	1.04821	0.905121	0.00561349
C6T2N0	PRA1 family protein	100526887	FUNCTION: May be involved in both secretory and endocytic intracellular trafficking in the endosomal/prevacuolar compartments. {ECO:0000256|RuleBase:RU363107}.	PRA1 family protein OS=Glycine max OX=3847 GN=100526887 PE=2 SV=1 - [C6T2N0_SOYBN]	4.89	1	1	2	184	20.4343	9.5249	0.918858	0.996994	0.915809	0.943887	1.0605	1.13289	1.0303	1.07456	0.87839	0.031845
I1N1G8	PKS_ER domain-containing protein	100780585		PKS_ER domain-containing protein OS=Glycine max OX=3847 GN=100780585 PE=3 SV=2 - [I1N1G8_SOYBN]	7.09	1	3	4	395	41.9433	8.93896	1.04905	1.05534	1.06857	1.05765	0.9002	0.916362	1.01732	0.944628	1.11965	0.0381435
A0A368UGZ4	Fn3_like domain-containing protein	GLYMA_15G051500		Fn3_like domain-containing protein OS=Glycine max OX=3847 GN=GLYMA_15G051500 PE=3 SV=1 - [A0A368UGZ4_SOYBN]	3.74	2	3	3	776	83.7921	6.39209	1.06786	0.995036	1.06822	1.0437	0.948561	0.954339	0.97582	0.959573	1.08768	0.0307176
I1JHR7	Sucrose synthase	100792097	FUNCTION: Sucrose-cleaving enzyme that provides UDP-glucose and fructose for various metabolic pathways. {ECO:0000256|RuleBase:RU280817}.	Sucrose synthase OS=Glycine max OX=3847 GN=100792097 PE=3 SV=2 - [I1JHR7_SOYBN]	7.5	1	5	6	840	95.2708	7.25439	1.08926	1.1036	1.03383	1.07556	0.91604	0.909357	0.952066	0.925821	1.16174	0.00394716
C6TEI8	X8 domain-containing protein			X8 domain-containing protein OS=Glycine max OX=3847 PE=2 SV=1 - [C6TEI8_SOYBN]	7.52	1	1	2	133	14.7005	7.47412	0.856798	0.963348	0.972761	0.930969	1.02097	1.1132	1.12423	1.08613	0.857141	0.0351185
K7KPK3	Uncharacterized protein	102661936		Uncharacterized protein OS=Glycine max OX=3847 GN=102661936 PE=4 SV=1 - [K7KPK3_SOYBN]	2.29	2	2	2	655	72.987	4.29736	0.874537	1.0264	0.887356	0.929429	1.08092	1.04409	1.10227	1.07576	0.863973	0.0468206
K7KF81	Gnk2-homologous domain-containing protein	102663458		Gnk2-homologous domain-containing protein OS=Glycine max OX=3847 GN=102663458 PE=4 SV=1 - [K7KF81_SOYBN]	6.5	1	1	2	123	13.4172	4.83057	1.07451	1.03345	1.0143	1.04075	0.957747	0.941897	0.974976	0.958206	1.08615	0.0149326
K7M387	Carbamoyl-phosphate synthase (glutamine-hydrolyzing)	100819867		Carbamoyl-phosphate synthase (glutamine-hydrolyzing) OS=Glycine max OX=3847 GN=100819867 PE=3 SV=1 - [K7M387_SOYBN]	3.95	1	4	5	1166	127.407	5.31299	1.0398	1.03266	1.02672	1.03306	0.960748	0.976922	0.981928	0.9732	1.06151	0.00128587
A0A0R0KM33	E1_dh domain-containing protein	100779198		E1_dh domain-containing protein OS=Glycine max OX=3847 GN=100779198 PE=4 SV=1 - [A0A0R0KM33_SOYBN]	1.64	1	1	1	426	48.1854	6.31592	0.983261	0.961699	0.922349	0.95577	1.02337	1.10741	1.04433	1.05837	0.903058	0.0294115
I1NFK8	Uncharacterized protein	GLYMA_20G117100		Uncharacterized protein OS=Glycine max OX=3847 GN=GLYMA_20G117100 PE=3 SV=2 - [I1NFK8_SOYBN]	3.74	1	3	3	748	84.7924	6.52197	0.935256	0.95145	0.959433	0.948713	1.07184	1.01311	1.07149	1.05215	0.901693	0.00760051
I1LRK7	Pyr_redox_2 domain-containing protein	100813439		Pyr_redox_2 domain-containing protein OS=Glycine max OX=3847 GN=100813439 PE=4 SV=1 - [I1LRK7_SOYBN]	9.97	3	4	9	361	39.516	8.19189	1.05044	1.0472	1.09466	1.0641	0.933173	0.931456	0.956337	0.940322	1.13163	0.00201203
A0A0R0H5N5	1,3-beta-glucan synthase	GLYMA_13G239300		1,3-beta-glucan synthase OS=Glycine max OX=3847 GN=GLYMA_13G239300 PE=3 SV=1 - [A0A0R0H5N5_SOYBN]	2.35	1	3	3	1446	167.517	9.17334	0.969989	0.942983	1.00417	0.972382	1.03687	1.06681	1.0194	1.04103	0.934062	0.037867
I1MQC0	Uncharacterized protein	100798761		Uncharacterized protein OS=Glycine max OX=3847 GN=100798761 PE=4 SV=2 - [I1MQC0_SOYBN]	2.49	2	2	2	803	91.5682	7.25439	0.884514	0.983847	0.952895	0.940419	1.07626	1.01511	1.09462	1.06199	0.885521	0.0327429
A0A0R0I0S2	Thioredoxin domain-containing protein	100819254		Thioredoxin domain-containing protein OS=Glycine max OX=3847 GN=100819254 PE=4 SV=1 - [A0A0R0I0S2_SOYBN]	2.72	1	1	1	404	45.1038	5.8335	1.04402	1.1044	1.07157	1.07333	0.92952	0.89722	0.962413	0.929718	1.15447	0.00500742
A0A0R0G0Q7	(1->3)-beta-glucan endohydrolase	100801599		(1->3)-beta-glucan endohydrolase OS=Glycine max OX=3847 GN=100801599 PE=3 SV=1 - [A0A0R0G0Q7_SOYBN]	7.3	3	3	6	370	40.931	8.67529	1.03836	1.09136	1.03477	1.05483	0.92077	0.935211	0.933535	0.929838	1.13442	0.00268678
A0A0R0G896	Uncharacterized protein	GLYMA_15G071000		Uncharacterized protein OS=Glycine max OX=3847 GN=GLYMA_15G071000 PE=3 SV=1 - [A0A0R0G896_SOYBN]	8.3	4	4	6	578	64.6466	7.40088	1.06431	1.08337	1.01448	1.05405	0.944788	0.988679	0.954035	0.962501	1.09512	0.0201792
A0A0R0JNL5	C2H2-type domain-containing protein	100817569		C2H2-type domain-containing protein OS=Glycine max OX=3847 GN=100817569 PE=3 SV=1 - [A0A0R0JNL5_SOYBN]	5.88	3	3	3	578	65.2513	8.04541	0.956485	0.981825	0.945335	0.961215	1.04217	1.01579	0.991851	1.0166	0.945517	0.0376768
A0A0R0KTK4	Uncharacterized protein	GLYMA_03G200600	FUNCTION: Thiol-specific peroxidase that catalyzes the reduction of hydrogen peroxide and organic hydroperoxides to water and alcohols, respectively. {ECO:0000256|PIRNR:PIRNR000239}.	Uncharacterized protein OS=Glycine max OX=3847 GN=GLYMA_03G200600 PE=4 SV=1 - [A0A0R0KTK4_SOYBN]	6.19	2	2	3	194	21.883	6.11279	1.09429	1.07154	1.04509	1.07031	1.00955	0.884648	0.907181	0.933792	1.14619	0.0290651
C6SYP3	Uncharacterized protein	100499962		Uncharacterized protein OS=Glycine max OX=3847 GN=100499962 PE=2 SV=1 - [C6SYP3_SOYBN]	6.87	1	1	1	131	14.6299	10.0376	0.860392	0.911018	1.02872	0.933378	1.08993	1.06631	1.08418	1.08014	0.864129	0.0435133
I1KYV5	Uncharacterized protein	100794878		Uncharacterized protein OS=Glycine max OX=3847 GN=100794878 PE=3 SV=1 - [I1KYV5_SOYBN]	7.47	3	5	7	616	69.0791	7.81104	1.07051	1.02252	1.03451	1.04251	0.959737	0.986118	0.932083	0.959313	1.08673	0.0173012
I1L8H3	Uncharacterized protein	100817833		Uncharacterized protein OS=Glycine max OX=3847 GN=100817833 PE=3 SV=1 - [I1L8H3_SOYBN]	11.34	1	1	2	97	10.2796	10.2573	0.973419	0.901301	0.925615	0.933445	1.05419	1.05447	1.07956	1.06274	0.878338	0.00476432
C6SVA4	Uncharacterized protein	100499667		Uncharacterized protein OS=Glycine max OX=3847 GN=100499667 PE=2 SV=1 - [C6SVA4_SOYBN]	11.17	2	2	2	206	24.1886	9.24658	0.932571	0.959639	0.958496	0.950236	1.0399	1.03859	1.08014	1.05288	0.902513	0.00321471
I1JUJ5	Uncharacterized protein	100777431		Uncharacterized protein OS=Glycine max OX=3847 GN=100777431 PE=4 SV=1 - [I1JUJ5_SOYBN]	2.8	1	1	2	322	35.3856	5.2876	0.975595	0.996718	0.945165	0.972493	1.04786	1.03917	1.01672	1.03458	0.939985	0.0243042
K7MWT5	Oxidored_FMN domain-containing protein	100818208		Oxidored_FMN domain-containing protein OS=Glycine max OX=3847 GN=100818208 PE=3 SV=1 - [K7MWT5_SOYBN]	5.48	1	2	3	365	40.5046	7.84033	0.884401	0.923467	0.963688	0.923852	1.05123	1.15821	1.09116	1.1002	0.839713	0.0103693
I1L5N5	Purple acid phosphatase	100815854		Purple acid phosphatase OS=Glycine max OX=3847 GN=100815854 PE=3 SV=1 - [I1L5N5_SOYBN]	3.88	1	2	3	464	53.1239	6.32861	1.04904	1.04967	1.09724	1.06532	0.893299	0.896257	1.01776	0.935771	1.13844	0.0422064
I1MDN1	Protein kinase domain-containing protein	100806560		Protein kinase domain-containing protein OS=Glycine max OX=3847 GN=100806560 PE=4 SV=2 - [I1MDN1_SOYBN]	4.16	2	3	3	649	71.2199	6.58057	0.924359	0.930795	0.960713	0.938622	1.06452	0.988545	1.09125	1.04811	0.895541	0.028726
K7MAE7	Uncharacterized protein	100790126		Uncharacterized protein OS=Glycine max OX=3847 GN=100790126 PE=4 SV=1 - [K7MAE7_SOYBN]	8.55	3	3	6	351	39.0772	7.02002	1.07071	1.03377	1.0208	1.04176	0.999493	0.975192	0.923858	0.966181	1.07823	0.0480365
K7KWB1	Phosphopyruvate hydratase	100787451		Phosphopyruvate hydratase OS=Glycine max OX=3847 GN=100787451 PE=3 SV=1 - [K7KWB1_SOYBN]	6.88	2	3	4	480	51.0203	7.13721	1.05332	1.08126	1.06779	1.06746	0.98427	0.891346	0.928992	0.93487	1.14182	0.00925669
A0A0R4J318	Peptidyl-prolyl cis-trans isomerase	100809134	FUNCTION: PPIases accelerate the folding of proteins. It catalyzes the cis-trans isomerization of proline imidic peptide bonds in oligopeptides. {ECO:0000256|RuleBase:RU363019}.	Peptidyl-prolyl cis-trans isomerase OS=Glycine max OX=3847 GN=100809134 PE=3 SV=1 - [A0A0R4J318_SOYBN]	9.14	1	2	2	175	18.8723	7.82568	1.02213	1.0815	1.04146	1.04836	0.951711	0.968518	0.966759	0.962329	1.0894	0.00925929
A0A0R0LHW9	ANK_REP_REGION domain-containing protein	GLYMA_01G149900		ANK_REP_REGION domain-containing protein OS=Glycine max OX=3847 GN=GLYMA_01G149900 PE=4 SV=1 - [A0A0R0LHW9_SOYBN]	6.74	1	1	2	178	19.2486	5.50342	1.02462	1.05304	1.07769	1.05178	0.937672	0.979498	0.967523	0.961565	1.09382	0.010261
I1L8F1	DUF1681 domain-containing protein	100818018		DUF1681 domain-containing protein OS=Glycine max OX=3847 GN=100818018 PE=4 SV=1 - [I1L8F1_SOYBN]	2.49	1	1	1	281	30.4914	7.00537	0.95509	0.99132	0.949928	0.965446	1.00536	1.10064	1.05156	1.05252	0.91727	0.045883
A0A0R0K1Q6	Uncharacterized protein (Fragment)	GLYMA_05G091900		Uncharacterized protein (Fragment) OS=Glycine max OX=3847 GN=GLYMA_05G091900 PE=3 SV=1 - [A0A0R0K1Q6_SOYBN]	4.35	1	1	1	184	21.535	8.6167	0.965137	0.973675	0.87495	0.937921	1.0779	1.14609	1.01398	1.07932	0.868989	0.0461416
C6TEE9	Uncharacterized protein			Uncharacterized protein OS=Glycine max OX=3847 PE=2 SV=1 - [C6TEE9_SOYBN]	8.33	2	2	2	264	30.439	6.0874	0.91913	0.985681	0.966836	0.957216	1.07079	1.02127	1.05255	1.0482	0.913197	0.0206473
I1MV15	Asparagine--tRNA ligase	100796860		Asparagine--tRNA ligase OS=Glycine max OX=3847 GN=100796860 PE=3 SV=1 - [I1MV15_SOYBN]	1.45	1	1	3	550	61.2131	6.41748	1.03868	1.12321	1.11616	1.09268	0.906385	1.03169	0.882391	0.940156	1.16224	0.0466724
A0A0R0EW85	Uncharacterized protein	100810572		Uncharacterized protein OS=Glycine max OX=3847 GN=100810572 PE=4 SV=1 - [A0A0R0EW85_SOYBN]	1.15	1	1	1	956	106.663	8.30908	0.953766	0.979627	0.950625	0.96134	1.01893	1.10724	1.04454	1.0569	0.909583	0.026339
K7LHD6	Uncharacterized protein	100791070		Uncharacterized protein OS=Glycine max OX=3847 GN=100791070 PE=3 SV=1 - [K7LHD6_SOYBN]	2.97	4	5	5	1514	171.956	8.00146	0.958099	0.958067	0.938612	0.951593	1.09361	1.16451	1.03466	1.09759	0.866982	0.0185777
I1MY43	Vacuolar protein sorting-associated protein 35	100775573	FUNCTION: Plays a role in vesicular protein sorting. {ECO:0000256|PIRNR:PIRNR009375}.	Vacuolar protein sorting-associated protein 35 OS=Glycine max OX=3847 GN=100775573 PE=3 SV=2 - [I1MY43_SOYBN]	3.51	2	3	3	798	90.3425	5.42725	1.03913	1.02833	1.10048	1.05598	0.994875	0.89185	0.938841	0.941855	1.12117	0.037683
I1JXU9	Uncharacterized protein	100807022		Uncharacterized protein OS=Glycine max OX=3847 GN=100807022 PE=3 SV=1 - [I1JXU9_SOYBN]	3.98	2	5	5	1180	131.192	8.26514	0.964836	0.995978	0.967042	0.975952	1.01098	1.04964	1.04114	1.03392	0.943935	0.0198471
I1NGL3	Sulfate adenylyltransferase	100817530		Sulfate adenylyltransferase OS=Glycine max OX=3847 GN=100817530 PE=4 SV=1 - [I1NGL3_SOYBN]	7.73	1	4	9	466	52.1518	7.29834	1.07573	1.0617	1.0248	1.05408	0.933169	0.934728	0.972356	0.946751	1.11336	0.00568845
K7KHS2	Uncharacterized protein	100789174		Uncharacterized protein OS=Glycine max OX=3847 GN=100789174 PE=3 SV=1 - [K7KHS2_SOYBN]	1.48	2	2	2	1078	119.955	5.17334	0.916804	0.957135	0.94132	0.93842	1.00655	1.04452	1.13614	1.0624	0.883299	0.0368205
I1J8U6	AAA domain-containing protein	100776095		AAA domain-containing protein OS=Glycine max OX=3847 GN=100776095 PE=3 SV=1 - [I1J8U6_SOYBN]	5.11	2	4	4	626	70.3399	8.104	0.83425	1.00245	0.902325	0.913009	1.11227	1.05769	1.1109	1.09362	0.834851	0.0255842
C6SYA2	Thioredoxin domain-containing protein			Thioredoxin domain-containing protein OS=Glycine max OX=3847 PE=2 SV=1 - [C6SYA2_SOYBN]	11.67	2	2	2	120	13.1377	5.52881	0.975912	0.921259	0.979554	0.958909	1.03969	1.02348	1.06385	1.04234	0.919959	0.0198172
I1MTN1	Xpo1 domain-containing protein	100798786		Xpo1 domain-containing protein OS=Glycine max OX=3847 GN=100798786 PE=4 SV=1 - [I1MTN1_SOYBN]	1.67	2	2	5	960	107.252	5.61768	1.05554	1.04529	1.14627	1.08237	0.921034	0.920416	0.893608	0.911686	1.18721	0.00688896
C6T063	ANK_REP_REGION domain-containing protein	100306615		ANK_REP_REGION domain-containing protein OS=Glycine max OX=3847 GN=100306615 PE=2 SV=1 - [C6T063_SOYBN]	7.01	1	1	1	157	16.8292	4.62744	0.974209	0.976762	0.942512	0.964495	1.04138	1.02169	1.05119	1.03809	0.929108	0.00630336
I1LFH6	Rab-GAP TBC domain-containing protein	100775232		Rab-GAP TBC domain-containing protein OS=Glycine max OX=3847 GN=100775232 PE=4 SV=1 - [I1LFH6_SOYBN]	3.05	1	2	3	753	84.6603	4.80518	0.959283	0.933546	0.941643	0.944824	1.06298	1.13098	1.02501	1.07299	0.880549	0.0159188
A0A0R0ERU3	Uncharacterized protein	100808421		Uncharacterized protein OS=Glycine max OX=3847 GN=100808421 PE=4 SV=1 - [A0A0R0ERU3_SOYBN]	1.72	1	2	2	1102	121.317	7.12256	1.01621	1.01988	1.07276	1.03628	0.964775	0.944621	0.99613	0.968509	1.06998	0.0455439
I1KT36	PLAT domain-containing protein	GLYMA_08G137000		PLAT domain-containing protein OS=Glycine max OX=3847 GN=GLYMA_08G137000 PE=4 SV=1 - [I1KT36_SOYBN]	3.7	1	1	4	189	20.7581	6.52197	1.03775	1.07599	1.07191	1.06188	0.900734	0.921815	1.00694	0.943162	1.12587	0.0266334
I1J5H1	Serine/threonine-protein phosphatase	100784312		Serine/threonine-protein phosphatase OS=Glycine max OX=3847 GN=100784312 PE=3 SV=1 - [I1J5H1_SOYBN]	9.15	3	3	3	306	34.93	5.0083	0.98458	0.922588	0.985753	0.964307	1.0648	1.03464	1.03421	1.04455	0.923178	0.0258087
K7N4G1	Malate dehydrogenase [NADP], chloroplastic	GLYMA_20G192200		Malate dehydrogenase [NADP], chloroplastic OS=Glycine max OX=3847 GN=GLYMA_20G192200 PE=3 SV=1 - [K7N4G1_SOYBN]	5.9	3	3	3	424	46.5589	6.78564	1.10239	1.11605	1.03813	1.08552	0.93074	0.986338	0.913041	0.943373	1.15068	0.012096
C6TC78	Derlin	100802618	FUNCTION: May be involved in the degradation of misfolded endoplasmic reticulum (ER) luminal proteins. {ECO:0000256|RuleBase:RU363059}.	Derlin OS=Glycine max OX=3847 GN=100802618 PE=2 SV=1 - [C6TC78_SOYBN]	11.89	3	3	4	244	28.0745	8.36768	0.926387	0.962351	0.963554	0.950764	1.08385	1.0912	1.0501	1.07505	0.884392	0.00210908
I1LKR1	Uncharacterized protein	100784551		Uncharacterized protein OS=Glycine max OX=3847 GN=100784551 PE=4 SV=1 - [I1LKR1_SOYBN]	4.28	3	3	4	747	82.8133	4.93213	0.981119	0.987815	0.991505	0.986813	1.00644	0.997114	1.01297	1.00551	0.981409	0.0275256
I1KQS1	Uncharacterized protein	100804069		Uncharacterized protein OS=Glycine max OX=3847 GN=100804069 PE=4 SV=1 - [I1KQS1_SOYBN]	3.94	2	2	2	381	43.4214	8.52881	0.919706	0.938406	1.00074	0.95295	1.02102	1.08976	1.07701	1.0626	0.896812	0.0275149
I1JE64	CASP-like protein	GLYMA_02G109600		CASP-like protein OS=Glycine max OX=3847 GN=GLYMA_02G109600 PE=3 SV=1 - [I1JE64_SOYBN]	5.91	1	1	1	186	19.8616	8.67529	0.934749	0.874856	0.941497	0.917034	1.13391	0.976943	1.09921	1.07002	0.857024	0.0425494
C6T7P2	PPM-type phosphatase domain-containing protein			PPM-type phosphatase domain-containing protein OS=Glycine max OX=3847 PE=2 SV=1 - [C6T7P2_SOYBN]	6.83	1	1	2	161	17.9933	8.08936	1.00079	1.13843	1.1283	1.08917	0.988942	0.889664	0.875347	0.917985	1.18648	0.0396016
I1JDH0	ANK_REP_REGION domain-containing protein	100807492		ANK_REP_REGION domain-containing protein OS=Glycine max OX=3847 GN=100807492 PE=4 SV=2 - [I1JDH0_SOYBN]	1.14	1	1	4	525	57.53	8.26514	1.03552	1.05568	1.09758	1.06293	0.992158	0.987567	0.907951	0.962559	1.10427	0.0379456
A0A0R0FI96	tRNA(Phe) (4-demethylwyosine(37)-C(7)) aminocarboxypropyltransferase	GLYMA_17G013500		tRNA(Phe) (4-demethylwyosine(37)-C(7)) aminocarboxypropyltransferase OS=Glycine max OX=3847 GN=GLYMA_17G013500 PE=4 SV=1 - [A0A0R0FI96_SOYBN]	1.62	1	1	1	616	69.4568	6.90283	0.848686	0.96674	0.969308	0.928245	1.07531	1.0616	1.11304	1.08332	0.856854	0.0220531
I1LZJ5	AB hydrolase-1 domain-containing protein	100500491		AB hydrolase-1 domain-containing protein OS=Glycine max OX=3847 GN=100500491 PE=4 SV=1 - [I1LZJ5_SOYBN]	8.24	2	2	4	376	42.0306	7.69385	0.953675	0.9927	0.970469	0.972281	1.0058	1.08195	1.05363	1.04713	0.928523	0.0398519
I1MLZ0	AP-4 complex subunit epsilon	100779276	FUNCTION: AP-4 forms a non clathrin-associated coat on vesicles departing the trans-Golgi network (TGN) and may be involved in the targeting of proteins from the trans-Golgi network (TGN) to the endosomal-lysosomal system. {ECO:0000256|PIRNR:PIRNR037097}.	AP-4 complex subunit epsilon OS=Glycine max OX=3847 GN=100779276 PE=3 SV=1 - [I1MLZ0_SOYBN]	1.94	2	2	2	981	107.39	5.92236	0.939399	0.973753	0.9749	0.962684	1.02419	1.07298	1.04859	1.04859	0.918077	0.00930577
K7M1R4	LEA_2 domain-containing protein	100801370		LEA_2 domain-containing protein OS=Glycine max OX=3847 GN=100801370 PE=4 SV=1 - [K7M1R4_SOYBN]	10.84	2	2	4	203	23.2384	9.68604	1.08565	1.03987	1.04172	1.05575	0.923374	1.01075	0.942094	0.95874	1.10118	0.0334667
K7KTE9	Uncharacterized protein	100790092		Uncharacterized protein OS=Glycine max OX=3847 GN=100790092 PE=4 SV=1 - [K7KTE9_SOYBN]	3.93	1	3	3	916	99.238	7.1665	0.974914	0.95453	0.950837	0.960094	1.03264	1.10493	1.02964	1.05573	0.909408	0.0205145
A0A0R4J301	Endoglucanase	100820195		Endoglucanase OS=Glycine max OX=3847 GN=100820195 PE=3 SV=1 - [A0A0R4J301_SOYBN]	1.7	1	1	1	529	57.6693	6.0874	0.966273	0.956441	0.93836	0.953691	1.10142	1.02454	1.01614	1.04737	0.910559	0.0297766
K7KAE3	Uncharacterized protein	100787870		Uncharacterized protein OS=Glycine max OX=3847 GN=100787870 PE=4 SV=1 - [K7KAE3_SOYBN]	1.07	1	1	1	748	81.4647	9.37842	0.937075	0.999489	0.975739	0.970767	1.03813	1.03388	1.04462	1.03888	0.934439	0.0210052
C6TI28	RRM domain-containing protein	100812665		RRM domain-containing protein OS=Glycine max OX=3847 GN=100812665 PE=2 SV=1 - [C6TI28_SOYBN]	8.06	2	2	2	310	33.6529	5.45264	1.05884	1.06011	1.12113	1.08003	0.857342	0.905133	1.01434	0.925607	1.16683	0.0384315
I1JN08	Uncharacterized protein	100812147		Uncharacterized protein OS=Glycine max OX=3847 GN=100812147 PE=3 SV=1 - [I1JN08_SOYBN]	1.83	1	1	1	492	56.7142	8.17725	0.931041	0.999935	0.945343	0.958773	1.03966	1.04126	1.06719	1.04937	0.913668	0.0165114
F9W2W3	1,4-alpha-glucan branching enzyme	AMY1		1,4-alpha-glucan branching enzyme OS=Glycine max OX=3847 GN=AMY1 PE=3 SV=1 - [F9W2W3_SOYBN]	1.93	2	2	3	883	99.9738	5.09717	1.10199	1.12656	1.05065	1.09307	0.991383	0.900559	0.868189	0.920044	1.18806	0.0159678
I1N7K9	CASP-like protein	GLYMA_19G083200		CASP-like protein OS=Glycine max OX=3847 GN=GLYMA_19G083200 PE=3 SV=1 - [I1N7K9_SOYBN]	4.72	1	1	1	212	22.7466	8.47021	0.987799	0.933061	0.925269	0.948709	1.07744	1.09119	1.01328	1.06064	0.894472	0.022638
A0A0R0ECL2	Amine oxidase	100802062		Amine oxidase OS=Glycine max OX=3847 GN=100802062 PE=3 SV=1 - [A0A0R0ECL2_SOYBN]	1.71	1	1	1	469	52.9476	6.66846	1.01536	1.04134	1.16406	1.07359	0.94608	0.939955	0.935635	0.940556	1.14144	0.0443476
F2X1X4	Sodium/hydrogen exchanger	100816746		Sodium/hydrogen exchanger OS=Glycine max OX=3847 GN=100816746 PE=2 SV=1 - [F2X1X4_SOYBN]	2.38	1	1	2	546	60.0796	7.25439	1.05875	1.03535	1.06735	1.05381	0.981404	0.865412	0.964617	0.937144	1.12449	0.0356413
K7KEW2	Uncharacterized protein	100804856		Uncharacterized protein OS=Glycine max OX=3847 GN=100804856 PE=3 SV=1 - [K7KEW2_SOYBN]	2.8	1	3	5	964	111.491	6.29053	0.872715	1.00621	0.916733	0.931886	1.04775	1.14932	1.08107	1.09272	0.852817	0.0311258
I1N435	Glycosyltransferase	100803423		Glycosyltransferase OS=Glycine max OX=3847 GN=100803423 PE=3 SV=1 - [I1N435_SOYBN]	3.96	2	2	2	454	51.277	6.16357	0.874328	0.937176	0.975532	0.929012	1.03685	1.17822	1.04388	1.08632	0.855195	0.0450668
I1M2K2	Uncharacterized protein	100802622		Uncharacterized protein OS=Glycine max OX=3847 GN=100802622 PE=4 SV=1 - [I1M2K2_SOYBN]	5.13	2	2	2	448	50.1138	9.51025	0.924147	0.961175	0.933787	0.939703	1.09309	1.09573	1.02483	1.07122	0.877229	0.00691782
I1K8N5	Tudor domain-containing protein	100781036		Tudor domain-containing protein OS=Glycine max OX=3847 GN=100781036 PE=4 SV=2 - [I1K8N5_SOYBN]	2.12	1	2	3	709	77.9238	5.41455	1.122	1.05905	1.03092	1.07066	0.913198	0.906356	0.957599	0.925718	1.15657	0.00985858
I1NFG2	GDT1 family protein	100527757		GDT1 family protein OS=Glycine max OX=3847 GN=100527757 PE=3 SV=1 - [I1NFG2_SOYBN]	3.93	1	1	1	229	24.912	7.45947	0.91489	0.884822	0.949972	0.916562	1.0389	1.02946	1.17528	1.08122	0.847713	0.0315117
I1MJK2	Protein kinase domain-containing protein	100780879		Protein kinase domain-containing protein OS=Glycine max OX=3847 GN=100780879 PE=4 SV=2 - [I1MJK2_SOYBN]	1.67	1	1	1	660	73.52	7.75244	1.05904	1.11336	1.04165	1.07135	0.946445	0.9778	0.905492	0.943246	1.13581	0.0130655
I1MDU9	Uncharacterized protein	100797338		Uncharacterized protein OS=Glycine max OX=3847 GN=100797338 PE=4 SV=1 - [I1MDU9_SOYBN]	2.3	1	1	1	479	54.2548	6.58057	1.00465	0.946824	0.966134	0.972537	1.04324	1.05666	1.00737	1.03576	0.938962	0.0481968
I1JTH5	Uncharacterized protein	100785454		Uncharacterized protein OS=Glycine max OX=3847 GN=100785454 PE=4 SV=1 - [I1JTH5_SOYBN]	2.2	1	1	1	409	45.0235	7.09326	0.908357	0.924794	0.986019	0.939723	1.04181	1.10316	1.08616	1.07704	0.872504	0.0100619
K7LZJ1	Pectate lyase	100814368		Pectate lyase OS=Glycine max OX=3847 GN=100814368 PE=3 SV=1 - [K7LZJ1_SOYBN]	3.01	1	1	1	366	40.8294	8.07471	1.00326	1.09115	1.05947	1.05129	0.97895	0.923502	0.960095	0.954183	1.10177	0.0331439
I1LQF5	RBR-type E3 ubiquitin transferase	100795162		RBR-type E3 ubiquitin transferase OS=Glycine max OX=3847 GN=100795162 PE=3 SV=1 - [I1LQF5_SOYBN]	1.59	1	1	1	439	49.8202	7.13721	1.02882	1.10942	1.07884	1.07236	0.995347	0.901078	0.900674	0.932366	1.15015	0.0235193
C6THC3	WD_REPEATS_REGION domain-containing protein	100811645		WD_REPEATS_REGION domain-containing protein OS=Glycine max OX=3847 GN=100811645 PE=2 SV=1 - [C6THC3_SOYBN]	2.39	1	1	1	377	40.9961	7.44482	0.861001	0.942424	0.997338	0.933587	1.06098	1.12199	1.0839	1.08896	0.857323	0.0231985
C6SVI7	Uncharacterized protein	100499692		Uncharacterized protein OS=Glycine max OX=3847 GN=100499692 PE=2 SV=1 - [C6SVI7_SOYBN]	6.38	1	1	1	188	20.9812	6.02393	1.08588	1.02842	1.0207	1.045	0.945016	1.00403	0.947387	0.965479	1.08236	0.0478047
C6T545	Uncharacterized protein	100527692		Uncharacterized protein OS=Glycine max OX=3847 GN=100527692 PE=2 SV=1 - [C6T545_SOYBN]	7.19	1	1	2	139	14.9451	9.46631	1.11374	1.0821	1.03594	1.07726	0.982591	0.859046	0.899602	0.913746	1.17895	0.018778
K7LDP7	CitMHS domain-containing protein	GLYMA_09G135000		CitMHS domain-containing protein OS=Glycine max OX=3847 GN=GLYMA_09G135000 PE=4 SV=1 - [K7LDP7_SOYBN]	2	1	1	2	501	53.8587	6.7124	0.962711	0.956745	0.831166	0.916874	1.00339	1.10789	1.1334	1.08156	0.847733	0.0480487
I1L659	Uncharacterized protein	100815138		Uncharacterized protein OS=Glycine max OX=3847 GN=100815138 PE=4 SV=1 - [I1L659_SOYBN]	2.46	1	1	1	448	50.0699	6.41748	0.970494	0.956788	0.987817	0.971699	1.0247	1.08215	1.0248	1.04388	0.930851	0.0268984
C6SYY3	HVA22-like protein	100306331		HVA22-like protein OS=Glycine max OX=3847 GN=100306331 PE=2 SV=1 - [C6SYY3_SOYBN]	5.29	1	1	2	170	19.7382	6.13818	0.891628	0.993402	0.873773	0.919601	1.12476	1.1409	1.02041	1.09536	0.839546	0.0295698
I1LPI1	Uncharacterized protein	100800454		Uncharacterized protein OS=Glycine max OX=3847 GN=100800454 PE=3 SV=1 - [I1LPI1_SOYBN]	4.21	1	1	1	190	19.9997	5.68115	0.94703	0.971718	0.878241	0.93233	1.12818	1.08435	1.01113	1.07455	0.867643	0.0322009
I1JSE2	HECT domain-containing protein	100791450		HECT domain-containing protein OS=Glycine max OX=3847 GN=100791450 PE=4 SV=1 - [I1JSE2_SOYBN]	0.9	2	2	2	1891	203.762	5.75732	0.882555	0.935859	1.01114	0.943187	1.05506	1.04711	1.09747	1.06655	0.884336	0.0380209
I1LX09	Uncharacterized protein	100818977		Uncharacterized protein OS=Glycine max OX=3847 GN=100818977 PE=3 SV=2 - [I1LX09_SOYBN]	1.52	1	1	1	659	71.0671	9.24658	0.926277	0.943015	0.963761	0.944351	1.0813	1.07605	1.04365	1.067	0.885052	0.00155878
K7LZK4	Uncharacterized protein	100796933		Uncharacterized protein OS=Glycine max OX=3847 GN=100796933 PE=3 SV=1 - [K7LZK4_SOYBN]	1.07	1	1	1	749	81.1398	7.75244	1.08396	1.08216	1.00251	1.05621	0.997563	0.91576	0.911509	0.941611	1.1217	0.0418178
K7LIC8	LIM zinc-binding domain-containing protein	GLYMA_10G114300		LIM zinc-binding domain-containing protein OS=Glycine max OX=3847 GN=GLYMA_10G114300 PE=4 SV=1 - [K7LIC8_SOYBN]	16.36	1	1	1	55	6.07294	9.08545	1.09673	0.991487	1.12698	1.07173	0.954153	0.879298	0.939935	0.924462	1.1593	0.0351626
I1KCR9	HVA22-like protein	GLYMA_06G192700		HVA22-like protein OS=Glycine max OX=3847 GN=GLYMA_06G192700 PE=3 SV=1 - [I1KCR9_SOYBN]	9.62	1	1	1	156	17.8433	8.73389	0.968764	0.934232	0.984462	0.962486	1.02106	1.03187	1.07458	1.0425	0.923246	0.0222457
K7LX01	CRAL-TRIO domain-containing protein	100777106		CRAL-TRIO domain-containing protein OS=Glycine max OX=3847 GN=100777106 PE=4 SV=1 - [K7LX01_SOYBN]	2.4	1	1	1	333	38.3012	6.27783	0.940582	0.95369	0.915779	0.936684	1.06253	1.14228	1.04205	1.08229	0.865467	0.0110262
I1JSE0	HMA domain-containing protein	100780624		HMA domain-containing protein OS=Glycine max OX=3847 GN=100780624 PE=4 SV=1 - [I1JSE0_SOYBN]	5.84	1	1	1	154	17.0916	8.98291	1.08737	1.12853	1.01026	1.07539	0.930008	0.97247	0.906912	0.936463	1.14835	0.024764
I1LWP4	Sacchrp_dh_NADP domain-containing protein	100801925		Sacchrp_dh_NADP domain-containing protein OS=Glycine max OX=3847 GN=100801925 PE=4 SV=1 - [I1LWP4_SOYBN]	6.53	3	3	3	444	48.1099	8.6167	1.05693	1.04574	1.02647	1.04305	0.968974	0.981918	1.01389	0.988262	1.05544	0.026899
I1K6B0	PMR5N domain-containing protein	100816814		PMR5N domain-containing protein OS=Glycine max OX=3847 GN=100816814 PE=3 SV=1 - [I1K6B0_SOYBN]	4.19	2	2	2	454	52.6531	5.69385	0.969985	0.970027	0.961144	0.967052	1.04032	1.03728	1.02283	1.03348	0.935728	0.000417291
I1MNR2	Xyloglucan endotransglucosylase/hydrolase	GLYMA_16G150300	FUNCTION: Catalyzes xyloglucan endohydrolysis (XEH) and/or endotransglycosylation (XET). Cleaves and religates xyloglucan polymers, an essential constituent of the primary cell wall, and thereby participates in cell wall construction of growing tissues. {ECO:0000256|RuleBase:RU361120}.	Xyloglucan endotransglucosylase/hydrolase OS=Glycine max OX=3847 GN=GLYMA_16G150300 PE=3 SV=1 - [I1MNR2_SOYBN]	8.37	2	2	2	215	25.3993	6.78564	0.870218	1.01026	0.847677	0.909387	1.05313	1.04485	1.14993	1.08264	0.839972	0.046916
I1L6U0	SEC7 domain-containing protein	100789988		SEC7 domain-containing protein OS=Glycine max OX=3847 GN=100789988 PE=4 SV=1 - [I1L6U0_SOYBN]	1.68	2	3	3	1784	198.821	5.56689	0.923294	0.967077	0.953995	0.948122	1.04826	1.05721	1.07571	1.06039	0.894123	0.0018303
K7KL59	AAA domain-containing protein	100780098		AAA domain-containing protein OS=Glycine max OX=3847 GN=100780098 PE=4 SV=1 - [K7KL59_SOYBN]	0.92	1	1	1	1199	129.605	6.12549	0.921034	0.986002	0.918751	0.941929	1.1133	0.998395	1.05421	1.0553	0.892567	0.0465712
I1J550	Uncharacterized protein	100799836		Uncharacterized protein OS=Glycine max OX=3847 GN=100799836 PE=3 SV=1 - [I1J550_SOYBN]	1.96	1	1	1	408	45.0901	8.04541	1.08543	1.03292	1.02479	1.04771	0.96732	0.883777	0.97785	0.942982	1.11106	0.0413048
I1JTQ7	Calcium-transporting ATPase	100810758	FUNCTION: This magnesium-dependent enzyme catalyzes the hydrolysis of ATP coupled with the transport of calcium. {ECO:0000256|RuleBase:RU361146}.	Calcium-transporting ATPase OS=Glycine max OX=3847 GN=100810758 PE=3 SV=1 - [I1JTQ7_SOYBN]	4.42	3	5	5	1019	111.185	6.27783	0.907142	0.975437	0.960452	0.947677	1.06054	1.03304	1.07812	1.05723	0.896375	0.0111014
I1L8Q5	ATP:AMP phosphotransferase	100779881		ATP:AMP phosphotransferase OS=Glycine max OX=3847 GN=100779881 PE=3 SV=1 - [I1L8Q5_SOYBN]	4.91	1	1	1	285	31.5204	7.6499	1.06863	1.02172	1.1567	1.08235	0.868273	0.914021	0.99297	0.925088	1.16999	0.0430557
C6T5V0	Uncharacterized protein	100527917		Uncharacterized protein OS=Glycine max OX=3847 GN=100527917 PE=2 SV=1 - [C6T5V0_SOYBN]	10.18	2	2	3	167	19.4891	9.64209	1.04165	1.09297	1.06577	1.0668	0.946337	0.958398	0.930973	0.945236	1.1286	0.00194211
I1MKP1	Uncharacterized protein	100778582		Uncharacterized protein OS=Glycine max OX=3847 GN=100778582 PE=4 SV=1 - [I1MKP1_SOYBN]	8.44	2	2	3	237	26.9217	10.3452	0.983374	0.97066	0.951358	0.968464	1.06236	1.05754	1.13657	1.08549	0.89219	0.0126467
I1M2Q3	Uncharacterized protein	100819701		Uncharacterized protein OS=Glycine max OX=3847 GN=100819701 PE=4 SV=1 - [I1M2Q3_SOYBN]	7.84	1	1	2	153	16.4376	10.0815	1.06517	1.06865	1.10349	1.0791	0.98211	0.874931	0.899108	0.918716	1.17458	0.0098516
I1MLH0	Nodulin-like domain-containing protein	100818484		Nodulin-like domain-containing protein OS=Glycine max OX=3847 GN=100818484 PE=4 SV=1 - [I1MLH0_SOYBN]	5.45	3	3	4	587	63.5766	8.04541	1.07497	0.991973	1.00307	1.02334	0.929823	0.902153	0.965666	0.932548	1.09736	0.0463924
C6T4J5	Uncharacterized protein			Uncharacterized protein OS=Glycine max OX=3847 PE=2 SV=1 - [C6T4J5_SOYBN]	6.83	1	1	1	249	25.2124	6.94678	1.02063	1.1243	1.04977	1.0649	0.952748	0.964885	0.93009	0.949241	1.12184	0.0236327
A0A0R0K9W5	DUF3456 domain-containing protein	102661518		DUF3456 domain-containing protein OS=Glycine max OX=3847 GN=102661518 PE=4 SV=1 - [A0A0R0K9W5_SOYBN]	8.08	1	1	1	99	11.1823	4.67822	0.892937	0.90338	0.951473	0.91593	1.07495	1.07128	1.12549	1.09057	0.839863	0.00224762
C6TLF2	Uncharacterized protein			Uncharacterized protein OS=Glycine max OX=3847 PE=2 SV=1 - [C6TLF2_SOYBN]	2.65	1	1	1	452	49.5715	8.44092	0.956165	0.91814	0.94474	0.939682	1.1378	1.06907	0.992915	1.06659	0.881013	0.0428641
C6TM33	Uncharacterized protein			Uncharacterized protein OS=Glycine max OX=3847 PE=2 SV=1 - [C6TM33_SOYBN]	30.91	1	1	1	55	6.04001	8.07471	0.839573	0.918558	1.028	0.928709	1.08543	1.06557	1.10486	1.08529	0.855727	0.0484974
A0A0R0IDI2	OTCace_N domain-containing protein	106794571		OTCace_N domain-containing protein OS=Glycine max OX=3847 GN=106794571 PE=4 SV=1 - [A0A0R0IDI2_SOYBN]	8.97	1	1	1	78	8.41418	5.08447	0.942055	0.99066	0.963666	0.96546	1.04268	1.03593	1.04951	1.04271	0.925916	0.00611931
A0A0R0LJ61	Uncharacterized protein (Fragment)	GLYMA_01G201900		Uncharacterized protein (Fragment) OS=Glycine max OX=3847 GN=GLYMA_01G201900 PE=4 SV=1 - [A0A0R0LJ61_SOYBN]	7.21	1	1	5	111	12.3977	9.30518	1.00641	1.08984	1.07685	1.0577	0.971492	0.97581	0.966972	0.971425	1.08881	0.0295784
A0A368UHA9	Malectin_like domain-containing protein	GLYMA_13G331300		Malectin_like domain-containing protein OS=Glycine max OX=3847 GN=GLYMA_13G331300 PE=4 SV=1 - [A0A368UHA9_SOYBN]	3.44	2	2	2	698	76.1764	5.63037	1.03831	1.01672	1.05535	1.03679	0.995325	0.932135	0.960253	0.962571	1.07711	0.0257148
A0A0R0FDV0	Uncharacterized protein	GLYMA_18G273400		Uncharacterized protein OS=Glycine max OX=3847 GN=GLYMA_18G273400 PE=4 SV=1 - [A0A0R0FDV0_SOYBN]	4.65	1	1	2	258	29.9545	6.44287	1.00197	0.984021	0.98576	0.990582	1.00354	1.02015	1.02505	1.01625	0.974746	0.0414515
A0A0R0KGQ4	MLO-like protein	100811793	FUNCTION: May be involved in modulation of pathogen defense and leaf cell death. {ECO:0000256|RuleBase:RU280816}.	MLO-like protein OS=Glycine max OX=3847 GN=100811793 PE=3 SV=1 - [A0A0R0KGQ4_SOYBN]	4.99	2	2	2	461	52.4664	8.35303	1.05872	1.16375	0.97913	1.0672	0.914981	0.881761	0.930767	0.90917	1.17382	0.0462317
C6T5A7	Acyl carrier protein		FUNCTION: Carrier of the growing fatty acid chain in fatty acid biosynthesis. {ECO:0000256|RuleBase:RU000722}.	Acyl carrier protein OS=Glycine max OX=3847 PE=2 SV=1 - [C6T5A7_SOYBN]	17.53	2	2	2	97	10.9094	4.67822	0.915071	0.968037	0.945242	0.942783	1.04077	1.11929	1.0682	1.07609	0.87612	0.00851866
A0A0R0EFG4	PMR5N domain-containing protein	100788111		PMR5N domain-containing protein OS=Glycine max OX=3847 GN=100788111 PE=3 SV=1 - [A0A0R0EFG4_SOYBN]	1.37	1	1	1	583	64.3145	5.87158	1.09078	1.06585	1.04954	1.06872	0.929816	0.94578	0.936575	0.93739	1.1401	0.00051706
C6TKY9	Uncharacterized protein			Uncharacterized protein OS=Glycine max OX=3847 PE=2 SV=1 - [C6TKY9_SOYBN]	11.88	1	1	2	101	11.6838	8.646	1.11072	1.03509	1.04983	1.06522	0.945591	0.870368	0.933385	0.916448	1.16233	0.010586
A0A0R0GKS6	SHSP domain-containing protein	GLYMA_14G045200		SHSP domain-containing protein OS=Glycine max OX=3847 GN=GLYMA_14G045200 PE=3 SV=1 - [A0A0R0GKS6_SOYBN]	3.06	1	1	1	359	40.1864	8.5874	1.11014	1.07035	1.01939	1.06663	0.93124	0.946645	0.933417	0.937101	1.13822	0.00833245
C6T1F3	Uncharacterized protein			Uncharacterized protein OS=Glycine max OX=3847 PE=2 SV=1 - [C6T1F3_SOYBN]	6.09	1	1	1	115	12.1283	9.61279	0.992297	0.964549	0.992868	0.983238	1.02904	1.0024	1.02776	1.01973	0.964212	0.0458277
C6SZT0	4F5 domain-containing protein			4F5 domain-containing protein OS=Glycine max OX=3847 PE=2 SV=1 - [C6SZT0_SOYBN]	21.88	1	1	1	64	6.9036	10.7114	1.07036	1.03657	1.01599	1.04097	0.981415	0.968128	0.941228	0.96359	1.08031	0.0173354
C6ZRV3	Somatic embryogenesis receptor kinase			Somatic embryogenesis receptor kinase OS=Glycine max OX=3847 PE=2 SV=1 - [C6ZRV3_SOYBN]	2.34	1	1	1	427	47.2301	5.64307	1.10992	1.14336	1.0246	1.09263	0.938715	0.95198	0.863595	0.918097	1.1901	0.0176114
A0A368UJA8	SKIP_SNW domain-containing protein	GLYMA_16G077700		SKIP_SNW domain-containing protein OS=Glycine max OX=3847 GN=GLYMA_16G077700 PE=3 SV=1 - [A0A368UJA8_SOYBN]	1.52	1	1	1	527	59.9903	8.70459	0.979729	0.853209	0.952722	0.928553	1.04543	1.12275	1.07978	1.08265	0.857664	0.0257476
I1L8Z3	Uncharacterized protein	100806067		Uncharacterized protein OS=Glycine max OX=3847 GN=100806067 PE=4 SV=1 - [I1L8Z3_SOYBN]	18.08	1	12	85	813	89.9688	5.2876	0.933461	0.871714	1.0492	0.951457	1.0766	0.952	1.10535	1.04465	0.910789	0.254734
B3TDK8	Lipoxygenase		FUNCTION: Plant lipoxygenase may be involved in a number of diverse aspects of plant physiology including growth and development, pest resistance, and senescence or responses to wounding. {ECO:0000256|RuleBase:RU003975}.	Lipoxygenase OS=Glycine max OX=3847 PE=3 SV=1 - [B3TDK8_SOYBN]	35.96	2	29	252	801	91.1658	6.52197	0.784578	1.02034	1.10086	0.968594	0.945135	0.882112	1.2584	1.02855	0.941708	0.710067
C6SZC0	Thioredoxin	100500012		Thioredoxin OS=Glycine max OX=3847 GN=100500012 PE=2 SV=1 - [C6SZC0_SOYBN]	29.03	3	4	89	124	13.6649	4.70361	1.02015	0.950073	1.11146	1.02723	0.97282	0.914084	1.01791	0.96827	1.06089	0.348421
C6SYR6	Thioredoxin	100306280		Thioredoxin OS=Glycine max OX=3847 GN=100306280 PE=2 SV=1 - [C6SYR6_SOYBN]	24	2	3	67	125	13.8119	4.70361	0.974571	0.957306	1.05122	0.994365	0.982348	0.976435	1.0137	0.990826	1.00357	0.914865
I1LTL9	Uncharacterized protein	100783508		Uncharacterized protein OS=Glycine max OX=3847 GN=100783508 PE=4 SV=1 - [I1LTL9_SOYBN]	21.56	1	14	99	807	89.7316	5.31299	0.931537	0.972139	1.06516	0.989612	1.03664	1.03295	0.997556	1.02238	0.967947	0.473577
P54774	Cell division cycle protein 48 homolog	CDC48	FUNCTION: Probably functions in cell division and growth processes.	Cell division cycle protein 48 homolog OS=Glycine max OX=3847 GN=CDC48 PE=2 SV=1 - [CDC48_SOYBN]	21.56	1	14	97	807	89.7136	5.31299	0.95325	0.9815	1.00536	0.980036	1.04775	1.15638	0.940321	1.04815	0.935015	0.348276
I1K6C1	Uncharacterized protein	GLYMA_05G213800		Uncharacterized protein OS=Glycine max OX=3847 GN=GLYMA_05G213800 PE=3 SV=1 - [I1K6C1_SOYBN]	27.59	6	6	73	232	26.723	6.44287	1.00747	1.02883	1.11567	1.05066	0.935338	1.01321	0.972664	0.973738	1.079	0.126865
I1M4K4	Uncharacterized protein	732581		Uncharacterized protein OS=Glycine max OX=3847 GN=732581 PE=3 SV=1 - [I1M4K4_SOYBN]	23.19	4	4	67	207	22.1824	7.29834	0.992938	1.01176	0.996992	1.00056	1.07101	0.896459	1.00251	0.989992	1.01068	0.846207
B3TDK9	Lipoxygenase	100803358	FUNCTION: Plant lipoxygenase may be involved in a number of diverse aspects of plant physiology including growth and development, pest resistance, and senescence or responses to wounding. {ECO:0000256|RuleBase:RU003975}.	Lipoxygenase OS=Glycine max OX=3847 GN=100803358 PE=3 SV=1 - [B3TDK9_SOYBN]	21.96	3	19	148	856	96.3167	6.81494	0.977768	1.07112	0.896659	0.98185	1.0722	0.938655	1.01126	1.00737	0.974665	0.708244
I1LZ82	Uncharacterized protein	100799580		Uncharacterized protein OS=Glycine max OX=3847 GN=100799580 PE=4 SV=1 - [I1LZ82_SOYBN]	17.88	1	12	66	811	89.8277	5.26221	0.948437	0.895244	1.0955	0.979727	1.07161	0.90748	1.0792	1.01943	0.961055	0.653601
I1MB71	Fructose-bisphosphate aldolase	GLYMA_14G189400		Fructose-bisphosphate aldolase OS=Glycine max OX=3847 GN=GLYMA_14G189400 PE=3 SV=1 - [I1MB71_SOYBN]	39.39	2	11	66	358	38.33	7.53271	1.03019	0.988472	1.01783	1.01217	0.997234	0.986051	1.00035	0.994545	1.01772	0.250131
C6TG97	Proteasome subunit alpha type	100820387	FUNCTION: The proteasome is a multicatalytic proteinase complex which is characterized by its ability to cleave peptides with Arg, Phe, Tyr, Leu, and Glu adjacent to the leaving group at neutral or slightly basic pH. {ECO:0000256|RuleBase:RU000551}.	Proteasome subunit alpha type OS=Glycine max OX=3847 GN=100820387 PE=2 SV=1 - [C6TG97_SOYBN]	36.95	7	7	52	249	27.2477	5.87158	1.02797	0.970681	0.997851	0.998833	1.01076	1.07094	0.975675	1.01913	0.980087	0.564662
P24095	Seed linoleate 9S-lipoxygenase	LOX1.4	FUNCTION: Plant lipoxygenase may be involved in a number of diverse aspects of plant physiology including growth and development, pest resistance, and senescence or responses to wounding. It catalyzes the hydroperoxidation of lipids containing a cis,cis-1,4-pentadiene structure.	Seed linoleate 9S-lipoxygenase OS=Glycine max OX=3847 GN=LOX1.4 PE=1 SV=1 - [LOXX_SOYBN]	33.1	4	30	118	864	96.757	6.15088	0.939375	0.95079	0.971412	0.953859	1.08534	0.827811	1.12253	1.01189	0.942648	0.566989
I1LCN2	Uncharacterized protein	100783639		Uncharacterized protein OS=Glycine max OX=3847 GN=100783639 PE=4 SV=1 - [I1LCN2_SOYBN]	13.25	1	4	22	332	35.732	6.7124	0.995634	1.01819	0.960049	0.99129	1.06622	0.804439	1.06628	0.978981	1.01257	0.896565
I1NHR6	Uncharacterized protein	100806669		Uncharacterized protein OS=Glycine max OX=3847 GN=100806669 PE=4 SV=1 - [I1NHR6_SOYBN]	13.06	1	4	22	337	36.4233	6.7124	0.859482	0.847113	0.978359	0.894985	1.24684	0.951572	1.06911	1.08917	0.82171	0.111728
I1ND14	Pyrophosphate--fructose 6-phosphate 1-phosphotransferase subunit alpha	100819847	FUNCTION: Regulatory subunit of pyrophosphate--fructose 6-phosphate 1-phosphotransferase. {ECO:0000256|HAMAP-Rule:MF_03185}.	Pyrophosphate--fructose 6-phosphate 1-phosphotransferase subunit alpha OS=Glycine max OX=3847 GN=100819847 PE=3 SV=1 - [I1ND14_SOYBN]	14.75	3	7	49	617	67.584	6.96143	1.07004	1.00438	1.04577	1.04006	0.938937	0.859818	1.02071	0.93982	1.10666	0.116785
Q41244	Lipoxygenase (Fragment)	loxA	FUNCTION: Plant lipoxygenase may be involved in a number of diverse aspects of plant physiology including growth and development, pest resistance, and senescence or responses to wounding. {ECO:0000256|RuleBase:RU003975}.	Lipoxygenase (Fragment) OS=Glycine max OX=3847 GN=loxA PE=2 SV=1 - [Q41244_SOYBN]	41.4	1	25	94	599	67.2879	5.88428	1.09566	0.898165	0.995041	0.996288	1.02575	0.921985	1.01525	0.987661	1.00873	0.90212
I1JH86	Fructose-bisphosphate aldolase	GLYMA_02G222400		Fructose-bisphosphate aldolase OS=Glycine max OX=3847 GN=GLYMA_02G222400 PE=3 SV=1 - [I1JH86_SOYBN]	36.87	2	10	63	358	38.2409	7.54736	1.05944	0.900288	0.958433	0.972719	0.96964	1.02905	0.952779	0.983822	0.988714	0.841155
I1MX58	Aspartyl-tRNA synthetase	100811577		Aspartyl-tRNA synthetase OS=Glycine max OX=3847 GN=100811577 PE=3 SV=1 - [I1MX58_SOYBN]	9.56	2	4	24	544	60.2159	6.40479	0.877564	0.937655	1.07421	0.963143	1.04291	1.04162	1.07025	1.05159	0.915888	0.207726
C6SXC9	Prefoldin subunit 4	100499849	FUNCTION: Binds specifically to cytosolic chaperonin (c-CPN) and transfers target proteins to it. Binds to nascent polypeptide chain and promotes folding in an environment in which there are many competing pathways for nonnative proteins. {ECO:0000256|PIRNR:PIRNR016477}.	Prefoldin subunit 4 OS=Glycine max OX=3847 GN=100499849 PE=2 SV=1 - [C6SXC9_SOYBN]	24.6	2	2	26	126	14.6713	4.4624	0.964902	0.913434	1.05647	0.97827	1.00242	1.07591	1.00867	1.029	0.950701	0.350099
C6TC96	Uncharacterized protein			Uncharacterized protein OS=Glycine max OX=3847 PE=2 SV=1 - [C6TC96_SOYBN]	27.54	3	3	28	167	17.8444	3.9292	0.810539	0.838707	0.984219	0.877822	1.14958	1.42975	0.982905	1.18741	0.739273	0.093172
C6SWY6	Bet_v_1 domain-containing protein	100305867		Bet_v_1 domain-containing protein OS=Glycine max OX=3847 GN=100305867 PE=2 SV=1 - [C6SWY6_SOYBN]	65.19	7	8	56	158	16.5225	4.83057	1.02569	0.995733	1.03	1.01714	0.928359	0.942638	1.04699	0.972661	1.04573	0.316778
I1LMS9	Clathrin heavy chain	100802224	FUNCTION: Clathrin is the major protein of the polyhedral coat of coated pits and vesicles. {ECO:0000256|PIRNR:PIRNR002290}.	Clathrin heavy chain OS=Glycine max OX=3847 GN=100802224 PE=3 SV=1 - [I1LMS9_SOYBN]	15.88	4	23	63	1700	192.887	5.43994	1.12182	1.01417	0.856157	0.99738	1.07687	0.892729	0.971383	0.980326	1.0174	0.864562
I1NAI7	Phosphopyruvate hydratase	GLYMA_19G190900		Phosphopyruvate hydratase OS=Glycine max OX=3847 GN=GLYMA_19G190900 PE=3 SV=1 - [I1NAI7_SOYBN]	40.99	4	15	52	444	47.6434	5.56689	1.01292	0.894936	0.962531	0.956795	1.00596	0.954312	1.15087	1.03705	0.922614	0.303563
I1NAA5	Uncharacterized protein	100814141		Uncharacterized protein OS=Glycine max OX=3847 GN=100814141 PE=4 SV=1 - [I1NAA5_SOYBN]	17.95	1	12	48	808	89.6716	5.23682	1.00872	0.917671	1.09273	1.00638	1.04302	0.972071	1.05093	1.02201	0.984704	0.795466
I1M3C3	Ribosomal_L18_c domain-containing protein	100786189		Ribosomal_L18_c domain-containing protein OS=Glycine max OX=3847 GN=100786189 PE=3 SV=1 - [I1M3C3_SOYBN]	31.88	1	7	38	298	34.0358	9.34912	1.01126	0.912674	0.961184	0.961708	1.07497	1.08583	0.997203	1.05267	0.913591	0.0846134
C6TG81	Clathrin light chain	100813474	FUNCTION: Clathrin is the major protein of the polyhedral coat of coated pits and vesicles. {ECO:0000256|RuleBase:RU363137}.	Clathrin light chain OS=Glycine max OX=3847 GN=100813474 PE=2 SV=1 - [C6TG81_SOYBN]	21.73	3	6	38	313	34.5591	5.12256	0.960372	1.08747	0.949848	0.999232	0.960558	1.14815	0.972842	1.02718	0.972786	0.728316
I1M7S3	Clathrin heavy chain	100786715	FUNCTION: Clathrin is the major protein of the polyhedral coat of coated pits and vesicles. {ECO:0000256|PIRNR:PIRNR002290}.	Clathrin heavy chain OS=Glycine max OX=3847 GN=100786715 PE=3 SV=1 - [I1M7S3_SOYBN]	15.59	7	24	62	1700	192.445	5.43994	0.974851	0.976849	1.05039	1.0007	0.994336	0.936122	1.02341	0.984621	1.01633	0.676004
A0A0R0KKU3	Uncharacterized protein	100798307		Uncharacterized protein OS=Glycine max OX=3847 GN=100798307 PE=3 SV=1 - [A0A0R0KKU3_SOYBN]	29.25	1	16	100	653	71.4304	5.16064	1.03622	0.974443	0.939824	0.983497	0.955002	1.12879	0.999566	1.02779	0.956906	0.496318
E2FKH8	Sieve element occlusion by forisomes 1	SEO-F1		Sieve element occlusion by forisomes 1 OS=Glycine max OX=3847 GN=SEO-F1 PE=2 SV=1 - [E2FKH8_SOYBN]	12.96	8	9	37	656	75.1519	6.63916	1.18205	1.00902	0.999847	1.06364	0.845579	1.11784	0.904976	0.956132	1.11244	0.350105
I1NGD0	Lipoxygenase	100800451	FUNCTION: Plant lipoxygenase may be involved in a number of diverse aspects of plant physiology including growth and development, pest resistance, and senescence or responses to wounding. {ECO:0000256|RuleBase:RU003975}.	Lipoxygenase OS=Glycine max OX=3847 GN=100800451 PE=3 SV=1 - [I1NGD0_SOYBN]	6.29	4	6	35	858	97.8781	6.69775	0.918208	1.00609	1.06206	0.995453	1.0225	0.971989	1.05567	1.01672	0.979083	0.683198
P51061	Phosphoenolpyruvate carboxylase	PPC1	FUNCTION: Through the carboxylation of phosphoenolpyruvate (PEP) it forms oxaloacetate, a four-carbon dicarboxylic acid source for the tricarboxylic acid cycle.	Phosphoenolpyruvate carboxylase OS=Glycine max OX=3847 GN=PPC1 PE=2 SV=1 - [CAPP2_SOYBN]	21.72	2	19	87	967	110.691	6.46826	1.01308	0.958979	0.927312	0.966456	1.05655	0.986729	1.02849	1.02392	0.943876	0.149099
I1MEF8	Clathrin light chain	100818117	FUNCTION: Clathrin is the major protein of the polyhedral coat of coated pits and vesicles. {ECO:0000256|RuleBase:RU363137}.	Clathrin light chain OS=Glycine max OX=3847 GN=100818117 PE=3 SV=1 - [I1MEF8_SOYBN]	13.04	1	4	35	322	35.3343	5.18604	1.02025	1.04728	1.0231	1.03021	1.00439	0.872801	0.994944	0.957378	1.07607	0.167361
I1KHZ4	Ribosomal_L18_c domain-containing protein	100817746		Ribosomal_L18_c domain-containing protein OS=Glycine max OX=3847 GN=100817746 PE=3 SV=1 - [I1KHZ4_SOYBN]	19.8	1	5	33	298	33.9457	9.23193	0.949061	0.909294	1.08573	0.981363	1.05256	1.09013	1.02712	1.0566	0.928791	0.25364
I1KG00	Uncharacterized protein	100527672		Uncharacterized protein OS=Glycine max OX=3847 GN=100527672 PE=3 SV=1 - [I1KG00_SOYBN]	23.4	2	2	21	94	10.172	5.05908	0.993603	1.00245	0.980182	0.992079	0.962744	1.20658	0.980149	1.04982	0.944996	0.504331
I1JPW5	Phosphopyruvate hydratase	100811084		Phosphopyruvate hydratase OS=Glycine max OX=3847 GN=100811084 PE=3 SV=1 - [I1JPW5_SOYBN]	37.39	3	14	52	444	47.6284	5.69385	1.06346	1.01538	0.922145	1.00033	1.04218	0.834864	0.995633	0.957558	1.04467	0.600236
I1MM08	Malic enzyme	100784112		Malic enzyme OS=Glycine max OX=3847 GN=100784112 PE=3 SV=2 - [I1MM08_SOYBN]	28.09	3	15	98	591	65.1539	6.03662	0.989375	1.10813	1.10109	1.0662	0.814781	1.05744	1.01809	0.963438	1.10666	0.290598
I1LDC1	RanBD1 domain-containing protein	100798469		RanBD1 domain-containing protein OS=Glycine max OX=3847 GN=100798469 PE=4 SV=1 - [I1LDC1_SOYBN]	25.69	2	5	32	218	24.1868	4.83057	0.972343	0.984589	1.04104	0.999325	0.985045	1.03931	0.975002	0.999786	0.999539	0.988121
Q39834	Clathrin heavy chain		FUNCTION: Clathrin is the major protein of the polyhedral coat of coated pits and vesicles. {ECO:0000256|PIRNR:PIRNR002290}.	Clathrin heavy chain OS=Glycine max OX=3847 PE=2 SV=1 - [Q39834_SOYBN]	11.88	2	16	47	1700	193.232	5.5542	1.01822	1.08873	0.914107	1.00702	1.03413	1.06597	0.94418	1.01476	0.992372	0.907358
C6T7Y1	Uncharacterized protein	100807341		Uncharacterized protein OS=Glycine max OX=3847 GN=100807341 PE=2 SV=1 - [C6T7Y1_SOYBN]	37.67	1	11	45	377	41.6699	5.49072	0.982028	1.04637	0.957626	0.99534	0.985303	0.975294	1.05357	1.00472	0.990663	0.807952
I1LCI1	Uncharacterized protein	100818544		Uncharacterized protein OS=Glycine max OX=3847 GN=100818544 PE=3 SV=1 - [I1LCI1_SOYBN]	36.4	1	18	59	577	61.3934	5.89697	1.05852	0.863221	1.02057	0.98077	1.02467	0.958492	0.986948	0.990036	0.99064	0.889804
Q02909	Phosphoenolpyruvate carboxylase, housekeeping isozyme	PPC16	FUNCTION: Through the carboxylation of phosphoenolpyruvate (PEP) it forms oxaloacetate, a four-carbon dicarboxylic acid source for the tricarboxylic acid cycle.	Phosphoenolpyruvate carboxylase, housekeeping isozyme OS=Glycine max OX=3847 GN=PPC16 PE=2 SV=1 - [CAPP1_SOYBN]	21.41	6	18	67	967	110.617	5.96045	0.989903	1.05997	1.06814	1.03934	0.955765	0.972681	1.02783	0.985424	1.05471	0.177789
C6TFI3	Uncharacterized protein	100778528		Uncharacterized protein OS=Glycine max OX=3847 GN=100778528 PE=2 SV=1 - [C6TFI3_SOYBN]	33.33	3	3	23	93	10.3343	6.29053	0.953557	0.953799	1.08286	0.996739	1.02732	0.995515	0.983346	1.00206	0.994688	0.911564
I1K4H5	Uncharacterized protein	GLYMA_05G176300		Uncharacterized protein OS=Glycine max OX=3847 GN=GLYMA_05G176300 PE=4 SV=1 - [I1K4H5_SOYBN]	27.95	2	6	33	229	25.2108	5.98584	0.929969	0.962553	1.07403	0.988849	1.03982	0.961638	1.04292	1.01479	0.974434	0.638258
I1LDR2	Tubulin beta chain	100788253	FUNCTION: Tubulin is the major constituent of microtubules. It binds two moles of GTP, one at an exchangeable site on the beta chain and one at a non-exchangeable site on the alpha chain. {ECO:0000256|RuleBase:RU000352, ECO:0000256|SAAS:SAAS00031082}.	Tubulin beta chain OS=Glycine max OX=3847 GN=100788253 PE=3 SV=1 - [I1LDR2_SOYBN]	22.77	1	9	49	448	50.4159	4.83057	1.08221	1.3201	0.726833	1.04305	0.916134	1.35184	0.797724	1.0219	1.02069	0.934305
Q75NI1	Type 2 metallothionein	MET		Type 2 metallothionein OS=Glycine max OX=3847 GN=MET PE=2 SV=1 - [Q75NI1_SOYBN]	17.72	1	1	32	79	7.95113	4.81787	0.985141	0.996873	0.976996	0.986337	0.982681	1.2169	0.979957	1.05985	0.93064	0.40339
C6SV65	Histone H2A	100305465		Histone H2A OS=Glycine max OX=3847 GN=100305465 PE=2 SV=1 - [C6SV65_SOYBN]	25.71	3	5	72	140	14.6841	10.3599	0.876136	0.96123	1.11336	0.983575	1.09817	0.942952	0.991931	1.01102	0.972857	0.757924
A0A0R4J626	Uncharacterized protein	100777767		Uncharacterized protein OS=Glycine max OX=3847 GN=100777767 PE=3 SV=1 - [A0A0R4J626_SOYBN]	29.36	1	16	97	654	71.4553	5.16064	1.00617	1.0079	1.23826	1.08411	0.774867	0.958501	1.03079	0.921388	1.17661	0.207601
Q38IW8	Triosephosphate isomerase			Triosephosphate isomerase OS=Glycine max OX=3847 PE=2 SV=1 - [Q38IW8_SOYBN]	37.55	2	7	41	253	27.1871	6.22705	1.07556	1.10748	1.04455	1.07586	0.863679	1.09121	0.948763	0.967884	1.11156	0.191711
K7LKA7	Uncharacterized protein	100811267		Uncharacterized protein OS=Glycine max OX=3847 GN=100811267 PE=4 SV=1 - [K7LKA7_SOYBN]	3.4	2	2	50	471	47.5239	7.54736	0.940131	0.978197	1.02666	0.981663	1.01304	1.04654	1.03093	1.03017	0.952914	0.145057
Q6Q2Z8	Phosphoenolpyruvate carboxylase	PEPC4		Phosphoenolpyruvate carboxylase OS=Glycine max OX=3847 GN=PEPC4 PE=2 SV=1 - [Q6Q2Z8_SOYBN]	11.28	2	10	60	966	110.471	6.41748	0.991501	0.99981	1.04392	1.01174	0.974754	1.01094	1.01397	0.999885	1.01186	0.595246
Q2TFP1	Tubulin beta chain	547844	FUNCTION: Tubulin is the major constituent of microtubules. It binds two moles of GTP, one at an exchangeable site on the beta chain and one at a non-exchangeable site on the alpha chain. {ECO:0000256|RuleBase:RU000352, ECO:0000256|SAAS:SAAS00031082}.	Tubulin beta chain OS=Glycine max OX=3847 GN=547844 PE=2 SV=1 - [Q2TFP1_SOYBN]	24.72	2	10	59	449	50.3988	4.83057	0.984999	1.04086	0.968261	0.99804	0.963313	1.12259	0.975444	1.02045	0.978041	0.708016
C6TGZ9	Uncharacterized protein			Uncharacterized protein OS=Glycine max OX=3847 PE=2 SV=1 - [C6TGZ9_SOYBN]	37.67	1	11	41	377	41.8099	5.40186	0.981422	0.97968	1.02592	0.995673	0.943116	1.09566	1.04123	1.02667	0.96981	0.546669
C6SWJ2	Prefoldin subunit 3	100305759	FUNCTION: Binds specifically to cytosolic chaperonin (c-CPN) and transfers target proteins to it. Binds to nascent polypeptide chain and promotes folding in an environment in which there are many competing pathways for nonnative proteins. {ECO:0000256|PIRNR:PIRNR016396}.	Prefoldin subunit 3 OS=Glycine max OX=3847 GN=100305759 PE=2 SV=1 - [C6SWJ2_SOYBN]	12.17	2	2	15	189	21.0088	4.85596	1.0261	0.961797	1.06173	1.01654	0.984359	0.915415	1.03337	0.977716	1.03971	0.436973
I1LAL4	Uncharacterized protein	100788248		Uncharacterized protein OS=Glycine max OX=3847 GN=100788248 PE=3 SV=1 - [I1LAL4_SOYBN]	37.57	4	19	58	575	61.0522	6.23975	1.01973	0.975912	1.03212	1.00925	0.964569	0.978949	0.996405	0.979974	1.02988	0.205294
I1KL58	Costars domain-containing protein	100796258		Costars domain-containing protein OS=Glycine max OX=3847 GN=100796258 PE=3 SV=1 - [I1KL58_SOYBN]	18.89	2	2	23	90	9.82707	4.97021	0.837265	1.05669	1.00441	0.966123	1.08112	0.822058	1.14139	1.01486	0.951977	0.701279
I1K3X9	Tubulin alpha chain	GLYMA_05G157300	FUNCTION: Tubulin is the major constituent of microtubules. It binds two moles of GTP, one at an exchangeable site on the beta chain and one at a non-exchangeable site on the alpha chain. {ECO:0000256|RuleBase:RU000352}.	Tubulin alpha chain OS=Glycine max OX=3847 GN=GLYMA_05G157300 PE=3 SV=1 - [I1K3X9_SOYBN]	21.6	1	8	39	449	49.5734	5.13525	1.02007	1.02831	1.07045	1.03961	0.981956	1.06608	0.939842	0.99596	1.04383	0.33919
A0A0R0HUK1	Uncharacterized protein	100818032		Uncharacterized protein OS=Glycine max OX=3847 GN=100818032 PE=3 SV=1 - [A0A0R0HUK1_SOYBN]	5.59	2	2	20	286	30.6638	7.41553	1.08526	0.973302	1.19396	1.08418	0.898332	0.866911	0.956437	0.907227	1.19504	0.062068
K7L111	Cytochrome b	GLYMA_07G122200		Cytochrome b OS=Glycine max OX=3847 GN=GLYMA_07G122200 PE=4 SV=1 - [K7L111_SOYBN]	7.02	1	1	21	171	19.4332	7.44482	1.03086	0.937625	1.07016	1.01288	0.979103	1.11122	0.97295	1.02109	0.991958	0.897446
I1JKM1	Uncharacterized protein	100779536		Uncharacterized protein OS=Glycine max OX=3847 GN=100779536 PE=4 SV=1 - [I1JKM1_SOYBN]	11.07	3	3	71	289	32.3072	5.17334	0.849658	1.10177	0.979104	0.976844	0.972228	1.26607	0.985448	1.07458	0.909045	0.462221
I1M984	Aspartate--tRNA ligase	100788164		Aspartate--tRNA ligase OS=Glycine max OX=3847 GN=100788164 PE=3 SV=1 - [I1M984_SOYBN]	11.42	3	5	20	543	60.1858	6.1001	0.883523	0.965912	1.10706	0.985497	1.03064	1.01632	0.990812	1.01259	0.973245	0.703738
D6C4Z9	HSP90-1	100194423		HSP90-1 OS=Glycine max OX=3847 GN=100194423 PE=2 SV=1 - [D6C4Z9_SOYBN]	33.76	1	26	83	702	80.3299	5.021	1.00662	1.06194	0.933991	1.00085	1.00329	1.10166	0.967638	1.02419	0.977208	0.690879
I1JY56	Uncharacterized protein	100789000		Uncharacterized protein OS=Glycine max OX=3847 GN=100789000 PE=3 SV=1 - [I1JY56_SOYBN]	37.67	1	11	45	377	41.6889	5.49072	0.831271	1.02482	0.966761	0.940951	0.989416	1.09594	1.11009	1.06515	0.883397	0.145528
I1NC94	GDP-mannose 3',5'-epimerase	100797618		GDP-mannose 3',5'-epimerase OS=Glycine max OX=3847 GN=100797618 PE=2 SV=1 - [I1NC94_SOYBN]	17.02	2	5	14	376	42.5409	6.26514	0.991084	1.07699	1.01774	1.02861	0.94709	1.01505	1.00066	0.987599	1.04152	0.278622
I1LM73	UTP--glucose-1-phosphate uridylyltransferase	100794066		UTP--glucose-1-phosphate uridylyltransferase OS=Glycine max OX=3847 GN=100794066 PE=3 SV=1 - [I1LM73_SOYBN]	25.89	3	11	43	475	51.9274	5.49072	1.04004	0.926561	0.91917	0.961924	1.03417	0.979202	1.03353	1.01563	0.947116	0.281184
C6T898	Tubulin alpha chain		FUNCTION: Tubulin is the major constituent of microtubules. It binds two moles of GTP, one at an exchangeable site on the beta chain and one at a non-exchangeable site on the alpha chain. {ECO:0000256|RuleBase:RU000352}.	Tubulin alpha chain OS=Glycine max OX=3847 PE=2 SV=1 - [C6T898_SOYBN]	21.78	1	8	41	450	49.5744	5.17334	1.00777	0.993411	1.02077	1.00732	1.00179	1.03941	0.989239	1.01014	0.997202	0.876155
I1MJ86	Tr-type G domain-containing protein	100788357		Tr-type G domain-containing protein OS=Glycine max OX=3847 GN=100788357 PE=3 SV=1 - [I1MJ86_SOYBN]	24.79	1	19	54	843	93.9965	6.11279	0.722078	1.20252	1.04784	0.990812	0.982426	1.05365	1.0973	1.04446	0.948638	0.731035
I1L1A4	Plasma membrane ATPase	100806580		Plasma membrane ATPase OS=Glycine max OX=3847 GN=100806580 PE=3 SV=1 - [I1L1A4_SOYBN]	23.35	9	19	45	955	104.991	6.81494	0.974901	0.958274	0.965317	0.966164	0.967949	1.13228	1.08814	1.06279	0.909084	0.121776
P28551	Tubulin beta chain (Fragment)	TUBB	FUNCTION: Tubulin is the major constituent of microtubules. It binds two moles of GTP, one at an exchangeable site on the beta chain and one at a non-exchangeable site on the alpha chain.	Tubulin beta chain (Fragment) OS=Glycine max OX=3847 GN=TUBB PE=2 SV=2 - [TBB3_SOYBN]	24.26	1	9	46	408	45.7212	5.96045	1.04389	1.1141	0.932309	1.0301	0.903422	1.07686	0.972273	0.984185	1.04665	0.564023
I1KU21	Tr-type G domain-containing protein	100804251		Tr-type G domain-containing protein OS=Glycine max OX=3847 GN=100804251 PE=3 SV=1 - [I1KU21_SOYBN]	24.79	1	19	57	843	93.9825	6.11279	0.885463	1.1899	0.972879	1.01608	0.986576	1.10877	1.03802	1.04445	0.972834	0.784832
I1J4J6	Malic enzyme	100796117		Malic enzyme OS=Glycine max OX=3847 GN=100796117 PE=3 SV=1 - [I1J4J6_SOYBN]	27.75	3	15	90	591	64.9858	6.15088	0.990558	1.01166	0.99739	0.99987	0.908739	0.991904	1.01049	0.970378	1.03039	0.407465
I1L7V7	Usp domain-containing protein	100527357		Usp domain-containing protein OS=Glycine max OX=3847 GN=100527357 PE=4 SV=1 - [I1L7V7_SOYBN]	14.91	1	2	54	161	17.245	7.86963	0.9313	0.934573	1.12173	0.995869	1.01666	0.974018	1.02812	1.00626	0.98967	0.880802
A0A0R0G6T3	Uncharacterized protein	GLYMA_15G038100		Uncharacterized protein OS=Glycine max OX=3847 GN=GLYMA_15G038100 PE=3 SV=1 - [A0A0R0G6T3_SOYBN]	30.04	1	6	36	253	27.1811	6.22705	1.09203	1.05366	1.04619	1.06396	0.830883	1.08785	0.966374	0.961702	1.10633	0.24739
A0A0R4J2U8	Transketolase	100818028		Transketolase OS=Glycine max OX=3847 GN=100818028 PE=3 SV=1 - [A0A0R4J2U8_SOYBN]	15.87	8	10	36	731	78.8572	6.87354	1.01895	1.09966	0.989573	1.03606	0.907066	1.12494	0.930317	0.98744	1.04924	0.559669
I1MYI8	Glyceraldehyde-3-phosphate dehydrogenase	100782924		Glyceraldehyde-3-phosphate dehydrogenase OS=Glycine max OX=3847 GN=100782924 PE=3 SV=1 - [I1MYI8_SOYBN]	42.01	1	14	70	338	36.8151	7.47412	1.13492	1.05004	0.995735	1.06023	0.842684	0.985103	1.00807	0.945285	1.1216	0.15507
I1JJL6	HATPase_c domain-containing protein	GLYMA_02G302500		HATPase_c domain-containing protein OS=Glycine max OX=3847 GN=GLYMA_02G302500 PE=3 SV=1 - [I1JJL6_SOYBN]	36.18	8	25	77	702	80.2787	5.05908	1.02088	0.997192	0.918885	0.978986	1.04528	0.94519	1.03035	1.00694	0.972237	0.558333
I1LZI3	Lysine--tRNA ligase	100785660		Lysine--tRNA ligase OS=Glycine max OX=3847 GN=100785660 PE=3 SV=1 - [I1LZI3_SOYBN]	14.69	1	7	22	599	68.4705	6.29053	0.988336	0.884626	0.980278	0.95108	1.04518	1.11205	0.990819	1.04935	0.906354	0.111946
D2DKF0	Dihydroxyacid dehydratase			Dihydroxyacid dehydratase OS=Glycine max OX=3847 PE=2 SV=1 - [D2DKF0_SOYBN]	8.32	4	4	25	601	64.0042	6.22705	0.976457	1.1049	1.0527	1.04469	0.996864	1.05565	0.923817	0.992111	1.05299	0.380095
C6TD56	Glyceraldehyde-3-phosphate dehydrogenase	100807342		Glyceraldehyde-3-phosphate dehydrogenase OS=Glycine max OX=3847 GN=100807342 PE=2 SV=1 - [C6TD56_SOYBN]	44.71	2	15	72	340	36.9912	7.47412	1.02742	1.02319	0.970999	1.0072	0.803574	1.38327	1.04617	1.07767	0.934613	0.698213
C6ZRR6	Serine/threonine protein kinase	100499642		Serine/threonine protein kinase OS=Glycine max OX=3847 GN=100499642 PE=2 SV=1 - [C6ZRR6_SOYBN]	17.17	2	5	21	361	39.1548	6.60986	0.877512	0.980254	1.12438	0.994048	0.949684	1.08818	1.05566	1.03117	0.963997	0.677497
A0A0R0KA84	Glyceraldehyde-3-phosphate dehydrogenase	GLYMA_04G193500		Glyceraldehyde-3-phosphate dehydrogenase OS=Glycine max OX=3847 GN=GLYMA_04G193500 PE=3 SV=1 - [A0A0R0KA84_SOYBN]	52.66	2	17	79	338	36.8181	7.57666	1.01992	0.958034	1.0352	1.00438	0.936452	1.09289	1.00176	1.01037	0.994078	0.912483
A0A0R4J4D6	Uncharacterized protein	100812707		Uncharacterized protein OS=Glycine max OX=3847 GN=100812707 PE=3 SV=1 - [A0A0R4J4D6_SOYBN]	23.42	1	13	73	649	71.0369	5.21143	1.17252	1.11413	0.934096	1.07358	1.01897	0.66495	0.957242	0.880388	1.21944	0.213295
C6TG01	Histone H2A			Histone H2A OS=Glycine max OX=3847 PE=2 SV=1 - [C6TG01_SOYBN]	14.77	1	3	90	149	15.81	10.6382	0.923578	1.00352	1.18878	1.03863	0.986794	0.961844	0.97964	0.976093	1.06407	0.472338
Q43758	L-ascorbate peroxidase	apx1		L-ascorbate peroxidase OS=Glycine max OX=3847 GN=apx1 PE=1 SV=1 - [Q43758_SOYBN]	37.2	3	8	34	250	27.0348	5.80811	0.955263	1.02198	1.00145	0.992897	1.02609	0.949503	1.00012	0.991905	1.001	0.975122
I1LU76	Peroxidase	100803114	FUNCTION: Removal of H(2)O(2), oxidation of toxic reductants, biosynthesis and degradation of lignin, suberization, auxin catabolism, response to environmental stresses such as wounding, pathogen attack and oxidative stress. {ECO:0000256|RuleBase:RU362060}.	Peroxidase OS=Glycine max OX=3847 GN=100803114 PE=3 SV=1 - [I1LU76_SOYBN]	39.57	4	11	48	326	35.7784	8.22119	1.0599	1.05106	0.96988	1.02694	1.02357	0.958899	0.977747	0.986739	1.04075	0.308469
Q93XE6	Chalcone--flavanone isomerase 1A	CHI1A	FUNCTION: Catalyzes the intramolecular cyclization of bicyclic chalcones into tricyclic (S)-flavanones. Responsible for the isomerization of 4,2',4',6'-tetrahydroxychalcone (also termed chalcone) into naringenin. {ECO:0000269|PubMed:15778463}.	Chalcone--flavanone isomerase 1A OS=Glycine max OX=3847 GN=CHI1A PE=2 SV=1 - [CFI1A_SOYBN]	34.4	7	8	34	218	23.2502	6.69775	1.02847	1.08154	1.02673	1.04558	0.9076	0.966774	1.00481	0.959728	1.08945	0.0625438
I1LQR4	Uncharacterized protein	GLYMA_12G064000		Uncharacterized protein OS=Glycine max OX=3847 GN=GLYMA_12G064000 PE=3 SV=1 - [I1LQR4_SOYBN]	25.73	1	14	70	649	71.0431	5.21143	0.98121	1.04811	1.09829	1.04254	0.994613	0.916121	1.01461	0.975114	1.06914	0.210993
P62163	Calmodulin-2	CAM-2	FUNCTION: Calmodulin mediates the control of a large number of enzymes, ion channels and other proteins by Ca(2+). Among the enzymes to be stimulated by the calmodulin-Ca(2+) complex are a number of protein kinases and phosphatases.	Calmodulin-2 OS=Glycine max OX=3847 GN=CAM-2 PE=1 SV=2 - [CALM2_SOYBN]	57.05	1	12	42	149	16.8209	4.27197	1.02348	0.931398	1.0385	0.997793	0.944757	1.09509	1.00897	1.01627	0.981817	0.753481
I1KZX0	Fe2OG dioxygenase domain-containing protein	100808025		Fe2OG dioxygenase domain-containing protein OS=Glycine max OX=3847 GN=100808025 PE=3 SV=1 - [I1KZX0_SOYBN]	18.55	6	6	29	318	35.8032	5.30029	0.979584	1.01652	1.02612	1.00741	0.969346	0.955964	1.04522	0.990178	1.0174	0.610218
A0A368UH36	Phosphoglycerate kinase	GLYMA_15G262100		Phosphoglycerate kinase OS=Glycine max OX=3847 GN=GLYMA_15G262100 PE=3 SV=1 - [A0A368UH36_SOYBN]	35.16	1	12	32	401	42.4086	6.31592	1.06663	0.956962	0.92051	0.981369	0.963535	1.03326	0.947726	0.981506	0.99986	0.997989
A8IKE1	Alanine aminotransferase 1	AlaAT1		Alanine aminotransferase 1 OS=Glycine max OX=3847 GN=AlaAT1 PE=2 SV=1 - [A8IKE1_SOYBN]	23.66	9	9	29	486	53.2868	5.45264	1.08027	1.04261	0.984845	1.03591	0.96094	1.05569	0.950897	0.989176	1.04724	0.342301
C6TC00	Uncharacterized protein			Uncharacterized protein OS=Glycine max OX=3847 PE=2 SV=1 - [C6TC00_SOYBN]	7.05	2	3	19	440	47.1693	5.85889	0.943644	1.09526	1.23236	1.09042	0.788234	1.03518	1.02946	0.950958	1.14665	0.297397
A0A0R0GXD9	Peroxidase	547872	FUNCTION: Removal of H(2)O(2), oxidation of toxic reductants, biosynthesis and degradation of lignin, suberization, auxin catabolism, response to environmental stresses such as wounding, pathogen attack and oxidative stress. {ECO:0000256|RuleBase:RU362060}.	Peroxidase OS=Glycine max OX=3847 GN=547872 PE=3 SV=1 - [A0A0R0GXD9_SOYBN]	27.78	3	9	47	324	35.3151	7.6792	1.04736	1.15919	1.00903	1.07186	0.942822	0.790319	0.998175	0.910439	1.1773	0.103302
K7MNM4	Uncharacterized protein	100805702		Uncharacterized protein OS=Glycine max OX=3847 GN=100805702 PE=3 SV=1 - [K7MNM4_SOYBN]	15.25	6	6	33	446	48.7201	5.08447	1.00384	1.07441	1.02444	1.03423	0.962438	0.894006	1.01695	0.957799	1.0798	0.137753
A0A0R0IRH4	Phosphoglycerate kinase	GLYMA_08G165400		Phosphoglycerate kinase OS=Glycine max OX=3847 GN=GLYMA_08G165400 PE=3 SV=1 - [A0A0R0IRH4_SOYBN]	37.16	2	13	32	401	42.3656	6.72705	1.0836	1.13944	0.924072	1.04904	0.951373	1.17219	0.857557	0.993707	1.05568	0.651163
K7KZN7	Pectinesterase	GLYMA_07G046000		Pectinesterase OS=Glycine max OX=3847 GN=GLYMA_07G046000 PE=3 SV=1 - [K7KZN7_SOYBN]	13.33	6	13	39	1185	129.892	7.95752	1.03734	1.0108	0.950579	0.999572	0.967685	1.10615	0.973172	1.01567	0.984153	0.772527
I1J6L0	Shikimate dehydrogenase	100811217		Shikimate dehydrogenase OS=Glycine max OX=3847 GN=100811217 PE=3 SV=1 - [I1J6L0_SOYBN]	7.78	4	4	22	527	57.2527	7.04932	1.00305	1.03542	0.962274	1.00025	0.995462	1.07651	0.941	1.00433	0.99594	0.931705
I1MDF8	Uncharacterized protein	100815472		Uncharacterized protein OS=Glycine max OX=3847 GN=100815472 PE=3 SV=1 - [I1MDF8_SOYBN]	37.67	2	11	38	377	41.7179	5.49072	0.960521	0.942452	1.05362	0.985529	0.968538	1.10738	1.02223	1.03272	0.954307	0.424433
P13708	Sucrose synthase	SS	FUNCTION: Sucrose-cleaving enzyme that provides UDP-glucose and fructose for various metabolic pathways.	Sucrose synthase OS=Glycine max OX=3847 GN=SS PE=1 SV=2 - [SUS_SOYBN]	23.85	1	17	73	805	92.1857	6.48096	1.01896	1.02123	1.00977	1.01665	0.983539	1.01601	1.00685	1.00213	1.01449	0.230589
C6TMM7	Uncharacterized protein	100819858		Uncharacterized protein OS=Glycine max OX=3847 GN=100819858 PE=2 SV=1 - [C6TMM7_SOYBN]	19.52	2	3	24	210	23.4418	5.8208	0.968312	0.976502	1.04485	0.996556	0.985683	0.960848	1.03928	0.99527	1.00129	0.97125
C6SZW2	UBC core domain-containing protein	100805631		UBC core domain-containing protein OS=Glycine max OX=3847 GN=100805631 PE=2 SV=1 - [C6SZW2_SOYBN]	37.91	2	5	36	153	17.195	7.34229	0.945817	1.00948	0.946243	0.967181	1.00519	1.0149	1.03231	1.01746	0.95058	0.0900202
K7KVL2	Uncharacterized protein	100809906		Uncharacterized protein OS=Glycine max OX=3847 GN=100809906 PE=4 SV=1 - [K7KVL2_SOYBN]	5.16	2	2	11	562	61.0244	4.70361	0.924918	0.908303	1.10091	0.978044	1.07196	0.999111	0.98966	1.02024	0.958639	0.562329
Q39843	L-ascorbate peroxidase	APx2		L-ascorbate peroxidase OS=Glycine max OX=3847 GN=APx2 PE=2 SV=1 - [Q39843_SOYBN]	52	6	11	42	250	27.1228	5.98584	1.07599	1.01302	0.942303	1.01044	0.963849	1.03911	0.963916	0.988959	1.02172	0.665126
I1NI49	Zeta_toxin domain-containing protein	100796923		Zeta_toxin domain-containing protein OS=Glycine max OX=3847 GN=100796923 PE=4 SV=1 - [I1NI49_SOYBN]	1.72	1	1	21	523	58.0745	6.65381	0.950901	0.924682	1.01392	0.963167	1.08596	1.04852	0.986439	1.0403	0.925851	0.121072
Q2LAJ5	Cytochrome P450 monooxygenase CYP74A1	CYP74A1		Cytochrome P450 monooxygenase CYP74A1 OS=Glycine max OX=3847 GN=CYP74A1 PE=2 SV=1 - [Q2LAJ5_SOYBN]	20.53	10	10	46	487	54.842	8.11865	0.939873	0.962912	1.03311	0.978632	1.06761	0.956492	1.03568	1.01993	0.959511	0.39451
I1KC67	Glyceraldehyde-3-phosphate dehydrogenase	100037457		Glyceraldehyde-3-phosphate dehydrogenase OS=Glycine max OX=3847 GN=100037457 PE=3 SV=1 - [I1KC67_SOYBN]	49.23	1	16	74	323	35.1411	6.96143	1.03668	0.93377	1.10325	1.02457	0.93582	1.1772	0.945392	1.01947	1.005	0.95896
I1K5M9	Phosphoglucomutase (alpha-D-glucose-1,6-bisphosphate-dependent)	100802789		Phosphoglucomutase (alpha-D-glucose-1,6-bisphosphate-dependent) OS=Glycine max OX=3847 GN=100802789 PE=3 SV=1 - [I1K5M9_SOYBN]	25.43	2	13	51	582	63.4741	5.52881	0.947543	0.956289	1.13988	1.01457	0.814694	1.06072	1.0242	0.966539	1.04969	0.653043
I1K0I0	Uncharacterized protein	100791669		Uncharacterized protein OS=Glycine max OX=3847 GN=100791669 PE=3 SV=1 - [I1K0I0_SOYBN]	4.51	1	2	11	665	75.5808	8.36768	0.941965	0.922078	1.08701	0.983684	1.00466	1.13792	0.989867	1.04415	0.94209	0.43721
C6TIX6	Tubulin beta chain		FUNCTION: Tubulin is the major constituent of microtubules. It binds two moles of GTP, one at an exchangeable site on the beta chain and one at a non-exchangeable site on the alpha chain. {ECO:0000256|RuleBase:RU000352, ECO:0000256|SAAS:SAAS00392420}.	Tubulin beta chain OS=Glycine max OX=3847 PE=2 SV=1 - [C6TIX6_SOYBN]	19.95	2	7	39	381	42.5426	5.79541	1.17006	1.00433	0.779148	0.984512	0.959777	1.26638	0.890837	1.039	0.947558	0.753116
I1LHW6	Peroxidase	102667724	FUNCTION: Removal of H(2)O(2), oxidation of toxic reductants, biosynthesis and degradation of lignin, suberization, auxin catabolism, response to environmental stresses such as wounding, pathogen attack and oxidative stress. {ECO:0000256|RuleBase:RU362060}.	Peroxidase OS=Glycine max OX=3847 GN=102667724 PE=3 SV=1 - [I1LHW6_SOYBN]	36.56	1	9	37	331	36.3197	8.86572	0.887424	1.07158	1.07951	1.01284	0.988501	0.882912	1.04959	0.973668	1.04023	0.647697
A0A0R0IKM3	Uncharacterized protein	GLYMA_08G120100		Uncharacterized protein OS=Glycine max OX=3847 GN=GLYMA_08G120100 PE=3 SV=1 - [A0A0R0IKM3_SOYBN]	13.27	2	2	14	196	21.2951	6.26514	1.24375	0.490299	0.76492	0.832989	2.00564	0.598349	0.515797	1.03993	0.801006	0.716711
A0A0R0H261	NAD(P)H dehydrogenase (quinone)	100788328		NAD(P)H dehydrogenase (quinone) OS=Glycine max OX=3847 GN=100788328 PE=3 SV=1 - [A0A0R0H261_SOYBN]	13.37	1	2	26	202	21.675	6.39209	1.00052	1.03099	1.04648	1.026	0.95656	0.86089	1.06048	0.959311	1.06951	0.322935
A0A0R0LAF9	Proteasome subunit alpha type	102662733	FUNCTION: The proteasome is a multicatalytic proteinase complex which is characterized by its ability to cleave peptides with Arg, Phe, Tyr, Leu, and Glu adjacent to the leaving group at neutral or slightly basic pH. {ECO:0000256|RuleBase:RU000551}.	Proteasome subunit alpha type OS=Glycine max OX=3847 GN=102662733 PE=3 SV=1 - [A0A0R0LAF9_SOYBN]	27.2	3	6	33	250	27.2937	6.23975	0.968673	1.03395	1.02665	1.00976	0.986396	1.11681	0.978236	1.02715	0.983069	0.74266
C6SW69	Uncharacterized protein	100499753		Uncharacterized protein OS=Glycine max OX=3847 GN=100499753 PE=2 SV=1 - [C6SW69_SOYBN]	13.88	1	2	22	209	23.2218	6.12549	1.54924	0.709044	0.971814	1.0767	0.693439	1.21848	0.907076	0.939665	1.14583	0.662482
I1L1H3	WD_REPEATS_REGION domain-containing protein	100779302		WD_REPEATS_REGION domain-containing protein OS=Glycine max OX=3847 GN=100779302 PE=3 SV=1 - [I1L1H3_SOYBN]	13.41	5	5	26	492	54.6972	6.63916	0.995047	0.994894	1.05331	1.01442	1.02738	1.00612	0.948753	0.994082	1.02045	0.541301
I1J8R4	Peroxidase	100788562	FUNCTION: Removal of H(2)O(2), oxidation of toxic reductants, biosynthesis and degradation of lignin, suberization, auxin catabolism, response to environmental stresses such as wounding, pathogen attack and oxidative stress. {ECO:0000256|RuleBase:RU362060}.	Peroxidase OS=Glycine max OX=3847 GN=100788562 PE=3 SV=1 - [I1J8R4_SOYBN]	35.95	1	9	33	331	36.4168	9.05615	1.03152	1.18898	0.995389	1.07196	0.911167	0.998993	0.933643	0.947934	1.13084	0.129047
Q71EW8	5-methyltetrahydropteroyltriglutamate--homocysteine S-methyltransferase	547643		5-methyltetrahydropteroyltriglutamate--homocysteine S-methyltransferase OS=Glycine max OX=3847 GN=547643 PE=2 SV=1 - [Q71EW8_SOYBN]	20.45	1	17	74	763	84.2296	6.32861	1.0123	1.0911	0.95075	1.01805	0.932086	1.06766	0.990614	0.996788	1.02133	0.725734
I1KQ26	Aldedh domain-containing protein	100811540		Aldedh domain-containing protein OS=Glycine max OX=3847 GN=100811540 PE=3 SV=1 - [I1KQ26_SOYBN]	31.74	12	15	36	501	54.3781	6.41748	0.979276	1.02755	1.09881	1.03521	0.901403	0.941958	0.983024	0.942128	1.0988	0.0907654
K7LZH1	Uncharacterized protein	GLYMA_13G130900		Uncharacterized protein OS=Glycine max OX=3847 GN=GLYMA_13G130900 PE=3 SV=1 - [K7LZH1_SOYBN]	22.94	2	14	75	632	69.2262	5.24951	1.01567	1.08536	0.842796	0.981273	1.21993	0.672672	0.994329	0.962309	1.01971	0.918645
C6T2R5	RNase H domain-containing protein			RNase H domain-containing protein OS=Glycine max OX=3847 PE=2 SV=1 - [C6T2R5_SOYBN]	11.74	3	3	21	247	26.6853	7.34229	0.984799	0.96334	0.862923	0.937021	1.02107	1.34261	0.965491	1.10972	0.844372	0.234228
I1LNJ6	Uncharacterized protein	GLYMA_11G241300		Uncharacterized protein OS=Glycine max OX=3847 GN=GLYMA_11G241300 PE=4 SV=1 - [I1LNJ6_SOYBN]	13.9	1	3	28	223	24.5936	7.37158	0.958122	0.929606	1.00399	0.963905	1.07865	0.958511	1.04235	1.0265	0.939019	0.2073
I1MK76	Pectinesterase	GLYMA_16G014100	FUNCTION: Acts in the modification of cell walls via demethylesterification of cell wall pectin. {ECO:0000256|RuleBase:RU000589}.	Pectinesterase OS=Glycine max OX=3847 GN=GLYMA_16G014100 PE=3 SV=1 - [I1MK76_SOYBN]	23.58	2	9	33	492	54.7057	7.75244	1.04395	1.07662	0.932333	1.01763	0.989109	1.02784	0.968813	0.995255	1.02248	0.658739
C6T129	UBC core domain-containing protein	100500231		UBC core domain-containing protein OS=Glycine max OX=3847 GN=100500231 PE=2 SV=1 - [C6T129_SOYBN]	28.1	1	4	33	153	17.1809	6.56592	0.974131	0.976487	0.956939	0.969186	1.21019	0.941499	0.909217	1.0203	0.949901	0.621201
A0A0R0FER5	Elongation factor 1-alpha	GLYMA_17G186600	FUNCTION: This protein promotes the GTP-dependent binding of aminoacyl-tRNA to the A-site of ribosomes during protein biosynthesis. {ECO:0000256|RuleBase:RU000325}.	Elongation factor 1-alpha OS=Glycine max OX=3847 GN=GLYMA_17G186600 PE=3 SV=1 - [A0A0R0FER5_SOYBN]	16.33	7	8	46	447	49.3647	9.05615	1.02418	1.10013	0.852002	0.992103	1.0465	0.965033	0.941506	0.984347	1.00788	0.927432
A0A0R0IQ92	Phospholipase D	GLYMA_08G211700	FUNCTION: Hydrolyzes glycerol-phospholipids at the terminal phosphodiesteric bond. {ECO:0000256|PIRNR:PIRNR036470}.	Phospholipase D OS=Glycine max OX=3847 GN=GLYMA_08G211700 PE=3 SV=1 - [A0A0R0IQ92_SOYBN]	18.15	1	11	29	788	89.2438	5.79541	0.998059	1.00728	1.0418	1.01571	0.964502	1.06886	1.0493	1.02755	0.988477	0.750004
I1LVU7	diacylglycerol kinase	100811680		diacylglycerol kinase OS=Glycine max OX=3847 GN=100811680 PE=3 SV=1 - [I1LVU7_SOYBN]	2.29	1	1	24	480	53.5001	8.38232	0.916988	0.994503	1.10772	1.0064	1.02083	0.985105	1.02304	1.00966	0.99678	0.957047
A0A0R0ETX2	L-gulonolactone oxidase	GLYMA_19G259300		L-gulonolactone oxidase OS=Glycine max OX=3847 GN=GLYMA_19G259300 PE=3 SV=1 - [A0A0R0ETX2_SOYBN]	22.41	3	10	32	589	64.848	7.1958	1.0932	0.954815	1.13844	1.06215	0.870922	0.858414	1.05421	0.927849	1.14475	0.185093
I1MNU1	CCT-theta	100819739		CCT-theta OS=Glycine max OX=3847 GN=100819739 PE=3 SV=1 - [I1MNU1_SOYBN]	22.2	10	10	26	545	58.435	5.46533	0.970934	1.04099	0.922067	0.977997	1.01607	1.04716	0.978314	1.01385	0.964637	0.419053
I1NG45	Tubulin alpha chain	100781185	FUNCTION: Tubulin is the major constituent of microtubules. It binds two moles of GTP, one at an exchangeable site on the beta chain and one at a non-exchangeable site on the alpha chain. {ECO:0000256|RuleBase:RU000352, ECO:0000256|SAAS:SAAS00392176}.	Tubulin alpha chain OS=Glycine max OX=3847 GN=100781185 PE=3 SV=1 - [I1NG45_SOYBN]	26.06	1	9	34	449	49.3803	5.09717	1.0137	0.948157	1.02722	0.99636	1.03902	1.08008	0.945872	1.02166	0.97524	0.616141
A0A0R0GZF0	Annexin	GLYMA_13G199800		Annexin OS=Glycine max OX=3847 GN=GLYMA_13G199800 PE=3 SV=1 - [A0A0R0GZF0_SOYBN]	42.81	3	15	37	313	35.744	7.31299	1.07959	0.911035	0.901511	0.964044	0.95271	1.2238	0.982847	1.05312	0.915419	0.437804
I1LIN2	Uncharacterized protein	100801514		Uncharacterized protein OS=Glycine max OX=3847 GN=100801514 PE=4 SV=1 - [I1LIN2_SOYBN]	24.24	14	30	60	1357	153.207	4.70361	1.01064	0.941551	0.917556	0.956583	0.992724	1.13866	1.03161	1.05433	0.907288	0.132155
I1L5P9	PCI domain-containing protein	100819593		PCI domain-containing protein OS=Glycine max OX=3847 GN=100819593 PE=4 SV=1 - [I1L5P9_SOYBN]	5.54	2	2	9	397	45.1374	5.21143	1.02217	0.910548	1.00931	0.980677	0.955922	1.05034	1.07719	1.02782	0.954135	0.407188
I1KH24	Phospholipase D	100794849	FUNCTION: Hydrolyzes glycerol-phospholipids at the terminal phosphodiesteric bond. {ECO:0000256|PIRNR:PIRNR036470}.	Phospholipase D OS=Glycine max OX=3847 GN=100794849 PE=3 SV=1 - [I1KH24_SOYBN]	17.68	1	11	26	809	91.493	5.78271	0.940781	1.07184	0.979922	0.997515	1.01538	0.950183	1.04507	1.00354	0.993992	0.905895
I1M9S1	Plasma membrane ATPase	100791692		Plasma membrane ATPase OS=Glycine max OX=3847 GN=100791692 PE=3 SV=2 - [I1M9S1_SOYBN]	17.67	3	14	28	951	104.582	7.21045	0.96234	0.945718	1.04258	0.983546	0.926245	1.20918	1.03665	1.05736	0.930192	0.446852
I1KK66	Uncharacterized protein	547579		Uncharacterized protein OS=Glycine max OX=3847 GN=547579 PE=3 SV=1 - [I1KK66_SOYBN]	24.44	3	5	18	225	25.8365	5.69385	0.944421	0.95836	1.07397	0.99225	0.96171	1.28311	0.986838	1.07722	0.921121	0.486902
I1M6P9	Dihydrolipoyllysine-residue succinyltransferase	100813488		Dihydrolipoyllysine-residue succinyltransferase OS=Glycine max OX=3847 GN=100813488 PE=3 SV=1 - [I1M6P9_SOYBN]	19.09	4	9	35	461	49.8323	9.15869	1.01241	1.05986	1.00182	1.0247	0.954005	1.05714	0.990502	1.00055	1.02413	0.529009
K7MJY8	Sucrose synthase	GLYMA_17G045800	FUNCTION: Sucrose-cleaving enzyme that provides UDP-glucose and fructose for various metabolic pathways. {ECO:0000256|RuleBase:RU280817}.	Sucrose synthase OS=Glycine max OX=3847 GN=GLYMA_17G045800 PE=3 SV=1 - [K7MJY8_SOYBN]	27.08	3	18	73	805	92.1327	6.354	1.02121	0.99258	0.940775	0.984855	0.9831	1.09497	0.979487	1.01918	0.966316	0.484574
I1MQB5	KH type-2 domain-containing protein	100795581		KH type-2 domain-containing protein OS=Glycine max OX=3847 GN=100795581 PE=3 SV=1 - [I1MQB5_SOYBN]	23.4	6	6	39	235	26.166	9.64209	1.00349	1.01014	0.962158	0.991929	1.02702	1.05262	1.00769	1.02911	0.96387	0.134575
C6T082	Uncharacterized protein	100306629		Uncharacterized protein OS=Glycine max OX=3847 GN=100306629 PE=2 SV=1 - [C6T082_SOYBN]	7.78	1	1	12	90	9.99783	9.02686	1.01347	1.10722	0.876689	0.999124	1.02037	1.16541	0.853605	1.01313	0.986177	0.906714
A0A0R4J5Z8	5-methyltetrahydropteroyltriglutamate--homocysteine S-methyltransferase	GLYMA_19G114500		5-methyltetrahydropteroyltriglutamate--homocysteine S-methyltransferase OS=Glycine max OX=3847 GN=GLYMA_19G114500 PE=3 SV=1 - [A0A0R4J5Z8_SOYBN]	20.18	1	17	73	763	84.2187	6.3667	0.996826	1.07793	0.889541	0.988099	0.997358	1.19906	0.946159	1.04753	0.943269	0.563682
O81413	Ferric leghemoglobin reductase-2	547523		Ferric leghemoglobin reductase-2 OS=Glycine max OX=3847 GN=547523 PE=2 SV=1 - [O81413_SOYBN]	31.2	2	13	27	500	52.9687	7.34229	1.04428	1.0061	1.06729	1.03922	0.920363	1.1091	1.004	1.01115	1.02776	0.650687
I1K8X8	GTP-binding nuclear protein	100801379	FUNCTION: GTP-binding protein involved in nucleocytoplasmic transport. Required for the import of protein into the nucleus and also for RNA export. Involved in chromatin condensation and control of cell cycle. {ECO:0000256|RuleBase:RU363057}.	GTP-binding nuclear protein OS=Glycine max OX=3847 GN=100801379 PE=3 SV=1 - [I1K8X8_SOYBN]	15.63	2	2	20	160	18.3881	8.01611	0.996894	0.982181	0.967875	0.982316	0.97902	1.04479	1.0545	1.0261	0.957327	0.156581
I1LJG3	NAD(P)H dehydrogenase (quinone)	100803804		NAD(P)H dehydrogenase (quinone) OS=Glycine max OX=3847 GN=100803804 PE=3 SV=1 - [I1LJG3_SOYBN]	44.92	5	9	29	256	27.341	5.99854	1.04818	0.959679	1.10435	1.0374	0.925849	0.964279	1.01519	0.968438	1.07121	0.235371
I1MYB9	Protein transport protein SEC23	100813940	FUNCTION: Component of the coat protein complex II (COPII) which promotes the formation of transport vesicles from the endoplasmic reticulum (ER). The coat has two main functions, the physical deformation of the endoplasmic reticulum membrane into vesicles and the selection of cargo molecules. {ECO:0000256|RuleBase:RU365030}.	Protein transport protein SEC23 OS=Glycine max OX=3847 GN=100813940 PE=3 SV=1 - [I1MYB9_SOYBN]	4.31	3	3	24	766	84.3027	6.21436	1.04245	1.08002	0.864522	0.995663	1.08375	0.949621	0.94118	0.991518	1.00418	0.961614
I1JV03	Tubulin alpha chain	100779027	FUNCTION: Tubulin is the major constituent of microtubules. It binds two moles of GTP, one at an exchangeable site on the beta chain and one at a non-exchangeable site on the alpha chain. {ECO:0000256|RuleBase:RU000352, ECO:0000256|SAAS:SAAS00392176}.	Tubulin alpha chain OS=Glycine max OX=3847 GN=100779027 PE=3 SV=1 - [I1JV03_SOYBN]	26.55	1	9	34	452	49.6253	5.021	0.950358	1.01731	1.10708	1.02492	0.993561	0.936233	1.01519	0.981662	1.04406	0.445356
I1JUM2	Plasma membrane ATPase	100785442		Plasma membrane ATPase OS=Glycine max OX=3847 GN=100785442 PE=3 SV=1 - [I1JUM2_SOYBN]	15.98	2	12	22	951	104.432	6.93213	1.17023	0.995692	1.00298	1.0563	0.896716	1.0535	0.936259	0.96216	1.09785	0.271844
K7K1F1	Protein DETOXIFICATION	100797729		Protein DETOXIFICATION OS=Glycine max OX=3847 GN=100797729 PE=3 SV=1 - [K7K1F1_SOYBN]	2.32	1	1	19	518	56.4741	6.16357	0.967069	0.9325	1.02821	0.975926	1.10274	0.985329	1.03432	1.0408	0.937672	0.215006
A0A0R0FND9	ATP:AMP phosphotransferase	100814972		ATP:AMP phosphotransferase OS=Glycine max OX=3847 GN=100814972 PE=3 SV=1 - [A0A0R0FND9_SOYBN]	44.63	2	9	30	242	26.6241	7.81104	1.1011	1.09525	0.823001	1.00645	0.948089	1.01252	0.99152	0.984044	1.02277	0.822703
C6T8Y2	Pyr_redox_2 domain-containing protein	100819919		Pyr_redox_2 domain-containing protein OS=Glycine max OX=3847 GN=100819919 PE=2 SV=1 - [C6T8Y2_SOYBN]	20.71	8	8	29	478	52.1301	8.22119	1.00032	1.02603	1.14313	1.05649	0.874816	1.03711	0.976594	0.962841	1.09726	0.220772
A0A0R4J2W1	Histone H2A	100787899		Histone H2A OS=Glycine max OX=3847 GN=100787899 PE=3 SV=1 - [A0A0R4J2W1_SOYBN]	26.39	2	4	40	144	15.2653	10.2866	0.947329	0.898738	0.908674	0.918247	1.18613	1.01831	1.02059	1.07501	0.854175	0.0526603
I1KAB0	Aldehyde dehydrogenase	100783726		Aldehyde dehydrogenase OS=Glycine max OX=3847 GN=100783726 PE=3 SV=1 - [I1KAB0_SOYBN]	1.83	1	1	27	491	53.8827	8.19189	1.00695	0.95911	1.09359	1.01989	0.996433	1.03907	1.00612	1.01388	1.00593	0.891655
C6TL46	Hydrolase_4 domain-containing protein			Hydrolase_4 domain-containing protein OS=Glycine max OX=3847 PE=2 SV=1 - [C6TL46_SOYBN]	7.89	1	2	32	266	29.583	6.22705	1.04056	0.969451	1.02256	1.01086	1.01353	1.00333	0.968555	0.995139	1.0158	0.568288
C6T3R7	Germin-like protein			Germin-like protein OS=Glycine max OX=3847 PE=2 SV=1 - [C6T3R7_SOYBN]	19.91	2	5	31	221	23.9656	7.43018	1.05699	1.0495	1.05862	1.05504	0.930287	0.866683	1.06747	0.954812	1.10497	0.166324
C6TDL5	Ribosomal_L2_C domain-containing protein			Ribosomal_L2_C domain-containing protein OS=Glycine max OX=3847 PE=2 SV=1 - [C6TDL5_SOYBN]	34.62	8	8	33	260	28.1419	10.7114	0.968978	0.994306	0.882697	0.94866	1.11104	0.993332	1.0215	1.04196	0.910462	0.12961
I1J4K5	Uncharacterized protein	100805334		Uncharacterized protein OS=Glycine max OX=3847 GN=100805334 PE=3 SV=1 - [I1J4K5_SOYBN]	21.39	4	4	25	173	19.4257	4.90674	0.945661	0.928455	0.952808	0.942308	1.15593	0.9392	1.02784	1.04099	0.905205	0.194141
A0A0R0IYE6	Lipoxygenase	GLYMA_07G006900	FUNCTION: Plant lipoxygenase may be involved in a number of diverse aspects of plant physiology including growth and development, pest resistance, and senescence or responses to wounding. {ECO:0000256|RuleBase:RU003975}.	Lipoxygenase OS=Glycine max OX=3847 GN=GLYMA_07G006900 PE=3 SV=1 - [A0A0R0IYE6_SOYBN]	18.98	5	17	55	859	96.2757	6.69775	0.964885	0.932429	0.944973	0.947429	1.05024	0.89764	1.1319	1.02659	0.922888	0.317034
I1M6X0	Uncharacterized protein	100814031		Uncharacterized protein OS=Glycine max OX=3847 GN=100814031 PE=4 SV=1 - [I1M6X0_SOYBN]	12.78	1	3	16	313	34.9863	5.07178	1.01709	0.853228	0.985225	0.951849	1.05755	1.16141	1.05884	1.0926	0.871178	0.0816797
I1KUQ3	Lipoxygenase	100815477	FUNCTION: Plant lipoxygenase may be involved in a number of diverse aspects of plant physiology including growth and development, pest resistance, and senescence or responses to wounding. {ECO:0000256|RuleBase:RU003975}.	Lipoxygenase OS=Glycine max OX=3847 GN=100815477 PE=3 SV=1 - [I1KUQ3_SOYBN]	20.53	3	19	65	867	97.7042	5.99854	1.01456	0.996156	1.0184	1.0097	0.979782	0.970881	0.996066	0.982243	1.02796	0.0526656
Q9SPB8	Malate dehydrogenase	Mdh1		Malate dehydrogenase OS=Glycine max OX=3847 GN=Mdh1 PE=3 SV=1 - [Q9SPB8_SOYBN]	19.71	6	7	37	345	36.119	8.11865	1.03574	0.97724	0.98372	0.998899	0.94872	1.08998	0.999104	1.0126	0.986469	0.777318
G3E7N0	Xaa-Pro aminopeptidase 2			Xaa-Pro aminopeptidase 2 OS=Glycine max OX=3847 PE=2 SV=1 - [G3E7N0_SOYBN]	7.76	3	6	36	657	73.0803	5.79541	1.08737	1.18895	0.945199	1.07384	0.888468	0.9368	0.936897	0.920721	1.1663	0.102283
F8SMB9	Adenosylhomocysteinase			Adenosylhomocysteinase OS=Glycine max OX=3847 PE=2 SV=1 - [F8SMB9_SOYBN]	28.45	8	14	46	485	53.1911	6.01123	0.997621	1.07023	0.932407	1.00009	0.966833	1.12682	0.993664	1.02911	0.971801	0.671365
C6SV94	Uncharacterized protein	100786325		Uncharacterized protein OS=Glycine max OX=3847 GN=100786325 PE=2 SV=1 - [C6SV94_SOYBN]	52.67	8	8	37	150	16.2847	10.8726	1.01224	1.02282	0.948652	0.994572	1.02274	1.04078	0.9875	1.01701	0.977938	0.467126
I1N520	Chalcone reductase	100820161		Chalcone reductase OS=Glycine max OX=3847 GN=100820161 PE=2 SV=1 - [I1N520_SOYBN]	25.08	7	7	35	315	35.1144	6.55127	1.00807	1.0893	0.969715	1.02236	0.961291	0.995708	0.988764	0.981921	1.04119	0.333328
C6TJM1	Fructose-bisphosphate aldolase			Fructose-bisphosphate aldolase OS=Glycine max OX=3847 PE=2 SV=1 - [C6TJM1_SOYBN]	30.45	1	9	41	358	38.456	7.6792	0.982866	0.918987	0.846894	0.916249	1.01895	1.18624	1.0398	1.08166	0.847075	0.0654426
K7KRR3	Malic enzyme	100782096		Malic enzyme OS=Glycine max OX=3847 GN=100782096 PE=3 SV=1 - [K7KRR3_SOYBN]	13.2	2	8	47	591	65.3809	6.81494	0.933541	0.961204	1.13119	1.00864	1.0319	0.909162	1.03427	0.991776	1.01701	0.831599
E2FKH2	Sieve element occlusion a	SEOa		Sieve element occlusion a OS=Glycine max OX=3847 GN=SEOa PE=2 SV=1 - [E2FKH2_SOYBN]	16.62	2	11	36	698	80.0122	6.82959	1.24585	1.1976	0.854785	1.09941	0.855054	1.22834	0.755683	0.946358	1.16173	0.464248
A0A0R4J4C8	ATP synthase subunit beta	100797948	FUNCTION: Produces ATP from ADP in the presence of a proton gradient across the membrane. {ECO:0000256|RuleBase:RU003553}.	ATP synthase subunit beta OS=Glycine max OX=3847 GN=100797948 PE=3 SV=1 - [A0A0R4J4C8_SOYBN]	35.06	2	15	54	559	59.7993	6.15088	1.02031	1.08903	0.95042	1.01992	0.963363	1.17525	0.919979	1.01953	1.00038	0.996708
A0A0R0GX77	Usp domain-containing protein	100500545		Usp domain-containing protein OS=Glycine max OX=3847 GN=100500545 PE=4 SV=1 - [A0A0R0GX77_SOYBN]	11.72	2	3	43	239	25.8768	4.99561	1.07532	1.07178	0.915489	1.02086	0.947419	1.06422	0.915206	0.975615	1.04638	0.550373
C6TIR2	Uncharacterized protein		FUNCTION: May be involved in calcium-mediated signal transduction. {ECO:0000256|RuleBase:RU367017}.	Uncharacterized protein OS=Glycine max OX=3847 PE=2 SV=1 - [C6TIR2_SOYBN]	57.05	1	12	37	149	16.8629	4.27197	1.04017	0.95165	1.01904	1.00362	0.963895	1.01963	1.0007	0.994742	1.00892	0.790826
K7KHJ7	RRM domain-containing protein	100806292		RRM domain-containing protein OS=Glycine max OX=3847 GN=100806292 PE=4 SV=1 - [K7KHJ7_SOYBN]	43.78	5	7	25	185	17.9772	8.11865	0.852416	0.991139	1.03562	0.959726	1.02503	1.03169	1.07018	1.0423	0.920778	0.220599
I1L0D9	Peroxidase	GLYMA_09G023000	FUNCTION: Removal of H(2)O(2), oxidation of toxic reductants, biosynthesis and degradation of lignin, suberization, auxin catabolism, response to environmental stresses such as wounding, pathogen attack and oxidative stress. {ECO:0000256|RuleBase:RU362060}.	Peroxidase OS=Glycine max OX=3847 GN=GLYMA_09G023000 PE=3 SV=1 - [I1L0D9_SOYBN]	36.96	2	11	33	349	37.9905	7.29834	1.17969	0.904	1.16844	1.08404	0.888722	0.653767	1.01343	0.851974	1.27239	0.169558
I1JS35	L-gulonolactone oxidase	100791439		L-gulonolactone oxidase OS=Glycine max OX=3847 GN=100791439 PE=3 SV=2 - [I1JS35_SOYBN]	15.63	1	8	29	595	65.5233	7.1958	0.834565	1.00844	1.01296	0.951987	1.0132	1.11161	1.10168	1.0755	0.88516	0.136987
I1MJ28	Uncharacterized protein	100819369		Uncharacterized protein OS=Glycine max OX=3847 GN=100819369 PE=3 SV=1 - [I1MJ28_SOYBN]	29.1	1	16	44	591	62.8051	5.87158	1.09226	0.917656	1.01411	1.00801	0.977873	0.968129	0.950756	0.965586	1.04394	0.453227
A0A0R4J364	Uncharacterized protein	GLYMA_04G240800		Uncharacterized protein OS=Glycine max OX=3847 GN=GLYMA_04G240800 PE=3 SV=1 - [A0A0R4J364_SOYBN]	27.63	1	10	42	380	40.8966	6.40479	0.899115	0.956537	1.16985	1.0085	0.932471	0.966865	1.12839	1.00924	0.999265	0.994556
I1LDV5	Valyl-tRNA synthetase	100798111		Valyl-tRNA synthetase OS=Glycine max OX=3847 GN=100798111 PE=3 SV=1 - [I1LDV5_SOYBN]	6.1	7	7	36	1050	120.226	6.46826	0.944645	0.956738	1.09864	1.00001	1.0206	0.940399	1.03876	0.99992	1.00009	0.998878
I1JPX8	Fructose-bisphosphate aldolase	100527532		Fructose-bisphosphate aldolase OS=Glycine max OX=3847 GN=100527532 PE=3 SV=1 - [I1JPX8_SOYBN]	28.21	3	7	24	358	38.4868	6.78564	1.08204	0.968631	1.05925	1.03664	0.951283	0.998721	0.964587	0.97153	1.06702	0.156723
I1KXG9	Aldedh domain-containing protein	100811891		Aldedh domain-containing protein OS=Glycine max OX=3847 GN=100811891 PE=3 SV=2 - [I1KXG9_SOYBN]	17.91	5	9	26	536	58.3511	7.54736	1.05323	0.987506	0.99375	1.01149	0.955513	1.04655	0.950112	0.98406	1.02788	0.506571
I1LMA5	Uncharacterized protein	100802040		Uncharacterized protein OS=Glycine max OX=3847 GN=100802040 PE=3 SV=1 - [I1LMA5_SOYBN]	12.72	7	7	22	747	81.2906	6.69775	1.02167	0.994834	0.944756	0.987088	1.0043	1.04784	0.991417	1.01452	0.972961	0.386884
I1JJ48	Uncharacterized protein	100781661		Uncharacterized protein OS=Glycine max OX=3847 GN=100781661 PE=4 SV=1 - [I1JJ48_SOYBN]	12.46	1	3	18	313	34.9073	5.09717	0.947553	0.877576	1.03591	0.95368	1.00515	1.02152	1.01448	1.01372	0.940777	0.262352
I1LZG1	Fructose-bisphosphate aldolase	100815070		Fructose-bisphosphate aldolase OS=Glycine max OX=3847 GN=100815070 PE=3 SV=1 - [I1LZG1_SOYBN]	31.01	1	9	39	358	38.3859	7.06396	0.964774	1.07019	0.87496	0.969975	0.93733	1.40033	0.956946	1.0982	0.88324	0.471283
A0A0R0JMM2	EF1_GNE domain-containing protein	100777627		EF1_GNE domain-containing protein OS=Glycine max OX=3847 GN=100777627 PE=3 SV=1 - [A0A0R0JMM2_SOYBN]	45.03	1	5	17	191	20.7402	4.60205	0.917945	0.872582	1.05069	0.947071	0.997966	1.09837	1.14435	1.08023	0.876732	0.12474
I1MAW4	Uncharacterized protein	100794661		Uncharacterized protein OS=Glycine max OX=3847 GN=100794661 PE=4 SV=1 - [I1MAW4_SOYBN]	49.14	5	9	56	175	19.4641	4.38623	0.845159	0.939405	1.11678	0.967116	1.02263	1.06421	1.05942	1.04876	0.922156	0.368945
I1MRV6	Uncharacterized protein	100788043		Uncharacterized protein OS=Glycine max OX=3847 GN=100788043 PE=3 SV=1 - [I1MRV6_SOYBN]	29	1	12	25	500	52.8545	7.34229	1.0092	0.98482	1.00637	1.00013	0.871033	1.2469	1.02444	1.04746	0.95482	0.687577
A0A0R0JQV8	Uncharacterized protein	100804722		Uncharacterized protein OS=Glycine max OX=3847 GN=100804722 PE=4 SV=1 - [A0A0R0JQV8_SOYBN]	2.78	1	1	9	755	84.465	8.104	0.958202	0.947324	1.10474	1.00342	0.989319	0.986132	0.997393	0.990948	1.01259	0.818337
I1LRR7	zf-rbx1 domain-containing protein	100789570		zf-rbx1 domain-containing protein OS=Glycine max OX=3847 GN=100789570 PE=4 SV=1 - [I1LRR7_SOYBN]	26.37	1	1	11	91	9.93285	5.37646	1.01378	0.886361	1.04567	0.981938	0.960617	1.09379	1.03	1.02814	0.955065	0.497752
I1JQW0	Protein kinase domain-containing protein	100813950		Protein kinase domain-containing protein OS=Glycine max OX=3847 GN=100813950 PE=3 SV=1 - [I1JQW0_SOYBN]	14.4	1	4	14	361	39.2469	6.94678	0.884197	1.08031	1.079	1.0145	1.00233	1.15971	0.998114	1.05338	0.963089	0.667877
I1MTU1	Malate dehydrogenase	100814078		Malate dehydrogenase OS=Glycine max OX=3847 GN=100814078 PE=3 SV=1 - [I1MTU1_SOYBN]	18.01	1	5	18	361	38.2709	6.26514	0.972409	1.05841	1.17154	1.06745	0.780188	1.20063	0.999737	0.993519	1.07442	0.611544
C6SZC5	Cytochrome c domain-containing protein	100500015	FUNCTION: Electron carrier protein. The oxidized form of the cytochrome c heme group can accept an electron from the heme group of the cytochrome c1 subunit of cytochrome reductase. Cytochrome c then transfers this electron to the cytochrome oxidase complex, the final protein carrier in the mitochondrial electron-transport chain. {ECO:0000256|RuleBase:RU004427}.	Cytochrome c domain-containing protein OS=Glycine max OX=3847 GN=100500015 PE=2 SV=1 - [C6SZC5_SOYBN]	40.18	1	4	22	112	12.3362	9.30518	0.983495	0.958354	1.13415	1.02533	0.969916	1.01973	0.976991	0.988878	1.03686	0.557609
C6TJ91	Cytochrome c domain-containing protein	100817799	FUNCTION: Electron carrier protein. The oxidized form of the cytochrome c heme group can accept an electron from the heme group of the cytochrome c1 subunit of cytochrome reductase. Cytochrome c then transfers this electron to the cytochrome oxidase complex, the final protein carrier in the mitochondrial electron-transport chain. {ECO:0000256|RuleBase:RU004427}.	Cytochrome c domain-containing protein OS=Glycine max OX=3847 GN=100817799 PE=2 SV=1 - [C6TJ91_SOYBN]	40.18	1	4	25	112	12.3222	9.30518	0.998803	0.994928	1.10818	1.03397	0.93164	0.96106	1.03309	0.975262	1.0602	0.286799
A0A0R0HN83	Uncharacterized protein	100783306		Uncharacterized protein OS=Glycine max OX=3847 GN=100783306 PE=3 SV=1 - [A0A0R0HN83_SOYBN]	3.63	2	2	10	662	75.6026	8.07471	0.988949	0.918939	1.05119	0.986359	0.966205	1.03201	1.03433	1.01085	0.975772	0.609414
P26987	Stress-induced protein SAM22	PR-10	FUNCTION: Involved in disease resistance. {ECO:0000250|UniProtKB:E6YBW4}.	Stress-induced protein SAM22 OS=Glycine max OX=3847 GN=PR-10 PE=1 SV=1 - [SAM22_SOYBN]	50	4	7	27	158	16.7615	4.81787	1.00475	1.11733	1.03022	1.05077	1.11468	0.52259	1.05737	0.898215	1.16984	0.470494
C6TJF6	Annexin			Annexin OS=Glycine max OX=3847 PE=2 SV=1 - [C6TJF6_SOYBN]	40.58	3	14	35	313	35.776	7.62061	1.15484	1.09017	0.943572	1.06286	0.941384	0.909063	0.92281	0.924419	1.14976	0.0936181
I1KEY6	26S proteasome non-ATPase regulatory subunit 2 homolog	100799779	FUNCTION: Acts as a regulatory subunit of the 26 proteasome which is involved in the ATP-dependent degradation of ubiquitinated proteins. {ECO:0000256|PIRNR:PIRNR015965}.	26S proteasome non-ATPase regulatory subunit 2 homolog OS=Glycine max OX=3847 GN=100799779 PE=3 SV=1 - [I1KEY6_SOYBN]	10.17	8	9	22	885	97.2865	5.18604	0.954262	0.961449	1.00682	0.974177	1.00462	1.008	1.04946	1.02069	0.954428	0.100608
I1JJB5	Dihydrolipoyllysine-residue succinyltransferase	100799149		Dihydrolipoyllysine-residue succinyltransferase OS=Glycine max OX=3847 GN=100799149 PE=3 SV=1 - [I1JJB5_SOYBN]	17.46	3	8	28	464	50.4646	9.23193	0.96318	1.15662	0.996394	1.03873	1.01758	0.970245	0.982644	0.990158	1.04906	0.473002
C6T7U2	UTP--glucose-1-phosphate uridylyltransferase			UTP--glucose-1-phosphate uridylyltransferase OS=Glycine max OX=3847 PE=2 SV=1 - [C6T7U2_SOYBN]	31.49	4	11	26	470	51.4622	5.57959	1.10661	0.944151	0.857179	0.969314	1.02026	0.86632	1.02011	0.9689	1.00043	0.996523
C6TDZ0	Glutamate dehydrogenase	100789509		Glutamate dehydrogenase OS=Glycine max OX=3847 GN=100789509 PE=2 SV=1 - [C6TDZ0_SOYBN]	15.57	5	6	26	411	44.4978	6.40479	1.06284	1.0667	0.908879	1.0128	0.972204	1.09589	0.93815	1.00208	1.0107	0.886767
I1KZJ1	Transaldolase	100807267		Transaldolase OS=Glycine max OX=3847 GN=100807267 PE=3 SV=1 - [I1KZJ1_SOYBN]	20.15	6	6	26	392	42.9731	5.5415	1.03253	1.0586	1.00287	1.03133	0.928258	1.03657	0.983022	0.982616	1.04958	0.238225
B3TDK5	Lipoxygenase		FUNCTION: Plant lipoxygenase may be involved in a number of diverse aspects of plant physiology including growth and development, pest resistance, and senescence or responses to wounding. {ECO:0000256|RuleBase:RU003975}.	Lipoxygenase OS=Glycine max OX=3847 PE=3 SV=1 - [B3TDK5_SOYBN]	9.05	1	8	38	862	96.6657	6.63916	1.01221	0.992668	0.830749	0.945209	1.04175	1.08925	1.04774	1.05958	0.892061	0.126552
A0A0R0K6A7	14_3_3 domain-containing protein	GLYMA_04G092600		14_3_3 domain-containing protein OS=Glycine max OX=3847 GN=GLYMA_04G092600 PE=3 SV=1 - [A0A0R0K6A7_SOYBN]	38.8	4	8	34	250	28.1912	4.89404	1.08367	0.998662	0.992701	1.02501	0.980633	0.992205	0.971616	0.981485	1.04435	0.220153
I1MJX0	Acetyltransferase component of pyruvate dehydrogenase complex	100778218	FUNCTION: The pyruvate dehydrogenase complex catalyzes the overall conversion of pyruvate to acetyl-CoA and CO(2). {ECO:0000256|RuleBase:RU361137}.	Acetyltransferase component of pyruvate dehydrogenase complex OS=Glycine max OX=3847 GN=100778218 PE=3 SV=1 - [I1MJX0_SOYBN]	25.59	3	12	32	547	59.5715	7.69385	1.06666	1.08	0.983608	1.04342	0.956418	1.0054	0.987846	0.983223	1.06123	0.145699
Q9XFI8	Peroxidase (Fragment)	Prx4	FUNCTION: Removal of H(2)O(2), oxidation of toxic reductants, biosynthesis and degradation of lignin, suberization, auxin catabolism, response to environmental stresses such as wounding, pathogen attack and oxidative stress. {ECO:0000256|RuleBase:RU362060}.	Peroxidase (Fragment) OS=Glycine max OX=3847 GN=Prx4 PE=2 SV=1 - [Q9XFI8_SOYBN]	28.2	8	8	23	344	37.5913	7.35693	0.964762	1.04958	1.00193	1.00542	0.961043	0.950063	1.03635	0.982487	1.02335	0.56463
F6KBT5	Allene-oxide cyclase	AOC5		Allene-oxide cyclase OS=Glycine max OX=3847 GN=AOC5 PE=2 SV=1 - [F6KBT5_SOYBN]	26.07	6	6	25	257	28.3938	8.63135	1.0071	0.972032	1.01043	0.996521	0.960915	0.955015	1.05894	0.991622	1.00494	0.897971
A0A0R0FH00	Uncharacterized protein	100787543		Uncharacterized protein OS=Glycine max OX=3847 GN=100787543 PE=3 SV=1 - [A0A0R0FH00_SOYBN]	18.95	1	12	66	649	71.1881	5.22412	0.952951	1.09173	1.03018	1.02495	1.03729	0.891009	0.98621	0.971503	1.05502	0.414248
I1M3C1	Ribosomal_L18_c domain-containing protein	100785668		Ribosomal_L18_c domain-containing protein OS=Glycine max OX=3847 GN=100785668 PE=3 SV=1 - [I1M3C1_SOYBN]	31.88	1	7	25	298	34.0238	9.29053	1.08486	1.06875	1.11228	1.08863	0.868777	1.05204	0.899238	0.940018	1.15809	0.0627923
C6T5K5	Prefoldin subunit 3	100527836	FUNCTION: Binds specifically to cytosolic chaperonin (c-CPN) and transfers target proteins to it. Binds to nascent polypeptide chain and promotes folding in an environment in which there are many competing pathways for nonnative proteins. {ECO:0000256|PIRNR:PIRNR016396}.	Prefoldin subunit 3 OS=Glycine max OX=3847 GN=100527836 PE=2 SV=1 - [C6T5K5_SOYBN]	14.87	2	2	15	195	21.398	4.77979	1.01817	0.976589	1.33413	1.10963	0.931239	0.973458	0.858361	0.921019	1.20478	0.184581
K7MJN6	Lysine--tRNA ligase	100789811		Lysine--tRNA ligase OS=Glycine max OX=3847 GN=100789811 PE=3 SV=1 - [K7MJN6_SOYBN]	15.05	4	7	14	598	68.1172	6.41748	0.943043	0.966505	1.08222	0.997257	1.00073	1.02265	1.00839	1.01059	0.986804	0.774442
B1Q2X4	Protein disulfide-isomerase	PDIL-1		Protein disulfide-isomerase OS=Glycine max OX=3847 GN=PDIL-1 PE=3 SV=1 - [B1Q2X4_SOYBN]	28.38	5	15	30	525	58.5542	5.24951	0.981762	1.05207	0.904769	0.979533	1.04753	1.08852	1.02173	1.05259	0.930591	0.193301
A0A0R0L746	Uncharacterized protein	100815127		Uncharacterized protein OS=Glycine max OX=3847 GN=100815127 PE=3 SV=1 - [A0A0R0L746_SOYBN]	3.36	1	1	15	298	32.6148	8.06006	0.88281	0.807375	1.0802	0.923461	1.15312	1.16556	0.940796	1.08649	0.849946	0.209905
C6SXX2	Uncharacterized protein	100794152		Uncharacterized protein OS=Glycine max OX=3847 GN=100794152 PE=2 SV=1 - [C6SXX2_SOYBN]	36.36	6	6	53	154	17.2343	6.06201	1.00504	1.01502	0.992601	1.00422	1.02625	0.973824	1.0089	1.00299	1.00122	0.945037
A0A0R0GIG5	Aldo_ket_red domain-containing protein	GLYMA_14G005700		Aldo_ket_red domain-containing protein OS=Glycine max OX=3847 GN=GLYMA_14G005700 PE=4 SV=1 - [A0A0R0GIG5_SOYBN]	26.91	2	7	37	301	33.8196	7.06396	1.08395	1.1493	0.881753	1.03833	0.961672	1.10333	0.891343	0.985447	1.05367	0.630958
K7MRQ5	DUF569 domain-containing protein	100810206		DUF569 domain-containing protein OS=Glycine max OX=3847 GN=100810206 PE=4 SV=1 - [K7MRQ5_SOYBN]	8.36	2	2	9	311	34.8947	6.3667	1.08486	0.969736	0.959925	1.00484	1.06491	0.916786	0.959676	0.980456	1.02487	0.703134
I1L9B1	Lysine--tRNA ligase	GLYMA_10G069800		Lysine--tRNA ligase OS=Glycine max OX=3847 GN=GLYMA_10G069800 PE=3 SV=1 - [I1L9B1_SOYBN]	14.77	1	7	18	596	68.1393	6.46826	1.03241	0.942817	1.00664	0.993956	0.990292	1.00398	0.992455	0.995577	0.998371	0.954941
A0A0R4J5M9	Uncharacterized protein	100787165		Uncharacterized protein OS=Glycine max OX=3847 GN=100787165 PE=3 SV=1 - [A0A0R4J5M9_SOYBN]	8.78	1	2	18	353	38.8022	7.59131	0.975548	1.0239	1.02869	1.00938	0.973993	1.06864	0.996092	1.01291	0.996517	0.920602
A0A0R0IU60	Uncharacterized protein	100777674		Uncharacterized protein OS=Glycine max OX=3847 GN=100777674 PE=3 SV=1 - [A0A0R0IU60_SOYBN]	30.24	1	17	41	592	62.8021	6.03662	0.957904	0.961531	0.946393	0.955276	1.08082	0.964353	0.910723	0.985299	0.969529	0.583555
A0A0R0L1G2	Uncharacterized protein	100775766		Uncharacterized protein OS=Glycine max OX=3847 GN=100775766 PE=3 SV=1 - [A0A0R0L1G2_SOYBN]	25.95	4	5	25	262	27.5342	7.32764	1.08771	1.01412	0.997922	1.03325	0.98	0.946678	0.937266	0.954648	1.08234	0.0616104
I1MUU9	Uncharacterized protein	100792796		Uncharacterized protein OS=Glycine max OX=3847 GN=100792796 PE=3 SV=1 - [I1MUU9_SOYBN]	4.65	1	2	12	666	75.6768	8.104	0.97506	0.954354	1.0475	0.992305	1.00976	1.09115	1.01168	1.03753	0.956411	0.310076
A0A0R4J5N5	PCI domain-containing protein	GLYMA_17G127100		PCI domain-containing protein OS=Glycine max OX=3847 GN=GLYMA_17G127100 PE=4 SV=1 - [A0A0R4J5N5_SOYBN]	22.28	4	8	23	386	44.5491	5.50342	1.03169	0.947574	0.940834	0.973366	1.10936	0.868193	1.01039	0.995978	0.977296	0.780443
A0A0R0HT24	mRNA cap-binding protein	100499799		mRNA cap-binding protein OS=Glycine max OX=3847 GN=100499799 PE=3 SV=1 - [A0A0R0HT24_SOYBN]	26.13	4	4	12	199	22.492	5.98584	0.962234	0.899088	1.02306	0.96146	0.999085	1.18687	1.03016	1.07204	0.896852	0.180494
I1J8I8	Vacuolar protein sorting-associated protein 35	100811902	FUNCTION: Plays a role in vesicular protein sorting. {ECO:0000256|PIRNR:PIRNR009375}.	Vacuolar protein sorting-associated protein 35 OS=Glycine max OX=3847 GN=100811902 PE=3 SV=1 - [I1J8I8_SOYBN]	4.16	4	5	16	794	89.68	5.43994	1.02941	1.04743	1.04765	1.0415	0.989606	1.01174	0.927119	0.976155	1.06694	0.0661579
C5NTE7	Rsdv1 resistance like protein	Rsdv1-like		Rsdv1 resistance like protein OS=Glycine max OX=3847 GN=Rsdv1-like PE=3 SV=1 - [C5NTE7_SOYBN]	11.69	1	3	10	308	34.2482	7.81104	0.939555	0.900585	1.00356	0.947901	1.00969	1.04351	1.07725	1.04348	0.908401	0.055803
I1LMC1	RRM domain-containing protein	100820344		RRM domain-containing protein OS=Glycine max OX=3847 GN=100820344 PE=4 SV=1 - [I1LMC1_SOYBN]	7.38	2	2	11	298	31.7273	11.4146	1.06899	1.08774	0.750252	0.968995	1.02908	1.34263	0.863997	1.07857	0.898408	0.57153
A0A0R0I1N0	Lactoylglutathione lyase	GLYMA_09G004300	FUNCTION: Catalyzes the conversion of hemimercaptal, formed from methylglyoxal and glutathione, to S-lactoylglutathione. {ECO:0000256|RuleBase:RU361179}.	Lactoylglutathione lyase OS=Glycine max OX=3847 GN=GLYMA_09G004300 PE=3 SV=1 - [A0A0R0I1N0_SOYBN]	17.56	4	4	14	279	31.4592	7.47412	0.985642	0.985231	1.00984	0.993572	0.972428	0.948999	1.06034	0.993923	0.999648	0.992467
A0A0R0F3E0	Histone H2A	100527768		Histone H2A OS=Glycine max OX=3847 GN=100527768 PE=3 SV=1 - [A0A0R0F3E0_SOYBN]	20.83	4	4	20	144	15.4537	10.7114	0.937957	0.971597	1.15114	1.02023	1.04977	0.88888	0.98205	0.973568	1.04793	0.595228
D7EYG6	V-ATPase 69 kDa subunit			V-ATPase 69 kDa subunit OS=Glycine max OX=3847 PE=2 SV=1 - [D7EYG6_SOYBN]	25.36	16	16	34	623	68.7359	5.57959	1.01576	1.05292	1.01301	1.02723	0.950213	0.97017	1.00876	0.976382	1.05208	0.0769653
I1K970	PCI domain-containing protein	100780845		PCI domain-containing protein OS=Glycine max OX=3847 GN=100780845 PE=3 SV=1 - [I1K970_SOYBN]	13.98	1	5	15	422	46.8737	5.96045	0.976731	0.94653	0.917446	0.946903	1.12384	0.811433	1.03568	0.990315	0.956163	0.669981
I1KWM7	6-phosphogluconate dehydrogenase, decarboxylating	100796103	FUNCTION: Catalyzes the oxidative decarboxylation of 6-phosphogluconate to ribulose 5-phosphate and CO(2), with concomitant reduction of NADP to NADPH. {ECO:0000256|PIRNR:PIRNR000109}.	6-phosphogluconate dehydrogenase, decarboxylating OS=Glycine max OX=3847 GN=100796103 PE=3 SV=1 - [I1KWM7_SOYBN]	23.25	2	11	41	486	53.5256	6.48096	0.948189	1.01783	1.09862	1.02155	0.869572	1.02493	1.08618	0.993561	1.02817	0.737108
B1ACD3	Putative Kunitz trypsin protease inhibitor	100170690		Putative Kunitz trypsin protease inhibitor OS=Glycine max OX=3847 GN=100170690 PE=2 SV=1 - [B1ACD3_SOYBN]	23.36	2	3	21	214	23.6401	5.37646	1.05399	1.04688	1.05198	1.05095	0.896852	0.904398	1.02082	0.940689	1.11721	0.051679
C6TNN4	Mitochondrial import inner membrane translocase subunit	100818844	FUNCTION: Mitochondrial intermembrane chaperone that participates in the import and insertion of some multi-pass transmembrane proteins into the mitochondrial inner membrane. Also required for the transfer of beta-barrel precursors from the TOM complex to the sorting and assembly machinery (SAM complex) of the outer membrane. Acts as a chaperone-like protein that protects the hydrophobic precurso…	Mitochondrial import inner membrane translocase subunit OS=Glycine max OX=3847 GN=100818844 PE=2 SV=1 - [C6TNN4_SOYBN]	31.4	3	3	27	86	9.36959	8.17725	0.943811	0.988904	0.988743	0.97382	1.08672	1.05455	1.00234	1.04787	0.929334	0.0619213
I1JV14	Phosphoenolpyruvate carboxykinase (ATP)	100781710		Phosphoenolpyruvate carboxykinase (ATP) OS=Glycine max OX=3847 GN=100781710 PE=3 SV=1 - [I1JV14_SOYBN]	10.57	5	5	13	672	74.4071	6.84424	1.08254	1.01425	0.982821	1.02654	0.929905	1.06152	0.983429	0.991618	1.03522	0.509175
C6T588	Bet_v_1 domain-containing protein	100527731		Bet_v_1 domain-containing protein OS=Glycine max OX=3847 GN=100527731 PE=2 SV=1 - [C6T588_SOYBN]	46.2	2	6	23	158	16.7505	4.88135	1.05409	0.993504	0.930143	0.99258	1.08025	1.02768	0.946345	1.01809	0.974943	0.654796
I1MC39	Tubulin beta chain	GLYMA_14G219300	FUNCTION: Tubulin is the major constituent of microtubules. It binds two moles of GTP, one at an exchangeable site on the beta chain and one at a non-exchangeable site on the alpha chain. {ECO:0000256|RuleBase:RU000352, ECO:0000256|SAAS:SAAS00031082}.	Tubulin beta chain OS=Glycine max OX=3847 GN=GLYMA_14G219300 PE=3 SV=1 - [I1MC39_SOYBN]	16.85	1	7	34	457	51.4982	4.71631	0.998678	0.944858	0.859897	0.934478	1.1781	0.953945	0.994025	1.04202	0.896791	0.24987
I1K0W4	Glutamate dehydrogenase	100793231		Glutamate dehydrogenase OS=Glycine max OX=3847 GN=100793231 PE=3 SV=1 - [I1K0W4_SOYBN]	5.83	2	3	21	412	44.8481	6.60986	1.00224	1.06848	1.03202	1.03425	0.95383	0.893114	1.0258	0.957583	1.08006	0.148225
C6TMV8	Histone H2A	100784431		Histone H2A OS=Glycine max OX=3847 GN=100784431 PE=2 SV=1 - [C6TMV8_SOYBN]	14.86	1	3	129	148	15.5929	10.6675	0.923175	0.983924	1.15643	1.02118	1.01912	0.980788	0.974654	0.99152	1.02991	0.698542
C6T4D6	Uncharacterized protein			Uncharacterized protein OS=Glycine max OX=3847 PE=2 SV=1 - [C6T4D6_SOYBN]	10.39	2	2	35	154	17.0443	8.00146	0.987664	0.731978	0.818524	0.846055	1.79998	0.839024	0.699543	1.11285	0.76026	0.492957
I1N5R9	Formate dehydrogenase, mitochondrial	100796009	FUNCTION: Catalyzes the NAD(+)-dependent oxidation of formate to carbon dioxide. Involved in the cell stress response. {ECO:0000256|HAMAP-Rule:MF_03210}.	Formate dehydrogenase, mitochondrial OS=Glycine max OX=3847 GN=100796009 PE=3 SV=1 - [I1N5R9_SOYBN]	18.93	2	7	23	375	41.2792	7.34229	1.11519	1.11778	0.917679	1.05021	0.948109	0.964089	0.983216	0.965138	1.08815	0.273272
I1JRT9	Uncharacterized protein	100810735		Uncharacterized protein OS=Glycine max OX=3847 GN=100810735 PE=3 SV=1 - [I1JRT9_SOYBN]	3.96	2	2	9	707	80.5898	5.63037	0.966631	0.902445	1.05137	0.973483	0.961203	1.11509	1.08255	1.05295	0.924531	0.280007
I1M9V7	Uncharacterized protein	100789054		Uncharacterized protein OS=Glycine max OX=3847 GN=100789054 PE=3 SV=1 - [I1M9V7_SOYBN]	1.88	2	2	44	585	64.1419	6.40479	0.960079	0.978213	1.04104	0.99311	1.04288	0.973391	0.999722	1.00533	0.987844	0.7204
I1JV39	Glucose-6-phosphate isomerase	100791285		Glucose-6-phosphate isomerase OS=Glycine max OX=3847 GN=100791285 PE=3 SV=1 - [I1JV39_SOYBN]	21.14	3	12	26	615	67.3106	5.93506	0.988472	1.00979	0.995933	0.998065	0.96973	1.03881	1.02878	1.01244	0.985804	0.556651
C6T5N6	Germin-like protein			Germin-like protein OS=Glycine max OX=3847 PE=2 SV=1 - [C6T5N6_SOYBN]	13.57	2	3	19	221	23.9196	6.93213	1.05011	1.05992	1.12508	1.07837	0.860783	0.892936	1.0729	0.942208	1.14452	0.123917
A0A0R0GW88	Uncharacterized protein	100785134		Uncharacterized protein OS=Glycine max OX=3847 GN=100785134 PE=4 SV=1 - [A0A0R0GW88_SOYBN]	59.28	9	16	35	388	42.7147	4.79248	0.967943	0.974849	0.991367	0.978053	0.968717	1.10027	1.06195	1.04365	0.93715	0.17364
I1NFS4	ATP synthase subunit beta	100789705	FUNCTION: Produces ATP from ADP in the presence of a proton gradient across the membrane. {ECO:0000256|RuleBase:RU003553}.	ATP synthase subunit beta OS=Glycine max OX=3847 GN=100789705 PE=3 SV=1 - [I1NFS4_SOYBN]	35.96	2	15	50	559	59.8092	6.15088	1.09838	1.09575	0.93454	1.04289	0.94952	1.14562	0.921328	1.00549	1.0372	0.695718
A0A0R0J4W7	Uncharacterized protein	100799082		Uncharacterized protein OS=Glycine max OX=3847 GN=100799082 PE=4 SV=1 - [A0A0R0J4W7_SOYBN]	8.69	1	3	14	426	48.1477	5.74463	0.996059	1.02807	0.985179	1.0031	1.01502	1.0204	1.00194	1.01245	0.990764	0.540508
A0A368UKA6	Aa_trans domain-containing protein	GLYMA_16G062500		Aa_trans domain-containing protein OS=Glycine max OX=3847 GN=GLYMA_16G062500 PE=3 SV=1 - [A0A368UKA6_SOYBN]	3.58	1	1	11	475	52.9855	8.86572	1.48957	0.902153	0.873407	1.08838	1.014	0.797467	0.740957	0.850807	1.27923	0.335751
I1JXJ3	EF1_GNE domain-containing protein	GLYMA_04G195100		EF1_GNE domain-containing protein OS=Glycine max OX=3847 GN=GLYMA_04G195100 PE=3 SV=1 - [I1JXJ3_SOYBN]	50.87	2	6	16	230	24.9727	4.56396	1.03465	1.10279	0.927321	1.02159	1.00082	0.915862	0.99933	0.972004	1.05101	0.442829
C6T4C0	Uncharacterized protein		FUNCTION: May be involved in calcium-mediated signal transduction. {ECO:0000256|RuleBase:RU367017}.	Uncharacterized protein OS=Glycine max OX=3847 PE=2 SV=1 - [C6T4C0_SOYBN]	57.05	1	12	32	149	16.8799	4.28467	1.00524	0.997127	1.00085	1.00107	0.981487	0.935244	1.04002	0.985584	1.01572	0.637251
I1KAB7	Protein disulfide-isomerase	100788687		Protein disulfide-isomerase OS=Glycine max OX=3847 GN=100788687 PE=3 SV=1 - [I1KAB7_SOYBN]	25.25	3	14	30	503	56.0802	4.98291	1.00973	1.05953	0.956545	1.0086	1.00156	0.977918	1.03135	1.00361	1.00498	0.888769
A0A368UIN5	Uncharacterized protein	GLYMA_08G200200		Uncharacterized protein OS=Glycine max OX=3847 GN=GLYMA_08G200200 PE=4 SV=1 - [A0A368UIN5_SOYBN]	42.8	10	10	34	271	30.9128	8.19189	1.0472	1.00671	1.01008	1.02133	0.972019	0.962964	0.999214	0.978065	1.04423	0.0630444
I1LBH6	Uncharacterized protein	100820325		Uncharacterized protein OS=Glycine max OX=3847 GN=100820325 PE=3 SV=1 - [I1LBH6_SOYBN]	24.84	9	9	32	459	50.4704	4.99561	0.97872	0.970669	1.05279	1.00073	0.95537	1.01588	1.05191	1.00772	0.993059	0.864404
I1JAV9	Pectinesterase	100815836	FUNCTION: Acts in the modification of cell walls via demethylesterification of cell wall pectin. {ECO:0000256|RuleBase:RU000589}.	Pectinesterase OS=Glycine max OX=3847 GN=100815836 PE=3 SV=1 - [I1JAV9_SOYBN]	18.99	9	10	41	553	61.0221	8.5874	0.95274	1.09733	1.0984	1.04949	0.869928	0.900306	1.08599	0.952076	1.10232	0.305996
C6SZ47	Usp domain-containing protein			Usp domain-containing protein OS=Glycine max OX=3847 PE=2 SV=1 - [C6SZ47_SOYBN]	11.86	2	2	13	177	19.5462	6.32861	0.851772	1.13624	0.885631	0.95788	1.01249	1.16349	0.96168	1.04588	0.915856	0.461903
A0A0R0F1J0	Uncharacterized protein	100778623		Uncharacterized protein OS=Glycine max OX=3847 GN=100778623 PE=3 SV=1 - [A0A0R0F1J0_SOYBN]	25.69	3	3	17	144	16.7593	5.30029	1.13171	1.01652	0.93518	1.0278	1.02877	0.611233	1.00702	0.882341	1.16486	0.378966
I1JXE8	Uncharacterized protein	100815729		Uncharacterized protein OS=Glycine max OX=3847 GN=100815729 PE=3 SV=1 - [I1JXE8_SOYBN]	3.83	1	2	11	705	77.86	5.23682	1.07291	1.03096	0.93637	1.01341	1.00319	1.06798	0.929712	1.0003	1.01312	0.828661
A0A0R0EV63	GTP_EFTU_D3 domain-containing protein (Fragment)	GLYMA_19G078900		GTP_EFTU_D3 domain-containing protein (Fragment) OS=Glycine max OX=3847 GN=GLYMA_19G078900 PE=4 SV=1 - [A0A0R0EV63_SOYBN]	25.97	2	3	24	154	16.9189	9.23193	0.957247	1.04374	0.918619	0.973203	1.01939	1.13728	1.0194	1.05869	0.91925	0.188333
C6TGI0	Uncharacterized protein	100779203		Uncharacterized protein OS=Glycine max OX=3847 GN=100779203 PE=2 SV=1 - [C6TGI0_SOYBN]	27.57	2	6	13	214	23.6171	7.82568	0.948065	1.04209	1.00182	0.997324	1.03941	1.03942	1.02769	1.0355	0.963128	0.237536
I1MY38	HATPase_c domain-containing protein	100819942		HATPase_c domain-containing protein OS=Glycine max OX=3847 GN=100819942 PE=3 SV=2 - [I1MY38_SOYBN]	16.09	2	13	26	814	93.2362	4.98291	1.02331	0.930022	0.938438	0.963925	0.998846	1.02044	1.08221	1.03383	0.932381	0.146585
A0A0R0JX95	Annexin	100796047		Annexin OS=Glycine max OX=3847 GN=100796047 PE=3 SV=1 - [A0A0R0JX95_SOYBN]	27.94	1	9	21	315	35.6237	6.21436	1.10925	1.11918	0.872066	1.0335	0.967704	1.13847	0.85886	0.988346	1.04568	0.713808
I1MSV0	diacylglycerol kinase	100808353		diacylglycerol kinase OS=Glycine max OX=3847 GN=100808353 PE=3 SV=1 - [I1MSV0_SOYBN]	2.29	1	1	12	480	53.5221	8.25049	0.947137	0.839883	1.16277	0.983264	1.12105	0.861784	1.00376	0.99553	0.987679	0.924112
C6SZG8	Cytochrome b-c1 complex subunit 6	100500024	FUNCTION: Component of the ubiquinol-cytochrome c oxidoreductase, a multisubunit transmembrane complex that is part of the mitochondrial electron transport chain which drives oxidative phosphorylation. {ECO:0000256|PIRNR:PIRNR000019}.	Cytochrome b-c1 complex subunit 6 OS=Glycine max OX=3847 GN=100500024 PE=2 SV=1 - [C6SZG8_SOYBN]	26.09	1	2	34	69	8.06593	7.66455	0.88761	1.05826	1.13295	1.02627	0.964622	0.983799	1.03435	0.994257	1.0322	0.693437
C6T1W4	Cytochrome b-c1 complex subunit 6		FUNCTION: Component of the ubiquinol-cytochrome c oxidoreductase, a multisubunit transmembrane complex that is part of the mitochondrial electron transport chain which drives oxidative phosphorylation. {ECO:0000256|PIRNR:PIRNR000019}.	Cytochrome b-c1 complex subunit 6 OS=Glycine max OX=3847 PE=2 SV=1 - [C6T1W4_SOYBN]	26.09	1	2	34	69	8.05191	7.66455	1.01506	1.03203	1.04508	1.03072	1.03261	0.877785	0.972474	0.960957	1.0726	0.203117
I1L3P6	T-complex protein 1 subunit gamma	100813370		T-complex protein 1 subunit gamma OS=Glycine max OX=3847 GN=100813370 PE=3 SV=1 - [I1L3P6_SOYBN]	11.19	1	7	12	554	60.2137	6.26514	1.01039	1.01335	0.942082	0.988606	1.12704	0.786976	1.01548	0.976498	1.0124	0.911877
A0A0R4J2L9	Malate dehydrogenase	GLYMA_02G005500		Malate dehydrogenase OS=Glycine max OX=3847 GN=GLYMA_02G005500 PE=3 SV=1 - [A0A0R4J2L9_SOYBN]	24.1	1	10	47	332	35.4453	6.30322	1.04759	1.10622	0.892689	1.0155	0.934746	1.09466	0.942005	0.990472	1.02527	0.776243
I1LYN0	Succinate--CoA ligase [ADP-forming] subunit beta, mitochondrial	100790952	FUNCTION: Succinyl-CoA synthetase functions in the citric acid cycle (TCA), coupling the hydrolysis of succinyl-CoA to the synthesis of ATP and thus represents the only step of substrate-level phosphorylation in the TCA. The beta subunit provides nucleotide specificity of the enzyme and binds the substrate succinate, while the binding sites for coenzyme A and phosphate are found in the alpha subu…	Succinate--CoA ligase [ADP-forming] subunit beta, mitochondrial OS=Glycine max OX=3847 GN=100790952 PE=3 SV=1 - [I1LYN0_SOYBN]	22.99	3	10	28	422	45.3119	6.16357	1.04462	1.03796	0.97061	1.01773	0.991322	0.935009	0.992164	0.972832	1.04615	0.212202
I1M595	Uncharacterized protein	100777112		Uncharacterized protein OS=Glycine max OX=3847 GN=100777112 PE=4 SV=1 - [I1M595_SOYBN]	15.96	1	3	15	188	19.8423	9.49561	0.987551	0.930269	0.948737	0.955519	1.1066	1.10932	0.980805	1.06558	0.896714	0.0733986
I1LL25	Uncharacterized protein	100806471		Uncharacterized protein OS=Glycine max OX=3847 GN=100806471 PE=3 SV=1 - [I1LL25_SOYBN]	22.26	1	12	28	584	61.6679	5.33838	0.981579	0.906756	0.998387	0.962241	1.11325	0.735994	1.1248	0.991348	0.970638	0.834785
I1K6K2	PALP domain-containing protein	100799758		PALP domain-containing protein OS=Glycine max OX=3847 GN=100799758 PE=4 SV=1 - [I1K6K2_SOYBN]	2.69	1	1	8	335	35.8018	7.72314	0.980148	0.966017	1.08421	1.01013	0.985158	1.06196	0.942382	0.9965	1.01367	0.802971
I1LQ56	NAD(P)H dehydrogenase (quinone)	100809530		NAD(P)H dehydrogenase (quinone) OS=Glycine max OX=3847 GN=100809530 PE=3 SV=1 - [I1LQ56_SOYBN]	45.67	5	9	23	254	27.0648	5.98584	1.10771	1.01406	0.981174	1.03431	0.985396	0.985413	0.931886	0.967565	1.06899	0.186313
C6SXX5	Uncharacterized protein	100306088		Uncharacterized protein OS=Glycine max OX=3847 GN=100306088 PE=2 SV=1 - [C6SXX5_SOYBN]	6.45	2	2	27	248	27.5778	5.57959	0.950859	0.965749	1.2239	1.04684	0.960606	0.933797	0.968363	0.954255	1.09702	0.358191
I1MQD0	T-complex protein 1 subunit gamma	100802143		T-complex protein 1 subunit gamma OS=Glycine max OX=3847 GN=100802143 PE=3 SV=1 - [I1MQD0_SOYBN]	11.73	1	7	12	554	60.1546	6.17627	0.950711	0.930313	0.988111	0.956378	1.08075	0.932378	1.08194	1.03169	0.927003	0.224469
E2FKI0	Sieve element occlusion by forisomes 4	SEO-F4		Sieve element occlusion by forisomes 4 OS=Glycine max OX=3847 GN=SEO-F4 PE=2 SV=1 - [E2FKI0_SOYBN]	5.41	4	4	15	666	75.7348	6.75635	1.0463	1.07846	1.17421	1.09965	0.866828	1.14165	0.874571	0.961017	1.14426	0.230758
A0A368UHL7	Tubulin alpha chain	GLYMA_17G156900	FUNCTION: Tubulin is the major constituent of microtubules. It binds two moles of GTP, one at an exchangeable site on the beta chain and one at a non-exchangeable site on the alpha chain. {ECO:0000256|RuleBase:RU000352, ECO:0000256|SAAS:SAAS00392176}.	Tubulin alpha chain OS=Glycine max OX=3847 GN=GLYMA_17G156900 PE=3 SV=1 - [A0A368UHL7_SOYBN]	28.03	3	9	28	421	46.2487	5.04639	1.0538	1.02929	0.941723	1.00827	0.992599	1.08389	0.976375	1.01762	0.99081	0.854182
K7L1G3	Uncharacterized protein	GLYMA_07G132000		Uncharacterized protein OS=Glycine max OX=3847 GN=GLYMA_07G132000 PE=3 SV=1 - [K7L1G3_SOYBN]	17.72	1	1	10	79	7.93514	4.81787	0.913721	0.897062	1.06365	0.958143	0.960617	1.28935	1.03261	1.09419	0.875663	0.294815
A0A368UIE9	Glutamine amidotransferase type-2 domain-containing protein	GLYMA_03G128300		Glutamine amidotransferase type-2 domain-containing protein OS=Glycine max OX=3847 GN=GLYMA_03G128300 PE=3 SV=1 - [A0A368UIE9_SOYBN]	8.51	3	12	41	1621	176.591	6.84424	0.974053	1.02176	1.07637	1.02406	0.97588	1.07279	0.954571	1.00108	1.02295	0.649644
I1KL72	Uncharacterized protein	100796791		Uncharacterized protein OS=Glycine max OX=3847 GN=100796791 PE=3 SV=1 - [I1KL72_SOYBN]	23.78	5	13	39	677	72.4245	6.03662	1.02465	1.03366	0.976931	1.01175	0.982498	1.00907	0.993071	0.994879	1.01696	0.429718
C6TFT8	Annexin	100815639		Annexin OS=Glycine max OX=3847 GN=100815639 PE=2 SV=1 - [C6TFT8_SOYBN]	34.92	3	11	22	315	35.5957	6.45557	1.00275	0.987118	0.901061	0.963643	1.00201	1.05846	1.00124	1.02057	0.944221	0.197352
K7LBT2	Uncharacterized protein	100809620		Uncharacterized protein OS=Glycine max OX=3847 GN=100809620 PE=4 SV=1 - [K7LBT2_SOYBN]	1.49	1	1	25	537	59.9471	6.03662	1.03677	0.949171	1.03342	1.00645	0.981289	1.06108	0.980452	1.00761	0.998854	0.977912
I1MC34	HATPase_c domain-containing protein	100779976		HATPase_c domain-containing protein OS=Glycine max OX=3847 GN=100779976 PE=3 SV=1 - [I1MC34_SOYBN]	17.74	2	11	23	727	83.7042	4.90674	1.08899	1.08709	0.872777	1.01629	0.949549	1.14041	0.919571	1.00318	1.01307	0.901712
C6TAY3	Prohibitin	100811958		Prohibitin OS=Glycine max OX=3847 GN=100811958 PE=2 SV=1 - [C6TAY3_SOYBN]	14.19	1	4	19	289	31.7991	9.42236	0.955442	0.958713	1.043	0.985719	1.02325	0.985123	1.00948	1.00595	0.979887	0.546479
I1LCN7	Coatomer subunit alpha	100784701	FUNCTION: The coatomer is a cytosolic protein complex that binds to dilysine motifs and reversibly associates with Golgi non-clathrin-coated vesicles, which further mediate biosynthetic protein transport from the ER, via the Golgi up to the trans Golgi network. {ECO:0000256|PIRNR:PIRNR003354}.	Coatomer subunit alpha OS=Glycine max OX=3847 GN=100784701 PE=4 SV=1 - [I1LCN7_SOYBN]	10.34	7	11	21	1218	136.61	6.96143	0.975589	1.0077	1.00854	0.997278	1.03519	0.951606	1.03177	1.00619	0.991144	0.776809
C6SVF1	Actin depolymerizing factor 1	100305514		Actin depolymerizing factor 1 OS=Glycine max OX=3847 GN=100305514 PE=2 SV=1 - [C6SVF1_SOYBN]	25.18	2	2	7	139	15.968	6.56592	0.975243	0.9641	1.02156	0.986968	0.985326	1.03906	1.08757	1.03732	0.95146	0.216819
C6T551	Bet_v_1 domain-containing protein	100527699		Bet_v_1 domain-containing protein OS=Glycine max OX=3847 GN=100527699 PE=2 SV=1 - [C6T551_SOYBN]	60.13	10	10	33	153	17.3228	5.98584	1.13066	1.0135	1.10896	1.08437	0.832212	0.930152	0.997886	0.920084	1.17856	0.0521627
A0A0R0HR30	Pyr_redox_2 domain-containing protein	100500084		Pyr_redox_2 domain-containing protein OS=Glycine max OX=3847 GN=100500084 PE=4 SV=1 - [A0A0R0HR30_SOYBN]	32.56	3	14	46	433	47.0105	5.61768	1.02818	1.03587	1.06255	1.0422	0.857644	1.32398	0.989364	1.057	0.986002	0.920466
I1LR60	Uncharacterized protein	GLYMA_12G078100		Uncharacterized protein OS=Glycine max OX=3847 GN=GLYMA_12G078100 PE=3 SV=1 - [I1LR60_SOYBN]	23.29	2	13	30	584	61.667	5.40186	1.0112	1.02301	1.03199	1.02206	0.86308	1.04763	1.00255	0.971088	1.05249	0.413214
C6TKZ2	UDP-glucuronate decarboxylase	100819843		UDP-glucuronate decarboxylase OS=Glycine max OX=3847 GN=100819843 PE=2 SV=1 - [C6TKZ2_SOYBN]	21.35	4	8	40	342	38.5438	7.1665	1.01221	1.17648	0.930193	1.03963	0.958735	1.2313	0.89225	1.02743	1.01188	0.9278
I1KHC9	Uncharacterized protein	GLYMA_07G040100		Uncharacterized protein OS=Glycine max OX=3847 GN=GLYMA_07G040100 PE=3 SV=1 - [I1KHC9_SOYBN]	14.97	8	8	16	775	81.732	6.58057	1.00839	1.00135	0.992411	1.00072	0.981959	1.00158	0.997677	0.993739	1.00702	0.408964
A0A0R0JEI9	14_3_3 domain-containing protein	GLYMA_06G094400		14_3_3 domain-containing protein OS=Glycine max OX=3847 GN=GLYMA_06G094400 PE=3 SV=1 - [A0A0R0JEI9_SOYBN]	32.4	3	7	27	250	28.3472	4.89404	1.05365	0.948492	0.979933	0.994026	0.981818	1.04639	1.03556	1.02125	0.973339	0.50274
Q01915	ATP synthase subunit alpha, mitochondrial	ATPA	FUNCTION: Mitochondrial membrane ATP synthase (F(1)F(0) ATP synthase or Complex V) produces ATP from ADP in the presence of a proton gradient across the membrane which is generated by electron transport complexes of the respiratory chain. F-type ATPases consist of two structural domains, F(1) - containing the extramembraneous catalytic core, and F(0) - containing the membrane proton channel, link…	ATP synthase subunit alpha, mitochondrial OS=Glycine max OX=3847 GN=ATPA PE=3 SV=1 - [ATPAM_SOYBN]	31.89	12	14	31	508	55.2961	6.60986	0.992697	1.03485	1.00027	1.00927	0.987576	0.988318	1.02294	0.999612	1.00966	0.609356
C6TN97	PCI domain-containing protein			PCI domain-containing protein OS=Glycine max OX=3847 PE=2 SV=1 - [C6TN97_SOYBN]	13.98	1	5	14	422	46.8057	6.11279	0.939816	0.874177	1.03888	0.950957	1.09241	0.903465	1.06067	1.01885	0.933364	0.419502
A0A0R0J4X0	14_3_3 domain-containing protein	GLYMA_08G363800		14_3_3 domain-containing protein OS=Glycine max OX=3847 GN=GLYMA_08G363800 PE=3 SV=1 - [A0A0R0J4X0_SOYBN]	42.02	5	10	37	257	29.0296	4.75439	1.00374	0.935557	0.936091	0.958464	1.08055	1.01507	1.01634	1.03732	0.923981	0.0654229
C6SYQ4	Uncharacterized protein			Uncharacterized protein OS=Glycine max OX=3847 PE=2 SV=1 - [C6SYQ4_SOYBN]	47.13	5	9	32	174	19.3821	4.42432	0.956752	1.02692	0.992894	0.992189	1.0114	1.07715	0.987713	1.02542	0.967592	0.378095
C6SVX5	Ribosomal_L16 domain-containing protein	100305619		Ribosomal_L16 domain-containing protein OS=Glycine max OX=3847 GN=100305619 PE=2 SV=1 - [C6SVX5_SOYBN]	22.07	1	5	19	222	25.0781	10.3452	0.962834	0.980098	0.943751	0.962227	1.13343	1.06912	0.914127	1.03889	0.926205	0.309531
A0A0R0K7P8	Uncharacterized protein	100809690		Uncharacterized protein OS=Glycine max OX=3847 GN=100809690 PE=3 SV=1 - [A0A0R0K7P8_SOYBN]	8	7	7	22	988	110.38	5.75732	1.02253	1.01118	1.00273	1.01215	1.0351	0.919011	0.97432	0.976145	1.03688	0.349519
A0A1Y9TFD9	Isoflavone malonyltransferase IMaT3	IMaT3		Isoflavone malonyltransferase IMaT3 OS=Glycine max OX=3847 GN=IMaT3 PE=2 SV=1 - [A0A1Y9TFD9_SOYBN]	7.92	2	3	40	467	51.6105	6.58057	0.910317	0.929304	1.18888	1.0095	0.995967	0.944702	1.04979	0.996819	1.01272	0.900081
B6ZHC0	PR-5 protein	GmOLPb		PR-5 protein OS=Glycine max OX=3847 GN=GmOLPb PE=2 SV=1 - [B6ZHC0_SOYBN]	26.67	4	4	14	240	25.8489	6.7124	0.934694	1.13209	1.24712	1.10464	0.779043	0.781215	1.08632	0.882192	1.25215	0.179502
I1N5R6	PKS_ER domain-containing protein	100792857		PKS_ER domain-containing protein OS=Glycine max OX=3847 GN=100792857 PE=3 SV=1 - [I1N5R6_SOYBN]	23.13	5	7	26	320	34.3083	5.74463	1.07551	1.05576	1.05637	1.06254	0.854635	1.00384	0.979063	0.945847	1.12338	0.0665308
A0A0R0GHQ9	Uncharacterized protein	100796802		Uncharacterized protein OS=Glycine max OX=3847 GN=100796802 PE=4 SV=1 - [A0A0R0GHQ9_SOYBN]	18.03	2	6	12	355	39.1311	8.07471	0.987502	1.05856	1.00969	1.01859	0.963788	0.949466	1.01874	0.977332	1.04221	0.238111
C6TBW7	Uncharacterized protein	100816795		Uncharacterized protein OS=Glycine max OX=3847 GN=100816795 PE=2 SV=1 - [C6TBW7_SOYBN]	27.78	1	6	15	216	23.9482	7.82568	1.01249	1.05458	1.01421	1.02709	0.950969	1.05086	0.995223	0.999017	1.0281	0.429879
A0A0R0FEP3	Lipase_3 domain-containing protein	100814454		Lipase_3 domain-containing protein OS=Glycine max OX=3847 GN=100814454 PE=4 SV=1 - [A0A0R0FEP3_SOYBN]	4.73	1	2	26	402	45.9539	5.69385	0.931057	1.03478	1.1028	1.02288	0.933153	0.891515	1.05025	0.958308	1.06738	0.401918
I1J8T0	Isoflavone reductase	IFR1		Isoflavone reductase OS=Glycine max OX=3847 GN=IFR1 PE=2 SV=1 - [I1J8T0_SOYBN]	28.93	2	8	25	318	35.5525	5.46533	0.999311	0.973627	1.06595	1.01296	0.91698	1.13292	1.02332	1.02441	0.988829	0.874775
I1LUM3	14_3_3 domain-containing protein	100801348		14_3_3 domain-containing protein OS=Glycine max OX=3847 GN=100801348 PE=3 SV=1 - [I1LUM3_SOYBN]	32.69	2	9	28	260	29.3136	4.81787	0.950603	0.882819	1.01208	0.948501	1.05632	1.16745	1.02012	1.0813	0.877188	0.0837126
C6TAE3	Oxidored_FMN domain-containing protein			Oxidored_FMN domain-containing protein OS=Glycine max OX=3847 PE=2 SV=1 - [C6TAE3_SOYBN]	18.09	1	1	6	94	10.5134	9.24658	1.00494	0.924242	1.09137	1.00685	1.01845	0.919509	1.07242	1.00346	1.00338	0.961371
I1M2S7	Lactamase_B domain-containing protein	GLYMA_13G261400		Lactamase_B domain-containing protein OS=Glycine max OX=3847 GN=GLYMA_13G261400 PE=4 SV=1 - [I1M2S7_SOYBN]	14.85	4	4	14	377	41.3663	8.71924	1.04334	0.97086	0.951928	0.988708	1.0469	0.970215	1.02542	1.01418	0.974886	0.518539
I1JKP1	Exocyst complex component Sec6	100799529		Exocyst complex component Sec6 OS=Glycine max OX=3847 GN=100799529 PE=3 SV=1 - [I1JKP1_SOYBN]	3.44	4	4	10	756	86.0056	4.88135	0.963824	0.954861	1.05154	0.990073	1.01527	0.999059	0.980557	0.998296	0.991763	0.812332
I1MG21	Peroxidase	GLYMA_15G128800	FUNCTION: Removal of H(2)O(2), oxidation of toxic reductants, biosynthesis and degradation of lignin, suberization, auxin catabolism, response to environmental stresses such as wounding, pathogen attack and oxidative stress. {ECO:0000256|RuleBase:RU362060}.	Peroxidase OS=Glycine max OX=3847 GN=GLYMA_15G128800 PE=3 SV=1 - [I1MG21_SOYBN]	12.32	1	5	24	349	37.5878	5.8208	0.989032	0.931779	1.0503	0.990372	0.953331	1.05076	1.06442	1.02284	0.968259	0.543315
C6TJD7	Peroxidase		FUNCTION: Removal of H(2)O(2), oxidation of toxic reductants, biosynthesis and degradation of lignin, suberization, auxin catabolism, response to environmental stresses such as wounding, pathogen attack and oxidative stress. {ECO:0000256|RuleBase:RU362060}.	Peroxidase OS=Glycine max OX=3847 PE=2 SV=1 - [C6TJD7_SOYBN]	12.1	1	5	23	347	37.2175	5.43994	1.29381	0.721603	0.895288	0.970235	1.34032	0.91486	0.70992	0.988367	0.981655	0.945948
A0A0R0EK54	Glucose-6-phosphate dehydrogenase (NADP(+))	100817852		Glucose-6-phosphate dehydrogenase (NADP(+)) OS=Glycine max OX=3847 GN=100817852 PE=3 SV=1 - [A0A0R0EK54_SOYBN]	26.92	1	12	26	494	56.5224	6.56592	1.35607	1.03374	0.806887	1.06557	1.12325	0.487365	0.897745	0.836121	1.27441	0.402059
I1LPA3	Epimerase domain-containing protein	GLYMA_12G019800		Epimerase domain-containing protein OS=Glycine max OX=3847 GN=GLYMA_12G019800 PE=3 SV=1 - [I1LPA3_SOYBN]	21.24	1	6	20	339	37.7568	7.95752	0.946915	0.991607	0.943474	0.960665	1.04112	0.771509	1.16945	0.994025	0.966439	0.791908
A0A0R0F2Z4	Phosphoglycerate mutase (2,3-diphosphoglycerate-independent)	100820155		Phosphoglycerate mutase (2,3-diphosphoglycerate-independent) OS=Glycine max OX=3847 GN=100820155 PE=3 SV=1 - [A0A0R0F2Z4_SOYBN]	18.07	12	12	39	559	60.799	5.87158	1.02171	1.10289	0.936622	1.02041	0.960184	1.0098	1.03035	1.00011	1.0203	0.71784
I1KD31	Cleavage stimulation factor 50 kDa subunit	100809908		Cleavage stimulation factor 50 kDa subunit OS=Glycine max OX=3847 GN=100809908 PE=4 SV=1 - [I1KD31_SOYBN]	3.29	1	1	14	425	46.7668	7.59131	0.895803	0.873661	1.03249	0.933985	1.09569	1.12059	0.998567	1.07162	0.871568	0.0908742
I1KTX8	Phosphoglycerate kinase	100795933		Phosphoglycerate kinase OS=Glycine max OX=3847 GN=100795933 PE=3 SV=1 - [I1KTX8_SOYBN]	20.82	5	7	12	485	50.236	8.1333	1.10866	1.10707	0.947057	1.05426	0.93893	1.02334	0.898183	0.953486	1.10569	0.196271
C6TMX8	Uncharacterized protein			Uncharacterized protein OS=Glycine max OX=3847 PE=2 SV=1 - [C6TMX8_SOYBN]	10.59	2	2	6	255	27.1389	6.80029	0.959515	0.96304	1.05684	0.993132	0.945758	1.04847	1.05455	1.01626	0.977242	0.652171
I1K9N4	Glucose-6-phosphate isomerase	100818441		Glucose-6-phosphate isomerase OS=Glycine max OX=3847 GN=100818441 PE=3 SV=1 - [I1K9N4_SOYBN]	19.67	1	11	20	615	67.3915	5.73193	1.07762	1.0375	0.997527	1.03755	0.964864	0.921619	0.985863	0.957449	1.08366	0.055139
I1MHR0	S-adenosylmethionine synthase	100787994	FUNCTION: Catalyzes the formation of S-adenosylmethionine from methionine and ATP. {ECO:0000256|RuleBase:RU000541}.	S-adenosylmethionine synthase OS=Glycine max OX=3847 GN=100787994 PE=3 SV=1 - [I1MHR0_SOYBN]	21.01	3	8	21	395	43.0258	5.8208	0.898761	1.05778	0.910299	0.955613	0.985042	1.10018	1.07864	1.05462	0.906119	0.186682
C6SYG7	Cysteine proteinase inhibitor	547875		Cysteine proteinase inhibitor OS=Glycine max OX=3847 GN=547875 PE=2 SV=1 - [C6SYG7_SOYBN]	39.18	1	4	16	97	10.7346	6.0874	1.02334	1.01305	0.998828	1.01174	1.00025	1.10962	0.956234	1.02203	0.989926	0.834389
Q53B75	Chalcone--flavanone isomerase 1B-1	CHI1B1	FUNCTION: Catalyzes the intramolecular cyclization of bicyclic chalcones into tricyclic (S)-flavanones. Responsible for the isomerization of 4,2',4',6'-tetrahydroxychalcone (also termed chalcone) into naringenin (By similarity). {ECO:0000250}.	Chalcone--flavanone isomerase 1B-1 OS=Glycine max OX=3847 GN=CHI1B1 PE=2 SV=1 - [CF1B1_SOYBN]	17.26	3	4	24	226	25.0118	5.35107	1.05045	1.08313	1.00894	1.04751	0.997138	0.838734	0.957634	0.931169	1.12494	0.089825
A0A368UHG2	UDP-glucuronate decarboxylase	GLYMA_11G141200		UDP-glucuronate decarboxylase OS=Glycine max OX=3847 GN=GLYMA_11G141200 PE=3 SV=1 - [A0A368UHG2_SOYBN]	19.01	2	6	36	342	38.6628	7.89893	0.949342	0.98056	0.878888	0.936263	0.944433	1.26892	1.00581	1.07306	0.87252	0.258603
I1LEI9	D-3-phosphoglycerate dehydrogenase	100819264		D-3-phosphoglycerate dehydrogenase OS=Glycine max OX=3847 GN=100819264 PE=3 SV=1 - [I1LEI9_SOYBN]	17.51	3	8	16	594	62.5734	6.75635	0.971496	1.09452	0.985855	1.01729	1.01388	1.03432	0.948638	0.998944	1.01837	0.714149
A3RM03	Cysteine synthase	OAS-TL1		Cysteine synthase OS=Glycine max OX=3847 GN=OAS-TL1 PE=2 SV=1 - [A3RM03_SOYBN]	12.92	2	4	16	325	34.4412	5.63037	1.03345	0.999073	0.955896	0.996141	1.01752	0.978357	0.980605	0.99216	1.00401	0.884772
A0A0R0I177	Pyr_redox_2 domain-containing protein	GLYMA_10G067500		Pyr_redox_2 domain-containing protein OS=Glycine max OX=3847 GN=GLYMA_10G067500 PE=4 SV=1 - [A0A0R0I177_SOYBN]	29.79	1	12	43	433	46.8225	5.90967	0.993222	1.08988	0.996776	1.02662	0.990218	1.04377	0.972401	1.00213	1.02444	0.55652
I1NA25	Cation_ATPase_N domain-containing protein	100788807		Cation_ATPase_N domain-containing protein OS=Glycine max OX=3847 GN=100788807 PE=4 SV=1 - [I1NA25_SOYBN]	7.55	2	6	10	1060	116.456	5.36377	1.084	1.30028	0.783136	1.05581	1.01272	1.04655	0.795245	0.951505	1.10962	0.57132
I1KVR2	Uncharacterized protein	100813342		Uncharacterized protein OS=Glycine max OX=3847 GN=100813342 PE=3 SV=1 - [I1KVR2_SOYBN]	29.63	1	7	26	243	28.3045	9.94971	0.988258	1.01553	0.835013	0.946266	1.1454	0.998776	0.980969	1.04171	0.908373	0.28083
I1JNI7	TBCC domain-containing protein 1	100780410		TBCC domain-containing protein 1 OS=Glycine max OX=3847 GN=100780410 PE=3 SV=1 - [I1JNI7_SOYBN]	4.25	2	2	12	565	62.2905	5.66846	1.03018	1.02705	0.931425	0.996217	1.02945	1.08165	0.943158	1.01808	0.978521	0.694484
C6TBQ4	Peroxidase		FUNCTION: Removal of H(2)O(2), oxidation of toxic reductants, biosynthesis and degradation of lignin, suberization, auxin catabolism, response to environmental stresses such as wounding, pathogen attack and oxidative stress. {ECO:0000256|RuleBase:RU362060}.	Peroxidase OS=Glycine max OX=3847 PE=2 SV=1 - [C6TBQ4_SOYBN]	30.77	3	9	25	325	35.5011	8.99756	0.933796	1.01582	0.967876	0.972497	1.00809	1.04549	1.03582	1.0298	0.944355	0.0948574
I1ML76	t-SNARE coiled-coil homology domain-containing protein	100787141		t-SNARE coiled-coil homology domain-containing protein OS=Glycine max OX=3847 GN=100787141 PE=3 SV=1 - [I1ML76_SOYBN]	19.25	5	5	14	265	29.2833	5.90967	0.968368	1.0169	1.06439	1.01655	0.946572	1.03188	1.0444	1.00762	1.00887	0.839639
C6TDN0	Phytocyanin domain-containing protein			Phytocyanin domain-containing protein OS=Glycine max OX=3847 PE=2 SV=1 - [C6TDN0_SOYBN]	11.54	2	2	13	208	22.3437	6.90283	1.15008	1.46615	0.895575	1.1706	0.807249	0.952145	0.819972	0.859789	1.3615	0.143997
I1K671	Uncharacterized protein	GLYMA_05G219400		Uncharacterized protein OS=Glycine max OX=3847 GN=GLYMA_05G219400 PE=3 SV=1 - [I1K671_SOYBN]	22.24	2	12	19	580	63.6526	6.96143	0.860087	1.01546	0.979571	0.951707	1.05009	1.04125	1.09054	1.06063	0.897307	0.0919582
I1M0B2	Vesicle-fusing ATPase	100791847	FUNCTION: Required for vesicle-mediated transport. Catalyzes the fusion of transport vesicles within the Golgi cisternae. Is also required for transport from the endoplasmic reticulum to the Golgi stack. Seems to function as a fusion protein required for the delivery of cargo proteins to all compartments of the Golgi stack independent of vesicle origin. {ECO:0000256|RuleBase:RU367045}.	Vesicle-fusing ATPase OS=Glycine max OX=3847 GN=100791847 PE=3 SV=1 - [I1M0B2_SOYBN]	5.12	3	3	9	742	81.583	5.97314	0.934671	1.05171	1.06997	1.01878	0.964002	0.999615	1.0073	0.990307	1.02876	0.556483
A0A368UHR9	Protein CLP1 homolog	GLYMA_10G292700	FUNCTION: Required for endonucleolytic cleavage during polyadenylation-dependent pre-mRNA 3'-end formation. {ECO:0000256|HAMAP-Rule:MF_03035}.	Protein CLP1 homolog OS=Glycine max OX=3847 GN=GLYMA_10G292700 PE=3 SV=1 - [A0A368UHR9_SOYBN]	4.62	1	3	9	693	76.6285	6.771	0.863845	0.950011	1.0747	0.962853	1.15172	0.852377	1.09021	1.03144	0.933507	0.566411
I1LI48	Aconitate hydratase	100811955	FUNCTION: Catalyzes the isomerization of citrate to isocitrate via cis-aconitate. {ECO:0000256|RuleBase:RU361275}.	Aconitate hydratase OS=Glycine max OX=3847 GN=100811955 PE=3 SV=1 - [I1LI48_SOYBN]	15.21	2	12	30	901	98.2419	5.93506	1.07641	1.19101	0.892318	1.05325	0.903877	1.20955	0.854443	0.989288	1.06465	0.673777
A0A0R0H7E5	NAD(P)H dehydrogenase (quinone)	100305601		NAD(P)H dehydrogenase (quinone) OS=Glycine max OX=3847 GN=100305601 PE=3 SV=1 - [A0A0R0H7E5_SOYBN]	21.88	2	3	13	192	20.4083	6.53662	1.0623	1.21934	0.981866	1.08783	0.850626	1.07873	0.934098	0.954486	1.13971	0.238969
I1KPN3	Uncharacterized protein	547838		Uncharacterized protein OS=Glycine max OX=3847 GN=547838 PE=3 SV=1 - [I1KPN3_SOYBN]	19.34	2	12	23	667	73.432	5.18604	0.864214	1.07824	1.07028	1.00425	1.02935	0.923461	1.01828	0.990366	1.01401	0.866905
I1JHE4	Asparagine synthetase [glutamine-hydrolyzing]	GLYMA_02G228100		Asparagine synthetase [glutamine-hydrolyzing] OS=Glycine max OX=3847 GN=GLYMA_02G228100 PE=4 SV=1 - [I1JHE4_SOYBN]	17.7	3	9	24	582	65.5677	6.46826	1.05109	1.02125	0.87599	0.982775	0.909061	1.48779	0.892083	1.09631	0.896439	0.606026
I1NFX7	D-3-phosphoglycerate dehydrogenase	100808771		D-3-phosphoglycerate dehydrogenase OS=Glycine max OX=3847 GN=100808771 PE=3 SV=1 - [I1NFX7_SOYBN]	13.78	2	7	12	595	62.7795	6.58057	0.947321	1.08705	1.05153	1.02863	0.974922	0.98422	0.998082	0.985741	1.04351	0.369614
I1MM89	40S ribosomal protein S8	100527664		40S ribosomal protein S8 OS=Glycine max OX=3847 GN=100527664 PE=3 SV=1 - [I1MM89_SOYBN]	25.57	2	5	14	219	24.7954	10.4185	1.1447	1.19242	0.823038	1.05338	1.00163	0.976635	0.844489	0.940918	1.11953	0.421923
C6TFL9	Casparian strip membrane protein 2		FUNCTION: Regulates membrane-cell wall junctions and localized cell wall deposition. Required for establishment of the Casparian strip membrane domain (CSD) and the subsequent formation of Casparian strips, a cell wall modification of the root endodermis that determines an apoplastic barrier between the intraorganismal apoplasm and the extraorganismal apoplasm and prevents lateral diffusion (By s…	Casparian strip membrane protein 2 OS=Glycine max OX=3847 PE=2 SV=1 - [CASP2_SOYBN]	7.22	1	1	8	194	20.3708	8.00146	0.908098	0.841047	1.01272	0.920623	1.15082	1.19465	0.98368	1.10972	0.829601	0.0808796
A0A0R0G869	Pyruvate dehydrogenase E1 component subunit beta	100777306	FUNCTION: The pyruvate dehydrogenase complex catalyzes the overall conversion of pyruvate to acetyl-CoA and CO2. {ECO:0000256|RuleBase:RU364074}.	Pyruvate dehydrogenase E1 component subunit beta OS=Glycine max OX=3847 GN=100777306 PE=4 SV=1 - [A0A0R0G869_SOYBN]	22.66	1	7	19	353	37.9473	5.59229	1.11871	1.2145	0.828069	1.05376	0.944222	1.17638	0.826535	0.982378	1.07266	0.669295
K7MTU1	Uncharacterized protein	100808049		Uncharacterized protein OS=Glycine max OX=3847 GN=100808049 PE=3 SV=1 - [K7MTU1_SOYBN]	9.81	3	3	13	316	34.558	7.29834	1.11233	1.04533	1.01158	1.05641	1.0021	1.05335	0.895827	0.983758	1.07385	0.257234
I1LLM2	Asparagine synthetase [glutamine-hydrolyzing]	GLYMA_11G171400		Asparagine synthetase [glutamine-hydrolyzing] OS=Glycine max OX=3847 GN=GLYMA_11G171400 PE=4 SV=1 - [I1LLM2_SOYBN]	19.52	1	10	29	579	65.2179	6.63916	1.09349	1.01498	1.2901	1.13286	0.611854	1.2793	0.943565	0.944906	1.19891	0.420015
Q2XQG8	Pathogenesis-related protein PR-1 (Fragment)			Pathogenesis-related protein PR-1 (Fragment) OS=Glycine max OX=3847 PE=4 SV=1 - [Q2XQG8_SOYBN]	8.18	1	1	12	110	11.9184	4.51318	1.02434	0.93069	0.939523	0.96485	0.864943	0.561616	1.38899	0.938518	1.02806	0.91909
I1LWI3	PHB domain-containing protein	100306559		PHB domain-containing protein OS=Glycine max OX=3847 GN=100306559 PE=4 SV=1 - [I1LWI3_SOYBN]	31.12	2	10	43	286	31.5311	5.23682	1.00448	0.957778	1.01553	0.992598	1.03832	0.9187	0.986522	0.981182	1.01163	0.783741
I1KTW5	ALA-interacting subunit	100793838		ALA-interacting subunit OS=Glycine max OX=3847 GN=100793838 PE=3 SV=1 - [I1KTW5_SOYBN]	11.93	2	3	14	327	36.558	9.49561	0.997613	1.00868	1.09715	1.03448	0.967833	0.980626	0.985286	0.977915	1.05784	0.151142
A0A0R0HA46	Uncharacterized protein	100795875		Uncharacterized protein OS=Glycine max OX=3847 GN=100795875 PE=4 SV=1 - [A0A0R0HA46_SOYBN]	23.98	3	4	14	171	16.6314	6.31592	0.888836	0.97242	1.00664	0.955965	0.925991	1.25334	1.08162	1.08698	0.879466	0.263525
A0A0R0FM59	Glucose-6-phosphate 1-dehydrogenase	100793462	FUNCTION: Catalyzes the rate-limiting step of the oxidative pentose-phosphate pathway, which represents a route for the dissimilation of carbohydrates besides glycolysis. {ECO:0000256|RuleBase:RU362120}.	Glucose-6-phosphate 1-dehydrogenase OS=Glycine max OX=3847 GN=100793462 PE=3 SV=1 - [A0A0R0FM59_SOYBN]	25.48	1	12	26	518	59.2337	6.13818	0.996743	1.02572	1.01684	1.0131	0.914942	1.03391	1.0581	1.00232	1.01075	0.822727
A0A0R4J2M8	Proteasome subunit alpha type	100808731	FUNCTION: The proteasome is a multicatalytic proteinase complex which is characterized by its ability to cleave peptides with Arg, Phe, Tyr, Leu, and Glu adjacent to the leaving group at neutral or slightly basic pH. {ECO:0000256|RuleBase:RU000551}.	Proteasome subunit alpha type OS=Glycine max OX=3847 GN=100808731 PE=3 SV=1 - [A0A0R4J2M8_SOYBN]	30.12	8	8	16	249	27.0851	7.48877	1.00551	0.988116	0.931746	0.975123	0.986883	1.02453	0.992435	1.00128	0.973874	0.357262
H2D5S3	Malate dehydrogenase	100811402		Malate dehydrogenase OS=Glycine max OX=3847 GN=100811402 PE=2 SV=1 - [H2D5S3_SOYBN]	24.39	1	10	44	328	35.1822	6.30322	1.09626	1.15205	0.908714	1.05234	0.978486	1.0523	0.868334	0.966372	1.08896	0.398098
I1N627	PHB domain-containing protein	100779369		PHB domain-containing protein OS=Glycine max OX=3847 GN=100779369 PE=4 SV=1 - [I1N627_SOYBN]	31.12	2	10	38	286	31.53	5.23682	0.96115	0.961447	1.00093	0.974507	1.05568	0.874432	1.01409	0.981401	0.992975	0.908585
A0A0R0FFE5	Uncharacterized protein	GLYMA_17G190500		Uncharacterized protein OS=Glycine max OX=3847 GN=GLYMA_17G190500 PE=4 SV=1 - [A0A0R0FFE5_SOYBN]	4.36	2	2	8	413	46.4806	5.23682	0.96205	0.921974	1.01008	0.9647	1.03527	1.09474	0.996375	1.04213	0.9257	0.113259
C6TC44	Uncharacterized protein			Uncharacterized protein OS=Glycine max OX=3847 PE=2 SV=1 - [C6TC44_SOYBN]	7.64	1	1	6	288	32.9703	8.1626	1.03009	0.945596	1.05118	1.00896	0.976866	0.914418	1.09846	0.996582	1.01242	0.853712
A0A368UHR8	Uncharacterized protein	GLYMA_09G278600		Uncharacterized protein OS=Glycine max OX=3847 GN=GLYMA_09G278600 PE=3 SV=1 - [A0A368UHR8_SOYBN]	7.71	3	3	5	506	54.5001	6.1001	0.993075	0.928532	1.09482	1.00548	0.985842	1.04078	0.993452	1.00669	0.998793	0.98226
C6TN53	Uncharacterized protein			Uncharacterized protein OS=Glycine max OX=3847 PE=2 SV=1 - [C6TN53_SOYBN]	25.59	8	8	30	254	29.2958	7.21045	1.00342	1.15892	0.993335	1.05189	0.912175	0.826019	1.03188	0.923359	1.1392	0.184362
I1JGY5	Glucose-6-phosphate isomerase	100809452		Glucose-6-phosphate isomerase OS=Glycine max OX=3847 GN=100809452 PE=3 SV=1 - [I1JGY5_SOYBN]	14.68	1	8	17	613	67.1884	6.0874	1.05167	1.04051	0.961243	1.01781	1.02972	0.916849	0.9732	0.973255	1.04578	0.361325
A0A0R0JL19	Uncharacterized protein	100801918		Uncharacterized protein OS=Glycine max OX=3847 GN=100801918 PE=3 SV=1 - [A0A0R0JL19_SOYBN]	27.82	1	10	34	381	41.0256	6.40479	1.03815	1	1.02988	1.02268	0.952262	1.02848	0.997799	0.992846	1.03004	0.298528
I1KB78	Chalcone-flavonone isomerase family protein	732547		Chalcone-flavonone isomerase family protein OS=Glycine max OX=3847 GN=732547 PE=3 SV=1 - [I1KB78_SOYBN]	34.41	1	4	11	186	20.7918	4.88135	0.91239	0.954256	1.07895	0.981865	1.00449	1.01108	1.02782	1.01446	0.967866	0.553781
C6SVM3	Uncharacterized protein	100305556		Uncharacterized protein OS=Glycine max OX=3847 GN=100305556 PE=2 SV=1 - [C6SVM3_SOYBN]	27.42	1	3	12	124	14.0004	9.46631	0.861448	1.0828	0.962203	0.968818	1.01938	1.09143	1.05755	1.05612	0.917337	0.26422
I1J8Z9	Clathrin heavy chain	100784651	FUNCTION: Clathrin is the major protein of the polyhedral coat of coated pits and vesicles. {ECO:0000256|PIRNR:PIRNR002290}.	Clathrin heavy chain OS=Glycine max OX=3847 GN=100784651 PE=3 SV=1 - [I1J8Z9_SOYBN]	8.17	1	12	21	1702	192.622	5.38916	1.10688	0.942558	0.953536	1.00099	1.00892	1.03815	0.92509	0.990721	1.01037	0.878278
I1LN85	TPR_REGION domain-containing protein	GLYMA_11G250100		TPR_REGION domain-containing protein OS=Glycine max OX=3847 GN=GLYMA_11G250100 PE=3 SV=1 - [I1LN85_SOYBN]	9.45	2	2	10	201	22.5263	5.21143	0.880502	1.03155	1.03837	0.983474	0.971034	1.02507	1.10374	1.03328	0.951798	0.482051
A0A0R4J5C5	Uncharacterized protein	100809416		Uncharacterized protein OS=Glycine max OX=3847 GN=100809416 PE=4 SV=1 - [A0A0R4J5C5_SOYBN]	20.75	5	5	15	265	27.5783	7.29834	0.971665	1.00254	1.08696	1.02039	0.92161	1.01484	1.03652	0.990989	1.02967	0.583021
K7MZW1	Uncharacterized protein	100499714		Uncharacterized protein OS=Glycine max OX=3847 GN=100499714 PE=3 SV=1 - [K7MZW1_SOYBN]	33.6	2	4	16	125	14.0835	9.5542	0.987147	0.9912	0.881026	0.953124	1.03055	1.0636	1.01536	1.0365	0.91956	0.0979649
I1JWZ3	Plasma membrane ATPase	100818043		Plasma membrane ATPase OS=Glycine max OX=3847 GN=100818043 PE=3 SV=1 - [I1JWZ3_SOYBN]	13.81	2	10	16	956	105.193	6.72705	1.09524	0.897878	0.956371	0.983164	1.0247	1.03783	0.982734	1.01509	0.96855	0.627511
I1LLM7	Asparagine synthetase [glutamine-hydrolyzing]	GLYMA_11G170300		Asparagine synthetase [glutamine-hydrolyzing] OS=Glycine max OX=3847 GN=GLYMA_11G170300 PE=4 SV=1 - [I1LLM7_SOYBN]	19.52	1	10	28	579	65.2319	6.63916	1.12048	1.08857	1.28898	1.16601	0.584947	1.20042	0.916685	0.900684	1.29458	0.23182
I1JPG1	Cation_ATPase_N domain-containing protein	100812151		Cation_ATPase_N domain-containing protein OS=Glycine max OX=3847 GN=100812151 PE=4 SV=1 - [I1JPG1_SOYBN]	8.96	3	7	9	1060	116.326	5.46533	0.977192	0.962834	0.938393	0.959473	1.09422	0.973876	1.01345	1.02718	0.934083	0.142684
I1M5Y0	Plasma membrane ATPase	100796240		Plasma membrane ATPase OS=Glycine max OX=3847 GN=100796240 PE=3 SV=1 - [I1M5Y0_SOYBN]	11.91	1	10	15	949	104.629	6.60986	1.03948	0.974157	1.11974	1.04446	0.993015	1.0031	0.916854	0.970991	1.07566	0.216692
K7MVB9	Oxoglutarate dehydrogenase (succinyl-transferring)	100781680		Oxoglutarate dehydrogenase (succinyl-transferring) OS=Glycine max OX=3847 GN=100781680 PE=3 SV=1 - [K7MVB9_SOYBN]	18.05	4	15	26	1025	116.044	6.85889	1.04172	0.983747	1.03225	1.01924	0.970043	1.01003	1.0204	1.00016	1.01908	0.464533
C6T827	Pyruvate dehydrogenase E1 component subunit beta	100817577	FUNCTION: The pyruvate dehydrogenase complex catalyzes the overall conversion of pyruvate to acetyl-CoA and CO2. {ECO:0000256|RuleBase:RU364074}.	Pyruvate dehydrogenase E1 component subunit beta OS=Glycine max OX=3847 GN=100817577 PE=2 SV=1 - [C6T827_SOYBN]	20	1	7	21	360	38.5997	5.96045	0.919603	1.03629	1.00483	0.986909	0.969759	1.07601	1.05103	1.03227	0.956059	0.392507
A0A0R0JMI0	Glutamine amidotransferase type-2 domain-containing protein	100819513		Glutamine amidotransferase type-2 domain-containing protein OS=Glycine max OX=3847 GN=100819513 PE=3 SV=1 - [A0A0R0JMI0_SOYBN]	7.64	3	14	19	2185	239.438	6.56592	1.05693	0.920941	1.08293	1.02027	0.944048	1.14102	0.961048	1.01537	1.00482	0.954441
O81273	Biotin carboxylase	accC-3	FUNCTION: This protein is a component of the acetyl coenzyme A carboxylase complex; first, biotin carboxylase catalyzes the carboxylation of the carrier protein and then the transcarboxylase transfers the carboxyl group to form malonyl-CoA. {ECO:0000256|RuleBase:RU365063}.	Biotin carboxylase OS=Glycine max OX=3847 GN=accC-3 PE=2 SV=1 - [O81273_SOYBN]	17.07	8	8	13	539	58.7702	7.50342	1.1047	0.998955	0.928311	1.01066	1.0267	0.937868	0.947393	0.970655	1.04121	0.531541
G3E7M9	Annexin	100784252		Annexin OS=Glycine max OX=3847 GN=100784252 PE=2 SV=1 - [G3E7M9_SOYBN]	27.22	8	9	20	316	35.9008	6.96143	1.07804	1.0795	0.958535	1.03869	0.904192	1.00641	1.00265	0.971084	1.06962	0.265065
A0A0R0EXV8	Uncharacterized protein	100794390		Uncharacterized protein OS=Glycine max OX=3847 GN=100794390 PE=4 SV=1 - [A0A0R0EXV8_SOYBN]	3.14	1	2	14	477	50.5252	7.51807	0.911483	0.968552	1.0458	0.97528	1.01349	1.07445	1.04867	1.04553	0.932806	0.175593
I1KH72	Acetyltransferase component of pyruvate dehydrogenase complex	100804938	FUNCTION: The pyruvate dehydrogenase complex catalyzes the overall conversion of pyruvate to acetyl-CoA and CO(2). {ECO:0000256|RuleBase:RU361137}.	Acetyltransferase component of pyruvate dehydrogenase complex OS=Glycine max OX=3847 GN=100804938 PE=3 SV=1 - [I1KH72_SOYBN]	24.73	3	12	27	546	59.3264	7.91357	1.0006	1.02028	1.0386	1.01983	0.975408	0.95512	1.01312	0.981217	1.03935	0.128947
I1MUV0	Uncharacterized protein	100785216		Uncharacterized protein OS=Glycine max OX=3847 GN=100785216 PE=4 SV=1 - [I1MUV0_SOYBN]	2.91	1	1	6	757	84.8213	8.36768	0.964878	0.992092	1.09253	1.0165	0.958451	1.08861	0.964676	1.00391	1.01254	0.837403
I1JJG3	Uncharacterized protein	100814628		Uncharacterized protein OS=Glycine max OX=3847 GN=100814628 PE=4 SV=1 - [I1JJG3_SOYBN]	3.14	1	2	14	477	50.2643	7.51807	0.919274	1.03597	1.32907	1.09477	0.978984	0.968777	0.870782	0.939514	1.16525	0.287584
I1LU53	Aconitate hydratase	100794803	FUNCTION: Catalyzes the isomerization of citrate to isocitrate via cis-aconitate. {ECO:0000256|RuleBase:RU361275}.	Aconitate hydratase OS=Glycine max OX=3847 GN=100794803 PE=3 SV=1 - [I1LU53_SOYBN]	14.94	1	13	25	984	107.174	7.98682	0.995576	0.945985	0.944761	0.962107	1.01978	1.13764	1.00972	1.05571	0.911334	0.102395
I1K9S1	TPR_REGION domain-containing protein	100783725		TPR_REGION domain-containing protein OS=Glycine max OX=3847 GN=100783725 PE=4 SV=1 - [I1K9S1_SOYBN]	10.81	3	3	13	222	24.2398	9.08545	0.989984	0.991035	1.01085	0.997291	1.0284	0.96607	0.975599	0.990024	1.00734	0.741349
C6TNG2	S-adenosylmethionine synthase		FUNCTION: Catalyzes the formation of S-adenosylmethionine from methionine and ATP. {ECO:0000256|RuleBase:RU000541}.	S-adenosylmethionine synthase OS=Glycine max OX=3847 PE=2 SV=1 - [C6TNG2_SOYBN]	20.56	1	7	15	394	43.1827	5.90967	1.09752	1.05057	0.901143	1.01641	0.83144	1.21976	0.997054	1.01608	1.00032	0.998086
I1KYF8	40S ribosomal protein S8	100803006		40S ribosomal protein S8 OS=Glycine max OX=3847 GN=100803006 PE=3 SV=1 - [I1KYF8_SOYBN]	27.4	1	5	14	219	24.7824	10.4038	0.901786	0.999445	1.03006	0.977097	1.04425	1.06078	1.02187	1.0423	0.937444	0.180888
I1LJP3	PfkB domain-containing protein	100780082		PfkB domain-containing protein OS=Glycine max OX=3847 GN=100780082 PE=3 SV=1 - [I1LJP3_SOYBN]	34.14	5	8	17	331	35.4042	5.10986	1.01236	1.09569	0.898088	1.00205	0.98916	1.11685	0.940601	1.01554	0.986714	0.870634
I1N675	Uncharacterized protein	100802570		Uncharacterized protein OS=Glycine max OX=3847 GN=100802570 PE=4 SV=1 - [I1N675_SOYBN]	53.99	8	15	28	363	40.4966	4.7417	0.965785	1.00327	0.938075	0.969042	0.949468	1.12977	1.07404	1.05109	0.92194	0.2204
I1JV52	GRAM domain-containing protein	GLYMA_04G093400		GRAM domain-containing protein OS=Glycine max OX=3847 GN=GLYMA_04G093400 PE=3 SV=1 - [I1JV52_SOYBN]	33.92	3	8	19	283	30.9303	6.27783	0.929606	1.0116	1.00968	0.983629	0.990098	1.07058	1.02843	1.02971	0.955253	0.265686
I1M1C5	CASP-like protein	100781023		CASP-like protein OS=Glycine max OX=3847 GN=100781023 PE=3 SV=1 - [I1M1C5_SOYBN]	8.99	2	2	20	189	20.3311	9.01221	0.948864	0.964085	1.0945	1.00248	0.945658	1.24555	0.942995	1.04473	0.959557	0.721723
A0A0R0HJA5	Superoxide dismutase [Cu-Zn]	100815376	FUNCTION: Destroys radicals which are normally produced within the cells and which are toxic to biological systems. {ECO:0000256|RuleBase:RU000393}.	Superoxide dismutase [Cu-Zn] OS=Glycine max OX=3847 GN=100815376 PE=3 SV=1 - [A0A0R0HJA5_SOYBN]	36.45	5	5	17	203	20.8178	6.52197	1.05613	0.994019	1.01243	1.02086	0.978783	0.991536	0.992979	0.987766	1.03351	0.155881
I1KQ30	Aldedh domain-containing protein	100779993		Aldedh domain-containing protein OS=Glycine max OX=3847 GN=100779993 PE=3 SV=1 - [I1KQ30_SOYBN]	25.54	3	13	34	505	54.8022	6.03662	1.04167	0.96686	0.983344	0.997292	1.00564	0.924023	1.02596	0.985208	1.01227	0.769541
I1JMQ3	HABP4_PAI-RBP1 domain-containing protein	100791259		HABP4_PAI-RBP1 domain-containing protein OS=Glycine max OX=3847 GN=100791259 PE=4 SV=1 - [I1JMQ3_SOYBN]	19.57	3	4	10	368	39.1382	6.02393	0.948436	1.00416	0.981174	0.977924	1.09443	0.976613	1.01463	1.02856	0.950773	0.25667
I1N6I4	6-phosphogluconate dehydrogenase, decarboxylating	100799034	FUNCTION: Catalyzes the oxidative decarboxylation of 6-phosphogluconate to ribulose 5-phosphate and CO(2), with concomitant reduction of NADP to NADPH. {ECO:0000256|PIRNR:PIRNR000109}.	6-phosphogluconate dehydrogenase, decarboxylating OS=Glycine max OX=3847 GN=100799034 PE=3 SV=1 - [I1N6I4_SOYBN]	17.64	1	8	28	499	55.3375	7.75244	1.01991	1.04367	0.959178	1.00759	1.02043	0.882556	1.02687	0.97662	1.03171	0.592868
A0A0R0JKX7	Uncharacterized protein	100796232		Uncharacterized protein OS=Glycine max OX=3847 GN=100796232 PE=4 SV=1 - [A0A0R0JKX7_SOYBN]	8.67	1	3	12	427	48.2445	5.73193	0.960121	1.03126	0.991645	0.994342	1.03531	1.10597	0.989654	1.04364	0.952759	0.28112
K7KYV7	Lipoxygenase domain-containing protein	GLYMA_07G006800		Lipoxygenase domain-containing protein OS=Glycine max OX=3847 GN=GLYMA_07G006800 PE=4 SV=1 - [K7KYV7_SOYBN]	30	1	6	20	170	19.234	8.93896	0.919941	0.874115	0.904383	0.89948	1.34471	0.774821	1.02866	1.0494	0.85714	0.415959
I1M4U3	Histone H2A	100783903		Histone H2A OS=Glycine max OX=3847 GN=100783903 PE=3 SV=1 - [I1M4U3_SOYBN]	14.77	1	3	52	149	15.784	10.6675	0.871357	0.973496	1.16649	1.00378	1.04043	0.933549	1.03671	1.00356	1.00022	0.998266
C6TGU2	Proteasome subunit alpha type	100796147	FUNCTION: The proteasome is a multicatalytic proteinase complex which is characterized by its ability to cleave peptides with Arg, Phe, Tyr, Leu, and Glu adjacent to the leaving group at neutral or slightly basic pH. {ECO:0000256|RuleBase:RU000551}.	Proteasome subunit alpha type OS=Glycine max OX=3847 GN=100796147 PE=2 SV=1 - [C6TGU2_SOYBN]	24.47	1	6	12	237	25.98	4.75439	1.03014	0.983197	0.939221	0.984186	1.05277	1.03522	0.986909	1.02497	0.960212	0.28183
I1M2K9	Uncharacterized protein	GLYMA_13G254900		Uncharacterized protein OS=Glycine max OX=3847 GN=GLYMA_13G254900 PE=3 SV=1 - [I1M2K9_SOYBN]	23.89	1	13	38	674	72.3835	5.87158	0.948371	1.04401	1.08982	1.0274	0.926183	1.08469	1.00419	1.00502	1.02226	0.735979
A0A0R0GBB6	Uncharacterized protein	100795032		Uncharacterized protein OS=Glycine max OX=3847 GN=100795032 PE=4 SV=1 - [A0A0R0GBB6_SOYBN]	17.73	6	7	23	406	45.9427	6.23975	0.975119	1.0672	0.945523	0.995948	0.998617	1.02808	1.02812	1.01827	0.978078	0.587829
I1JUS7	Eukaryotic translation initiation factor 3 subunit L	100804691	FUNCTION: Component of the eukaryotic translation initiation factor 3 (eIF-3) complex, which is involved in protein synthesis of a specialized repertoire of mRNAs and, together with other initiation factors, stimulates binding of mRNA and methionyl-tRNAi to the 40S ribosome. The eIF-3 complex specifically targets and initiates translation of a subset of mRNAs involved in cell proliferation. {ECO:…	Eukaryotic translation initiation factor 3 subunit L OS=Glycine max OX=3847 GN=100804691 PE=3 SV=1 - [I1JUS7_SOYBN]	12.45	6	6	21	514	60.4614	6.18896	1.0145	0.94798	0.948251	0.970244	1.00504	1.07518	1.02988	1.0367	0.935896	0.0924974
I1JAP1	Uncharacterized protein	100305891		Uncharacterized protein OS=Glycine max OX=3847 GN=100305891 PE=4 SV=1 - [I1JAP1_SOYBN]	20.67	3	3	13	150	16.4275	9.53955	0.952604	0.947119	0.999048	0.966257	1.02163	1.14562	0.977377	1.04821	0.921818	0.196792
K7KYB2	Aconitate hydratase	100793264	FUNCTION: Catalyzes the isomerization of citrate to isocitrate via cis-aconitate. {ECO:0000256|RuleBase:RU361275}.	Aconitate hydratase OS=Glycine max OX=3847 GN=100793264 PE=3 SV=1 - [K7KYB2_SOYBN]	12.41	4	11	21	959	104.499	7.02002	1.00377	1.04588	1.04195	1.03053	0.930053	1.03363	1.00158	0.988421	1.04261	0.276265
I1KGP0	Uncharacterized protein	GLYMA_07G020000		Uncharacterized protein OS=Glycine max OX=3847 GN=GLYMA_07G020000 PE=3 SV=1 - [I1KGP0_SOYBN]	29.63	1	7	25	243	28.3916	9.99365	1.07796	0.987174	0.97256	1.01256	0.997991	0.999365	0.977315	0.991557	1.02119	0.567169
C6T8X0	40S ribosomal protein S3a			40S ribosomal protein S3a OS=Glycine max OX=3847 PE=2 SV=1 - [C6T8X0_SOYBN]	27.2	2	6	20	261	29.5747	9.80322	1.02274	1.04618	0.884712	0.984544	1.16176	0.988535	1.09999	1.08343	0.908729	0.238631
I1JXS3	Uncharacterized protein	GLYMA_04G202600		Uncharacterized protein OS=Glycine max OX=3847 GN=GLYMA_04G202600 PE=4 SV=1 - [I1JXS3_SOYBN]	6.76	1	1	13	148	16.6307	8.49951	1.01168	0.988105	1.07352	1.02444	1.00201	1.07982	0.947006	1.00961	1.01468	0.764296
I1K9P5	GRAM domain-containing protein	100775667		GRAM domain-containing protein OS=Glycine max OX=3847 GN=100775667 PE=3 SV=1 - [I1K9P5_SOYBN]	47.21	4	9	21	269	29.3996	6.53662	0.992588	1.01	1.05463	1.01907	0.966455	1.06073	1.00205	1.00974	1.00924	0.792129
I1M442	Aconitate hydratase	100810088	FUNCTION: Catalyzes the isomerization of citrate to isocitrate via cis-aconitate. {ECO:0000256|RuleBase:RU361275}.	Aconitate hydratase OS=Glycine max OX=3847 GN=100810088 PE=3 SV=1 - [I1M442_SOYBN]	14.43	1	13	24	984	107.043	7.56201	1.09085	0.921762	0.905545	0.972718	1.02599	0.993779	1.03121	1.01699	0.956465	0.504155
A0A0R0HYF9	40S ribosomal protein S3a	GLYMA_10G245200		40S ribosomal protein S3a OS=Glycine max OX=3847 GN=GLYMA_10G245200 PE=3 SV=1 - [A0A0R0HYF9_SOYBN]	36.89	1	7	22	244	27.9517	9.42236	1.01044	1.00738	0.896523	0.971447	1.0782	0.868434	1.06091	1.00251	0.969012	0.707119
A0A0R0F392	Cysteine synthase	GLYMA_18G234600		Cysteine synthase OS=Glycine max OX=3847 GN=GLYMA_18G234600 PE=3 SV=1 - [A0A0R0F392_SOYBN]	9.95	3	3	21	372	40.0705	7.13721	0.989813	0.985648	1.03154	1.00233	1.0569	0.94143	0.963856	0.987396	1.01513	0.716177
A0A0R0FHG0	AAI domain-containing protein	100306479		AAI domain-containing protein OS=Glycine max OX=3847 GN=100306479 PE=4 SV=1 - [A0A0R0FHG0_SOYBN]	23.16	3	3	11	95	9.92484	8.41162	0.95656	1.23149	1.07089	1.08632	0.940256	0.901151	0.882901	0.908102	1.19625	0.0940843
C6SVU3	Uncharacterized protein	100801797		Uncharacterized protein OS=Glycine max OX=3847 GN=100801797 PE=2 SV=1 - [C6SVU3_SOYBN]	20.34	1	1	6	118	13.0751	3.95459	0.968037	0.839998	1.07781	0.961947	1.16647	0.920511	0.979725	1.02224	0.941022	0.582953
I1LFC6	Uncharacterized protein	GLYMA_10G290000		Uncharacterized protein OS=Glycine max OX=3847 GN=GLYMA_10G290000 PE=4 SV=1 - [I1LFC6_SOYBN]	27.78	1	6	13	216	23.8882	7.82568	0.940983	1.05118	1.16631	1.05283	0.907797	0.9151	1.05236	0.958419	1.0985	0.304736
C6SYQ7	Sm protein F	100499965		Sm protein F OS=Glycine max OX=3847 GN=100499965 PE=2 SV=1 - [C6SYQ7_SOYBN]	15.91	1	1	5	88	9.95902	4.42432	0.982238	0.97244	0.931127	0.961935	1.0596	1.07715	0.988706	1.04182	0.923322	0.0628535
K7KQ66	(S)-2-hydroxy-acid oxidase	100782977		(S)-2-hydroxy-acid oxidase OS=Glycine max OX=3847 GN=100782977 PE=3 SV=1 - [K7KQ66_SOYBN]	4.84	1	1	4	310	33.5759	8.06006	1.01266	0.945405	1.05629	1.00478	0.976093	1.06999	1.00433	1.0168	0.988178	0.791756
K7MFM0	Uncharacterized protein	100811548		Uncharacterized protein OS=Glycine max OX=3847 GN=100811548 PE=4 SV=1 - [K7MFM0_SOYBN]	18.64	4	5	11	354	38.5392	6.53662	1.07892	1.02728	0.99891	1.03504	0.975857	0.864024	1.02697	0.955616	1.08311	0.211935
C6SZZ5	Histone H2A	100500068		Histone H2A OS=Glycine max OX=3847 GN=100500068 PE=2 SV=1 - [C6SZZ5_SOYBN]	23.7	1	4	25	135	13.9996	10.0522	0.933763	0.911892	1.02023	0.955295	1.11645	0.980541	1.01773	1.03824	0.92011	0.188142
C6T9Q3	Ribosomal_S13_N domain-containing protein			Ribosomal_S13_N domain-containing protein OS=Glycine max OX=3847 PE=2 SV=1 - [C6T9Q3_SOYBN]	36.42	5	5	20	151	17.1875	10.2866	0.970145	1.03054	0.962527	0.987737	0.987016	1.10458	0.992844	1.02815	0.960695	0.409284
O22111	6-phosphogluconate dehydrogenase, decarboxylating	gnd	FUNCTION: Catalyzes the oxidative decarboxylation of 6-phosphogluconate to ribulose 5-phosphate and CO(2), with concomitant reduction of NADP to NADPH. {ECO:0000256|PIRNR:PIRNR000109}.	6-phosphogluconate dehydrogenase, decarboxylating OS=Glycine max OX=3847 GN=gnd PE=2 SV=1 - [O22111_SOYBN]	25.44	2	12	32	511	56.3377	5.74463	1.00853	1.06532	0.935322	1.00306	1.10177	0.878908	0.944669	0.975115	1.02865	0.731994
C6T2X0	NAD(P)H dehydrogenase (quinone)			NAD(P)H dehydrogenase (quinone) OS=Glycine max OX=3847 PE=2 SV=1 - [C6T2X0_SOYBN]	21.72	2	4	16	198	21.5343	8.32373	0.96954	1.00117	1.02722	0.999308	0.984194	0.984034	1.03085	0.999694	0.999614	0.987313
I1N5R5	PKS_ER domain-containing protein	100791274		PKS_ER domain-containing protein OS=Glycine max OX=3847 GN=100791274 PE=3 SV=1 - [I1N5R5_SOYBN]	26.25	5	7	13	320	34.4044	6.7124	1.07745	1.06287	1.03209	1.05747	0.839538	1.03984	0.917664	0.932348	1.1342	0.104559
A0A0R0EAU6	Uncharacterized protein	GLYMA_20G135200		Uncharacterized protein OS=Glycine max OX=3847 GN=GLYMA_20G135200 PE=4 SV=1 - [A0A0R0EAU6_SOYBN]	32.5	1	1	14	80	8.63194	4.7417	0.983506	0.914319	1.04593	0.981251	0.880164	1.23876	1.10561	1.07484	0.912925	0.447895
A0A0R4J3L5	Proteasome subunit alpha type	732640	FUNCTION: The proteasome is a multicatalytic proteinase complex which is characterized by its ability to cleave peptides with Arg, Phe, Tyr, Leu, and Glu adjacent to the leaving group at neutral or slightly basic pH. {ECO:0000256|RuleBase:RU000551}.	Proteasome subunit alpha type OS=Glycine max OX=3847 GN=732640 PE=3 SV=1 - [A0A0R4J3L5_SOYBN]	17.07	4	4	22	246	27.3669	5.85889	1.02291	0.987202	0.962457	0.990858	0.991639	1.04985	1.01563	1.01904	0.972346	0.311637
O22119	Phosphoenolpyruvate carboxylase (Fragment)			Phosphoenolpyruvate carboxylase (Fragment) OS=Glycine max OX=3847 PE=2 SV=1 - [O22119_SOYBN]	21.28	1	2	23	47	4.97244	6.55127	1.04024	1.03905	1.00573	1.02834	1.01749	0.99636	0.921103	0.978317	1.05113	0.185924
I1J8H1	Aconitate hydratase	100499625	FUNCTION: Catalyzes the isomerization of citrate to isocitrate via cis-aconitate. {ECO:0000256|RuleBase:RU361275}.	Aconitate hydratase OS=Glycine max OX=3847 GN=100499625 PE=3 SV=1 - [I1J8H1_SOYBN]	13.76	2	12	28	901	98.4598	5.85889	1.01314	1.14002	0.799321	0.984162	1.03484	1.0039	1.0048	1.01452	0.97008	0.776464
I1N0A8	DEK_C domain-containing protein	100818537		DEK_C domain-containing protein OS=Glycine max OX=3847 GN=100818537 PE=4 SV=2 - [I1N0A8_SOYBN]	5.04	1	4	16	734	82.9373	5.22412	0.995174	0.978041	1.12041	1.03121	1.00642	0.977076	0.975087	0.986193	1.04564	0.383217
I1M4T8	Uncharacterized protein	100780673		Uncharacterized protein OS=Glycine max OX=3847 GN=100780673 PE=4 SV=1 - [I1M4T8_SOYBN]	23.72	2	6	12	215	23.8242	7.23975	0.977371	0.995717	1.06454	1.01254	0.992	0.95903	1.05662	1.00255	1.00997	0.810684
I1K5E6	WD_REPEATS_REGION domain-containing protein	GLYMA_05G243800		WD_REPEATS_REGION domain-containing protein OS=Glycine max OX=3847 GN=GLYMA_05G243800 PE=4 SV=1 - [I1K5E6_SOYBN]	30.15	2	7	17	325	35.6411	7.72314	0.91555	0.953049	0.97558	0.94806	1.09371	0.961899	1.09577	1.05046	0.902518	0.0979402
I1MLW9	PKS_ER domain-containing protein	GLYMA_16G073600		PKS_ER domain-containing protein OS=Glycine max OX=3847 GN=GLYMA_16G073600 PE=3 SV=1 - [I1MLW9_SOYBN]	24.45	7	8	22	319	34.5762	6.66846	1.05659	1.07012	0.966885	1.0312	0.948157	0.983319	0.963268	0.964915	1.06869	0.12267
A0A0R0EVM7	Glutamine synthetase	GLYMA_18G041100		Glutamine synthetase OS=Glycine max OX=3847 GN=GLYMA_18G041100 PE=3 SV=1 - [A0A0R0EVM7_SOYBN]	26.69	3	7	26	356	39.1165	5.73193	0.927026	1.07697	1.14044	1.04815	1.06015	0.933061	1.01353	1.00225	1.0458	0.565415
I1JMN8	Tryptophanyl-tRNA synthetase	100787194		Tryptophanyl-tRNA synthetase OS=Glycine max OX=3847 GN=100787194 PE=3 SV=1 - [I1JMN8_SOYBN]	10.89	4	4	27	404	46.2244	6.43018	1.02168	1.01562	1.0175	1.01827	0.987729	1.03792	0.99432	1.00666	1.01153	0.504493
A0A0R0KE56	Pectinesterase	100794948	FUNCTION: Acts in the modification of cell walls via demethylesterification of cell wall pectin. {ECO:0000256|RuleBase:RU000589}.	Pectinesterase OS=Glycine max OX=3847 GN=100794948 PE=4 SV=1 - [A0A0R0KE56_SOYBN]	20.07	3	5	13	299	32.1949	8.70459	0.966052	1.03112	0.953542	0.983571	1.03779	1.11037	0.982559	1.04357	0.942504	0.245579
K7LP97	RRM domain-containing protein	GLYMA_11G117600		RRM domain-containing protein OS=Glycine max OX=3847 GN=GLYMA_11G117600 PE=4 SV=1 - [K7LP97_SOYBN]	23.53	3	4	12	170	16.9178	8.11865	0.826111	1.00222	0.761633	0.863322	1.11894	1.38381	0.98569	1.16281	0.742441	0.0946566
I1K5U0	Aldedh domain-containing protein	GLYMA_05G231900		Aldedh domain-containing protein OS=Glycine max OX=3847 GN=GLYMA_05G231900 PE=3 SV=1 - [I1K5U0_SOYBN]	20.82	1	11	27	538	58.5033	6.55127	1.03448	0.974683	1.00512	1.00476	0.978407	1.04309	0.999369	1.00696	0.997818	0.936013
A0A0R0FKE1	NADPH--cytochrome P450 reductase	100815844	FUNCTION: This enzyme is required for electron transfer from NADP to cytochrome P450 in microsomes. It can also provide electron transfer to heme oxygenase and cytochrome B5. {ECO:0000256|HAMAP-Rule:MF_03212}.	NADPH--cytochrome P450 reductase OS=Glycine max OX=3847 GN=100815844 PE=3 SV=1 - [A0A0R0FKE1_SOYBN]	6.56	2	4	17	686	76.2582	5.57959	0.991267	0.912054	1.01108	0.971467	1.13652	0.915722	0.989331	1.01386	0.958188	0.585718
I1K4A8	Uncharacterized protein	100815756		Uncharacterized protein OS=Glycine max OX=3847 GN=100815756 PE=3 SV=1 - [I1K4A8_SOYBN]	10.61	2	4	19	358	38.8535	5.32568	1.06375	1.01636	1.07571	1.05194	0.798856	0.925224	1.01858	0.914221	1.15064	0.105967
C6T7Q8	Uncharacterized protein			Uncharacterized protein OS=Glycine max OX=3847 PE=2 SV=1 - [C6T7Q8_SOYBN]	3.24	1	1	22	309	33.7976	6.88818	1.03567	0.968227	0.970049	0.991315	1.08725	1.01156	0.943651	1.01416	0.977479	0.652654
I1J8T3	NmrA domain-containing protein	100796299		NmrA domain-containing protein OS=Glycine max OX=3847 GN=100796299 PE=4 SV=1 - [I1J8T3_SOYBN]	18.51	2	6	18	308	33.975	6.43018	1.03278	0.995214	1.02976	1.01925	0.965813	0.956926	1.01896	0.980565	1.03945	0.165107
C6TLI9	PHB domain-containing protein	100804982		PHB domain-containing protein OS=Glycine max OX=3847 GN=100804982 PE=2 SV=1 - [C6TLI9_SOYBN]	23.59	3	8	32	284	31.3611	6.41748	1.05724	1.05487	1.01009	1.04074	1.03018	0.868405	0.973671	0.957419	1.08702	0.169782
I1JWB9	Uncharacterized protein	GLYMA_04G154600		Uncharacterized protein OS=Glycine max OX=3847 GN=GLYMA_04G154600 PE=4 SV=1 - [I1JWB9_SOYBN]	17.65	1	1	8	68	7.67189	7.51807	1.1108	0.865281	0.977581	0.984552	1.05636	1.06072	0.958463	1.02518	0.960371	0.631744
A3RM06	Cysteine synthase	OAS-TL7		Cysteine synthase OS=Glycine max OX=3847 GN=OAS-TL7 PE=2 SV=1 - [A3RM06_SOYBN]	7.41	1	3	24	324	34.6842	5.33838	1.05094	0.932498	1.09115	1.02486	1.01192	1.01117	0.909242	0.977443	1.04851	0.463576
I1LXY1	5-methyltetrahydropteroyltriglutamate--homocysteine S-methyltransferase	100779947		5-methyltetrahydropteroyltriglutamate--homocysteine S-methyltransferase OS=Glycine max OX=3847 GN=100779947 PE=3 SV=1 - [I1LXY1_SOYBN]	15.69	5	14	36	803	89.0138	6.771	1.03653	1.02739	0.950344	1.00476	1.02343	0.97153	1.0007	0.998551	1.00621	0.851999
I1KM30	LRRNT_2 domain-containing protein	100781948		LRRNT_2 domain-containing protein OS=Glycine max OX=3847 GN=100781948 PE=4 SV=1 - [I1KM30_SOYBN]	16.48	5	5	11	449	49.8456	8.79248	1.00563	1.0443	0.95131	1.00041	0.999409	1.04108	0.989015	1.00984	0.990669	0.778462
I1JDU0	Glucose-6-phosphate 1-dehydrogenase	100793694	FUNCTION: Catalyzes the rate-limiting step of the oxidative pentose-phosphate pathway, which represents a route for the dissimilation of carbohydrates besides glycolysis. {ECO:0000256|RuleBase:RU362120}.	Glucose-6-phosphate 1-dehydrogenase OS=Glycine max OX=3847 GN=100793694 PE=3 SV=1 - [I1JDU0_SOYBN]	8.95	1	5	9	525	59.3203	8.79248	0.910726	1.17523	1.19236	1.09277	0.940907	0.903867	0.940992	0.928588	1.17681	0.148855
C6TDF5	Formate dehydrogenase, mitochondrial	100797606	FUNCTION: Catalyzes the NAD(+)-dependent oxidation of formate to carbon dioxide. Involved in the cell stress response. {ECO:0000256|HAMAP-Rule:MF_03210}.	Formate dehydrogenase, mitochondrial OS=Glycine max OX=3847 GN=100797606 PE=2 SV=1 - [C6TDF5_SOYBN]	16.8	2	7	16	381	41.8545	7.35693	1.04535	1.03572	1.05335	1.04481	0.857842	0.829994	1.10418	0.930671	1.12264	0.261035
I1LRQ4	Aconitate hydratase	100778506	FUNCTION: Catalyzes the isomerization of citrate to isocitrate via cis-aconitate. {ECO:0000256|RuleBase:RU361275}.	Aconitate hydratase OS=Glycine max OX=3847 GN=100778506 PE=3 SV=1 - [I1LRQ4_SOYBN]	9.55	2	9	18	984	107.565	6.96143	1.19731	0.912232	0.90633	1.00529	1.10447	0.882926	0.880053	0.955817	1.05176	0.704569
I1KN56	Uncharacterized protein	GLYMA_07G253500		Uncharacterized protein OS=Glycine max OX=3847 GN=GLYMA_07G253500 PE=3 SV=1 - [I1KN56_SOYBN]	18.47	2	2	10	222	23.5757	6.50732	1.02027	0.941689	1.10401	1.02199	0.977281	0.953369	1.0037	0.978118	1.04485	0.421818
C6TAZ2	Uncharacterized protein			Uncharacterized protein OS=Glycine max OX=3847 PE=2 SV=1 - [C6TAZ2_SOYBN]	14.69	4	4	8	211	23.1926	7.41553	1.05456	0.969624	1.04451	1.0229	1.00795	0.957704	1.03705	1.0009	1.02198	0.568243
I1JP98	S-(hydroxymethyl)glutathione dehydrogenase	GLYMA_03G168700		S-(hydroxymethyl)glutathione dehydrogenase OS=Glycine max OX=3847 GN=GLYMA_03G168700 PE=3 SV=1 - [I1JP98_SOYBN]	9.94	4	4	16	362	38.4786	8.104	0.981438	1.00825	1.07586	1.02185	0.940871	0.993363	1.00865	0.980961	1.04168	0.305086
A0A0R0I9M4	Annexin	GLYMA_09G171600		Annexin OS=Glycine max OX=3847 GN=GLYMA_09G171600 PE=3 SV=1 - [A0A0R0I9M4_SOYBN]	22.08	2	7	35	317	35.4843	8.76318	0.983508	1.01733	0.980845	0.993894	0.981389	0.954561	1.05733	0.997761	0.996125	0.912221
C6TFR3	Uncharacterized protein			Uncharacterized protein OS=Glycine max OX=3847 PE=2 SV=1 - [C6TFR3_SOYBN]	30.77	3	5	31	182	20.2477	9.37842	0.961017	0.953588	1.07368	0.996093	0.998312	1.12207	0.993266	1.03788	0.959737	0.506232
I1JRM5	Aldo_ket_red domain-containing protein	102670317		Aldo_ket_red domain-containing protein OS=Glycine max OX=3847 GN=102670317 PE=4 SV=1 - [I1JRM5_SOYBN]	26.55	6	8	16	339	37.3943	6.69775	1.04439	1.05886	0.97154	1.02493	0.935123	1.02313	1.02256	0.993606	1.03153	0.475426
F6KBT4	Allene-oxide cyclase	AOC4		Allene-oxide cyclase OS=Glycine max OX=3847 GN=AOC4 PE=2 SV=1 - [F6KBT4_SOYBN]	27.27	4	5	13	253	27.6531	8.5874	0.996985	0.96184	1.04903	1.00262	0.938448	0.998599	1.02757	0.988206	1.01458	0.712933
K7L138	Uncharacterized protein	100777658		Uncharacterized protein OS=Glycine max OX=3847 GN=100777658 PE=4 SV=1 - [K7L138_SOYBN]	5.49	4	4	6	819	90.8453	5.43994	1.01219	0.941218	1.0608	1.00474	1.02508	1.03073	0.973375	1.00973	0.995055	0.904855
A0A0R0FFH5	Glucose-6-phosphate 1-dehydrogenase	100815891	FUNCTION: Catalyzes the rate-limiting step of the oxidative pentose-phosphate pathway, which represents a route for the dissimilation of carbohydrates besides glycolysis. {ECO:0000256|RuleBase:RU362120}.	Glucose-6-phosphate 1-dehydrogenase OS=Glycine max OX=3847 GN=100815891 PE=3 SV=1 - [A0A0R0FFH5_SOYBN]	8.77	1	5	11	536	60.8481	7.06396	1.0056	0.955907	0.955532	0.972348	1.00444	1.04831	0.931085	0.994611	0.977616	0.589637
I1J9Y0	Uncharacterized protein	100776102		Uncharacterized protein OS=Glycine max OX=3847 GN=100776102 PE=4 SV=1 - [I1J9Y0_SOYBN]	20.51	5	12	28	585	65.624	6.45557	1.00811	1.03879	1.00174	1.01622	0.950863	0.830221	0.986408	0.922497	1.10159	0.126227
A0A0R0J154	WD_REPEATS_REGION domain-containing protein	100798414		WD_REPEATS_REGION domain-containing protein OS=Glycine max OX=3847 GN=100798414 PE=3 SV=1 - [A0A0R0J154_SOYBN]	11.3	3	3	13	301	32.58	6.01123	1.01794	1.02267	0.972701	1.00444	0.996408	1.02356	0.941403	0.987124	1.01754	0.581966
P02580	Actin-3	SAC3	FUNCTION: Actins are highly conserved proteins that are involved in various types of cell motility and are ubiquitously expressed in all eukaryotic cells. Essential component of cell cytoskeleton; plays an important role in cytoplasmic streaming, cell shape determination, cell division, organelle movement and extension growth.	Actin-3 OS=Glycine max OX=3847 GN=SAC3 PE=3 SV=2 - [ACT3_SOYBN]	28.72	2	10	39	376	41.5787	5.40186	0.988202	0.985915	1.06714	1.01375	0.967429	1.02565	0.978123	0.9904	1.02358	0.507755
Q9FUK4	Glutamine synthetase	548082		Glutamine synthetase OS=Glycine max OX=3847 GN=548082 PE=2 SV=1 - [Q9FUK4_SOYBN]	31.74	4	8	28	356	38.9665	5.73193	1.14407	1.08802	0.90239	1.04483	0.902298	0.948149	0.861135	0.903861	1.15596	0.14203
K7M8Y4	Coatomer subunit beta'	100804239	FUNCTION: The coatomer is a cytosolic protein complex that binds to dilysine motifs and reversibly associates with Golgi non-clathrin-coated vesicles, which further mediate biosynthetic protein transport from the ER, via the Golgi up to the trans Golgi network. Coatomer complex is required for budding from Golgi membranes, and is essential for the retrograde Golgi-to-ER transport of dilysine-tagg…	Coatomer subunit beta' OS=Glycine max OX=3847 GN=100804239 PE=3 SV=1 - [K7M8Y4_SOYBN]	8.62	3	7	13	916	103.834	5.07178	1.0115	1.03731	0.921226	0.990013	0.946114	1.10045	1.00102	1.01586	0.974555	0.675067
I1KBV2	Ribonuclease	100794481	FUNCTION: Cytoprotective ribonuclease (RNase) required for resistance to abiotic stresses, acting as a positive regulator of mRNA decapping during stress. {ECO:0000256|PIRNR:PIRNR017179}.	Ribonuclease OS=Glycine max OX=3847 GN=100794481 PE=4 SV=1 - [I1KBV2_SOYBN]	16.97	4	15	28	990	108.74	6.43018	0.971878	1.0063	1.01744	0.998538	0.998548	1.09759	0.987304	1.02781	0.971515	0.479979
K7KMB3	Uncharacterized protein	GLYMA_04G256400		Uncharacterized protein OS=Glycine max OX=3847 GN=GLYMA_04G256400 PE=3 SV=1 - [K7KMB3_SOYBN]	13.4	1	1	14	97	10.4982	5.40186	1.01391	0.954645	1.01625	0.994937	1.00746	1.05896	0.941044	1.00249	0.992468	0.8582
I1MGE7	ATP citrate synthase	100795745		ATP citrate synthase OS=Glycine max OX=3847 GN=100795745 PE=4 SV=1 - [I1MGE7_SOYBN]	17.11	9	9	14	608	65.9201	7.86963	1.00692	0.983308	0.973679	0.987968	0.964286	0.997658	1.02216	0.994702	0.99323	0.746796
C6TH59	Proteasome subunit alpha type	100799108	FUNCTION: The proteasome is a multicatalytic proteinase complex which is characterized by its ability to cleave peptides with Arg, Phe, Tyr, Leu, and Glu adjacent to the leaving group at neutral or slightly basic pH. {ECO:0000256|RuleBase:RU000551}.	Proteasome subunit alpha type OS=Glycine max OX=3847 GN=100799108 PE=2 SV=1 - [C6TH59_SOYBN]	23.4	1	4	9	235	25.5622	5.68115	1.04494	1.15705	0.84529	1.01576	1.04999	1.18576	0.822152	1.0193	0.996527	0.98102
C6TJ60	PHB domain-containing protein	100789547		PHB domain-containing protein OS=Glycine max OX=3847 GN=100789547 PE=2 SV=1 - [C6TJ60_SOYBN]	26.41	3	9	31	284	31.3482	7.00537	1.09315	0.961675	1.04859	1.03447	1.12817	0.809161	0.905554	0.947629	1.09164	0.442718
I1L4U3	Peptidase_M3 domain-containing protein	100780377		Peptidase_M3 domain-containing protein OS=Glycine max OX=3847 GN=100780377 PE=3 SV=2 - [I1L4U3_SOYBN]	15.63	4	10	22	787	88.4385	6.30322	0.996928	0.982733	0.98809	0.98925	0.959162	1.07432	1.06767	1.03372	0.956982	0.301952
I1KTQ4	Citrate synthase	100781418		Citrate synthase OS=Glycine max OX=3847 GN=100781418 PE=3 SV=1 - [I1KTQ4_SOYBN]	20.97	2	10	19	472	52.4832	8.25049	1.01346	1.02465	1.01893	1.01901	0.950084	0.97877	1.02988	0.986245	1.03322	0.236674
C6T9F2	MBD domain-containing protein	100813840		MBD domain-containing protein OS=Glycine max OX=3847 GN=100813840 PE=2 SV=1 - [C6T9F2_SOYBN]	28.43	4	7	11	306	33.8096	4.91943	0.951836	0.978759	1.10599	1.01219	0.987321	0.996802	0.972047	0.98539	1.0272	0.606911
A8C8H3	Glutamate decarboxylase	GAD		Glutamate decarboxylase OS=Glycine max OX=3847 GN=GAD PE=2 SV=1 - [A8C8H3_SOYBN]	13.72	5	6	14	503	57.1392	5.71924	1.06466	1.02723	0.964648	1.01885	0.953292	1.02138	0.97071	0.981795	1.03774	0.356904
C6TJC6	Uncharacterized protein (Fragment)			Uncharacterized protein (Fragment) OS=Glycine max OX=3847 PE=2 SV=1 - [C6TJC6_SOYBN]	4.12	1	1	28	194	22.3104	7.89893	1.01615	1.06165	0.941569	1.00645	0.963836	0.923864	1.05845	0.98205	1.02485	0.669561
I1LYC1	SEC7 domain-containing protein	100794995		SEC7 domain-containing protein OS=Glycine max OX=3847 GN=100794995 PE=4 SV=2 - [I1LYC1_SOYBN]	4.26	3	6	12	1782	197.601	5.69385	0.867703	1.03557	1.06948	0.990917	1.0623	0.9928	1.00271	1.01927	0.972184	0.689835
A0A0R0HEQ3	Histone H2B	100778668		Histone H2B OS=Glycine max OX=3847 GN=100778668 PE=3 SV=1 - [A0A0R0HEQ3_SOYBN]	44.97	1	7	25	149	16.24	10.0815	1.174	0.986663	0.72027	0.960312	0.883622	1.18313	1.00263	1.02313	0.938605	0.710965
C6TI53	Epimerase domain-containing protein			Epimerase domain-containing protein OS=Glycine max OX=3847 PE=2 SV=1 - [C6TI53_SOYBN]	20.62	1	6	16	325	36.1308	6.55127	0.864716	0.980346	1.00586	0.950308	0.933939	1.13285	1.16663	1.07781	0.881706	0.206222
A7LCD5	Lipoxygenase	LOX9	FUNCTION: Plant lipoxygenase may be involved in a number of diverse aspects of plant physiology including growth and development, pest resistance, and senescence or responses to wounding. {ECO:0000256|RuleBase:RU003975}.	Lipoxygenase OS=Glycine max OX=3847 GN=LOX9 PE=2 SV=1 - [A7LCD5_SOYBN]	11.45	5	11	27	865	96.2946	7.02002	1.00903	1.01855	0.956949	0.994843	1.07016	0.890993	1.04212	1.00109	0.993758	0.920547
I1KH65	Coatomer subunit beta'	100797508	FUNCTION: The coatomer is a cytosolic protein complex that binds to dilysine motifs and reversibly associates with Golgi non-clathrin-coated vesicles, which further mediate biosynthetic protein transport from the ER, via the Golgi up to the trans Golgi network. Coatomer complex is required for budding from Golgi membranes, and is essential for the retrograde Golgi-to-ER transport of dilysine-tagg…	Coatomer subunit beta' OS=Glycine max OX=3847 GN=100797508 PE=3 SV=1 - [I1KH65_SOYBN]	11.07	2	9	16	912	102.821	5.021	0.899094	1.00961	0.91394	0.940881	0.995401	1.08201	1.12216	1.06652	0.882195	0.0693246
I1K506	AIR synthase	100790263		AIR synthase OS=Glycine max OX=3847 GN=100790263 PE=3 SV=1 - [I1K506_SOYBN]	10.85	3	3	4	387	40.4967	5.35107	1.09413	0.879353	0.885344	0.952944	1.05975	1.00392	1.0042	1.02262	0.931862	0.393969
I1L8G3	Succinate--CoA ligase [ADP-forming] subunit beta, mitochondrial	GLYMA_10G039000	FUNCTION: Succinyl-CoA synthetase functions in the citric acid cycle (TCA), coupling the hydrolysis of succinyl-CoA to the synthesis of ATP and thus represents the only step of substrate-level phosphorylation in the TCA. The beta subunit provides nucleotide specificity of the enzyme and binds the substrate succinate, while the binding sites for coenzyme A and phosphate are found in the alpha subu…	Succinate--CoA ligase [ADP-forming] subunit beta, mitochondrial OS=Glycine max OX=3847 GN=GLYMA_10G039000 PE=3 SV=1 - [I1L8G3_SOYBN]	20.38	2	9	23	422	45.3179	6.22705	0.930983	0.98917	0.961627	0.960593	1.06802	0.886245	1.06267	1.00565	0.955199	0.507931
I1JXS8	Ribonuclease	100802766	FUNCTION: Cytoprotective ribonuclease (RNase) required for resistance to abiotic stresses, acting as a positive regulator of mRNA decapping during stress. {ECO:0000256|PIRNR:PIRNR017179}.	Ribonuclease OS=Glycine max OX=3847 GN=100802766 PE=4 SV=1 - [I1JXS8_SOYBN]	17.58	6	16	24	990	108.927	6.49365	0.956515	1.00989	0.938444	0.968282	0.985829	1.13691	1.06327	1.062	0.911751	0.126075
I1NGI9	40S ribosomal protein S3a	100813273		40S ribosomal protein S3a OS=Glycine max OX=3847 GN=100813273 PE=3 SV=1 - [I1NGI9_SOYBN]	36.89	1	7	23	244	27.9817	9.42236	1.03058	1.03078	0.953411	1.00492	1.08983	0.836066	1.04166	0.989184	1.01591	0.857061
A0A0R4J387	Chalcone-flavonone isomerase family protein	GLYMA_04G222400		Chalcone-flavonone isomerase family protein OS=Glycine max OX=3847 GN=GLYMA_04G222400 PE=3 SV=1 - [A0A0R4J387_SOYBN]	36.36	3	5	13	209	23.5482	4.99561	0.996606	0.968536	1.03918	1.00144	0.947593	1.11137	1.04256	1.03384	0.96866	0.56506
I1KGH6	Alpha-MPP	100810990		Alpha-MPP OS=Glycine max OX=3847 GN=100810990 PE=3 SV=1 - [I1KGH6_SOYBN]	12.87	2	5	12	505	54.4209	6.26514	1.00532	1.06289	0.957611	1.00861	0.995493	0.953848	0.973188	0.974176	1.03534	0.352123
A0A762	Calreticulin	Gm crt-1		Calreticulin OS=Glycine max OX=3847 GN=Gm crt-1 PE=2 SV=1 - [A0A762_SOYBN]	22.38	3	8	23	420	48.1441	4.58936	1.01359	0.974	0.83188	0.939822	1.01522	1.1911	0.961747	1.05602	0.889964	0.259727
A0A0R0LJG5	Leucyl-tRNA synthetase	100812453		Leucyl-tRNA synthetase OS=Glycine max OX=3847 GN=100812453 PE=3 SV=1 - [A0A0R0LJG5_SOYBN]	7.16	7	7	30	1090	123.312	6.37939	0.915636	0.96546	1.03397	0.971687	1.019	0.980597	1.05876	1.01945	0.953146	0.309345
Q8W198	Phosphate transporter			Phosphate transporter OS=Glycine max OX=3847 PE=2 SV=1 - [Q8W198_SOYBN]	11.4	4	4	11	342	36.2988	9.0415	1.13997	1.12691	0.897992	1.05496	0.949272	0.858172	1.02362	0.943687	1.11791	0.293044
C6TM87	MBD domain-containing protein			MBD domain-containing protein OS=Glycine max OX=3847 PE=2 SV=1 - [C6TM87_SOYBN]	25.68	1	7	13	292	32.4261	4.85596	0.950024	1.13555	1.21552	1.10036	0.88807	0.890719	0.974523	0.917771	1.19895	0.0943155
C6TB22	NmrA domain-containing protein			NmrA domain-containing protein OS=Glycine max OX=3847 PE=2 SV=1 - [C6TB22_SOYBN]	21.75	2	6	18	308	34.104	6.7124	0.982002	1.08447	1.09033	1.05227	0.897343	1.13742	0.961227	0.998663	1.05368	0.539221
I1LWR4	Alpha-1,4 glucan phosphorylase	100800659	FUNCTION: Phosphorylase is an important allosteric enzyme in carbohydrate metabolism. Enzymes from different sources differ in their regulatory mechanisms and in their natural substrates. However, all known phosphorylases share catalytic and structural properties. {ECO:0000256|RuleBase:RU000587}.	Alpha-1,4 glucan phosphorylase OS=Glycine max OX=3847 GN=100800659 PE=3 SV=1 - [I1LWR4_SOYBN]	10.94	3	9	14	978	109.97	5.71924	1.05598	1.02443	0.973008	1.01781	0.980994	1.0846	0.94997	1.00519	1.01255	0.802996
A0A0R0KBX5	Glutamine amidotransferase type-2 domain-containing protein	100815931		Glutamine amidotransferase type-2 domain-containing protein OS=Glycine max OX=3847 GN=100815931 PE=3 SV=1 - [A0A0R0KBX5_SOYBN]	6.21	2	12	16	2191	240.103	6.81494	1.1557	0.890399	1.13138	1.05916	0.824762	1.18907	0.952054	0.988627	1.07134	0.631995
I1LVI3	Dynamin GTPase	100798346		Dynamin GTPase OS=Glycine max OX=3847 GN=100798346 PE=3 SV=1 - [I1LVI3_SOYBN]	17.03	4	16	28	922	100.088	9.0708	0.978426	0.994259	0.968291	0.980325	1.03166	0.935254	1.03498	1.00063	0.979707	0.577826
I1LJ90	Coatomer subunit alpha	100781504	FUNCTION: The coatomer is a cytosolic protein complex that binds to dilysine motifs and reversibly associates with Golgi non-clathrin-coated vesicles, which further mediate biosynthetic protein transport from the ER, via the Golgi up to the trans Golgi network. {ECO:0000256|PIRNR:PIRNR003354}.	Coatomer subunit alpha OS=Glycine max OX=3847 GN=100781504 PE=4 SV=1 - [I1LJ90_SOYBN]	7.7	4	8	14	1221	136.666	6.96143	0.997546	1.03314	0.935564	0.988748	0.888511	0.999489	0.955704	0.947901	1.04309	0.39655
A0A368UGN5	Beta-hexosaminidase	GLYMA_18G286200		Beta-hexosaminidase OS=Glycine max OX=3847 GN=GLYMA_18G286200 PE=3 SV=1 - [A0A368UGN5_SOYBN]	10.8	4	6	10	565	63.4698	5.8335	1.04401	0.985569	0.967623	0.999067	0.959169	0.973791	1.01593	0.982962	1.01638	0.604116
C6SYE5	Uncharacterized protein			Uncharacterized protein OS=Glycine max OX=3847 PE=2 SV=1 - [C6SYE5_SOYBN]	32.48	3	3	18	117	12.8483	5.60498	0.997423	1.02417	1.10672	1.04277	1.07928	0.869263	0.890572	0.946372	1.10186	0.26482
C6TL64	Peroxidase	100804350	FUNCTION: Removal of H(2)O(2), oxidation of toxic reductants, biosynthesis and degradation of lignin, suberization, auxin catabolism, response to environmental stresses such as wounding, pathogen attack and oxidative stress. {ECO:0000256|RuleBase:RU362060}.	Peroxidase OS=Glycine max OX=3847 GN=100804350 PE=2 SV=1 - [C6TL64_SOYBN]	31.71	5	11	23	328	36.1824	8.67529	1.03709	1.03784	0.95751	1.01081	1.0075	1.10232	1.00988	1.0399	0.972025	0.517619
I1JWK3	5-methyltetrahydropteroyltriglutamate--homocysteine S-methyltransferase	100776541		5-methyltetrahydropteroyltriglutamate--homocysteine S-methyltransferase OS=Glycine max OX=3847 GN=100776541 PE=3 SV=1 - [I1JWK3_SOYBN]	14.02	3	12	26	799	88.6086	6.85889	1.04976	1.03832	0.939305	1.00913	0.996536	0.967981	0.943047	0.969188	1.04121	0.356133
I1M561	PfkB domain-containing protein	100814192		PfkB domain-containing protein OS=Glycine max OX=3847 GN=100814192 PE=3 SV=1 - [I1M561_SOYBN]	25.38	3	7	22	331	35.3754	5.45264	0.987804	0.947001	0.916048	0.950284	1.03117	0.994907	1.00054	1.00887	0.941928	0.0683115
K7LAB8	DEK_C domain-containing protein	100812080		DEK_C domain-containing protein OS=Glycine max OX=3847 GN=100812080 PE=4 SV=1 - [K7LAB8_SOYBN]	3.47	1	3	10	807	91.3987	5.24951	1.07834	0.984124	1.04258	1.03501	1.1687	0.734727	0.880323	0.927916	1.11542	0.457725
I1K0U9	Uncharacterized protein	100783333		Uncharacterized protein OS=Glycine max OX=3847 GN=100783333 PE=4 SV=1 - [I1K0U9_SOYBN]	21.51	3	5	10	186	20.6934	7.04932	1.07621	1.11937	0.939381	1.04499	1.04519	0.775659	1.01264	0.944496	1.1064	0.375159
C6TGU4	Uncharacterized protein	100790130		Uncharacterized protein OS=Glycine max OX=3847 GN=100790130 PE=2 SV=1 - [C6TGU4_SOYBN]	8.38	3	3	9	346	40.3641	5.19873	1.08904	0.948763	0.979814	1.00587	1.03164	0.796824	1.02695	0.951803	1.05681	0.573858
I1JXN3	Mitochondrial import inner membrane translocase subunit	100791637	FUNCTION: Mitochondrial intermembrane chaperone that participates in the import and insertion of some multi-pass transmembrane proteins into the mitochondrial inner membrane. Also required for the transfer of beta-barrel precursors from the TOM complex to the sorting and assembly machinery (SAM complex) of the outer membrane. Acts as a chaperone-like protein that protects the hydrophobic precurso…	Mitochondrial import inner membrane translocase subunit OS=Glycine max OX=3847 GN=100791637 PE=3 SV=1 - [I1JXN3_SOYBN]	16.67	1	1	11	78	8.99506	5.32568	1.00409	0.869864	1.06701	0.98032	1.08303	1.08305	0.986488	1.05086	0.932877	0.348313
I1LDS8	Cytochrome b5 heme-binding domain-containing protein	100791779		Cytochrome b5 heme-binding domain-containing protein OS=Glycine max OX=3847 GN=100791779 PE=4 SV=1 - [I1LDS8_SOYBN]	31.06	3	5	12	235	25.8529	5.10986	0.942846	0.932969	1.03245	0.969423	1.02971	1.06731	1.07198	1.05633	0.917727	0.064693
C6T142	Small ubiquitin-related modifier	100500241		Small ubiquitin-related modifier OS=Glycine max OX=3847 GN=100500241 PE=2 SV=1 - [C6T142_SOYBN]	21.21	1	2	14	99	11.1985	5.09717	0.99094	1.13251	0.98409	1.03585	1.09446	0.917549	0.835916	0.949309	1.09116	0.392387
I1KAB1	L-ascorbate peroxidase	100784258		L-ascorbate peroxidase OS=Glycine max OX=3847 GN=100784258 PE=3 SV=1 - [I1KAB1_SOYBN]	17.36	1	6	14	432	47.0541	7.56201	1.00981	0.987758	1.22656	1.07471	0.782895	1.03622	1.04652	0.955211	1.1251	0.357636
I1ML11	Tubulin alpha chain	100784487	FUNCTION: Tubulin is the major constituent of microtubules. It binds two moles of GTP, one at an exchangeable site on the beta chain and one at a non-exchangeable site on the alpha chain. {ECO:0000256|RuleBase:RU000352}.	Tubulin alpha chain OS=Glycine max OX=3847 GN=100784487 PE=3 SV=1 - [I1ML11_SOYBN]	14.9	1	6	20	443	49.0534	5.22412	1.15409	0.783606	1.10684	1.01485	1.00816	1.0028	0.941656	0.984206	1.03113	0.808511
K7LFR7	Uncharacterized protein	100791552		Uncharacterized protein OS=Glycine max OX=3847 GN=100791552 PE=4 SV=1 - [K7LFR7_SOYBN]	10.91	4	4	7	541	58.1314	5.10986	0.923166	1.13835	1.21423	1.09192	0.865342	0.769637	1.01131	0.882096	1.23787	0.134215
I1M3M4	Ketol-acid reductoisomerase	GLYMA_13G291300		Ketol-acid reductoisomerase OS=Glycine max OX=3847 GN=GLYMA_13G291300 PE=3 SV=1 - [I1M3M4_SOYBN]	14.68	1	7	22	586	63.4414	7.48877	1.04355	1.05752	1.00424	1.0351	0.95584	0.778918	1.04699	0.92725	1.11632	0.25035
I1KDC1	MBD domain-containing protein	100796239		MBD domain-containing protein OS=Glycine max OX=3847 GN=100796239 PE=4 SV=1 - [I1KDC1_SOYBN]	19.67	1	5	11	305	33.8337	4.83057	1.09693	0.905676	1.00111	1.00124	0.916185	1.34933	0.904837	1.05678	0.947437	0.740368
I1NC19	GSH_synthase domain-containing protein	GLYMA_19G237700		GSH_synthase domain-containing protein OS=Glycine max OX=3847 GN=GLYMA_19G237700 PE=4 SV=1 - [I1NC19_SOYBN]	5.73	2	2	4	436	48.7713	8.32373	1.05806	1.00691	1.00892	1.02463	0.982495	0.896648	0.983218	0.95412	1.0739	0.101278
A0A368UGT2	Uncharacterized protein	GLYMA_18G250100		Uncharacterized protein OS=Glycine max OX=3847 GN=GLYMA_18G250100 PE=3 SV=1 - [A0A368UGT2_SOYBN]	8.77	5	6	18	787	84.3067	9.18799	1.06155	1.12187	0.999135	1.06085	0.891723	1.0609	0.929473	0.9607	1.10425	0.183349
C6TC18	Fe2OG dioxygenase domain-containing protein	100786574		Fe2OG dioxygenase domain-containing protein OS=Glycine max OX=3847 GN=100786574 PE=2 SV=1 - [C6TC18_SOYBN]	9.55	3	3	6	356	40.2046	5.30029	0.910087	0.948706	1.11658	0.99179	0.887277	1.1061	1.09931	1.03089	0.962067	0.70404
A0A0R0I1Y7	Peroxidase	100804126	FUNCTION: Removal of H(2)O(2), oxidation of toxic reductants, biosynthesis and degradation of lignin, suberization, auxin catabolism, response to environmental stresses such as wounding, pathogen attack and oxidative stress. {ECO:0000256|RuleBase:RU362060}.	Peroxidase OS=Glycine max OX=3847 GN=100804126 PE=3 SV=1 - [A0A0R0I1Y7_SOYBN]	25	7	7	11	352	37.9343	7.82568	0.982702	1.03406	1.01785	1.01154	0.955412	0.948556	1.06493	0.989632	1.02214	0.618415
A0A0R4J3S4	14_3_3 domain-containing protein	GLYMA_08G115800		14_3_3 domain-containing protein OS=Glycine max OX=3847 GN=GLYMA_08G115800 PE=3 SV=1 - [A0A0R4J3S4_SOYBN]	27.41	3	7	29	259	29.2295	4.95752	0.965088	1.01331	1.08133	1.01991	0.918206	1.16041	1.00815	1.02892	0.991244	0.913958
C6T5C6	AAI domain-containing protein	100527767		AAI domain-containing protein OS=Glycine max OX=3847 GN=100527767 PE=2 SV=1 - [C6T5C6_SOYBN]	13.39	2	2	12	127	13.1588	8.06006	1.10583	1.20119	0.809292	1.03877	0.992303	0.935787	0.862211	0.9301	1.11684	0.429831
A0A0R0J1S6	DEK_C domain-containing protein	100812080		DEK_C domain-containing protein OS=Glycine max OX=3847 GN=100812080 PE=4 SV=1 - [A0A0R0J1S6_SOYBN]	5.95	2	4	12	740	83.6676	5.14795	1.05818	0.952315	1.00322	1.00457	0.913347	0.971599	1.09176	0.992234	1.01243	0.849036
K7KGC7	Sucrose synthase	100793371	FUNCTION: Sucrose-cleaving enzyme that provides UDP-glucose and fructose for various metabolic pathways. {ECO:0000256|RuleBase:RU280817}.	Sucrose synthase OS=Glycine max OX=3847 GN=100793371 PE=3 SV=1 - [K7KGC7_SOYBN]	9.73	1	9	31	812	92.2483	6.12549	0.947441	1.06852	0.943611	0.986524	0.8293	1.45687	0.982064	1.08941	0.905557	0.622816
C6SYE7	Bet_v_1 domain-containing protein	100306201		Bet_v_1 domain-containing protein OS=Glycine max OX=3847 GN=100306201 PE=2 SV=1 - [C6SYE7_SOYBN]	33.55	2	6	17	152	17.5518	6.52197	1.04203	0.997458	0.919445	0.98631	0.966227	1.10438	1.05035	1.04032	0.948084	0.372566
I1MBD1	Clathrin heavy chain	100776763	FUNCTION: Clathrin is the major protein of the polyhedral coat of coated pits and vesicles. {ECO:0000256|PIRNR:PIRNR002290}.	Clathrin heavy chain OS=Glycine max OX=3847 GN=100776763 PE=3 SV=2 - [I1MBD1_SOYBN]	8.04	2	12	20	1703	192.684	5.36377	1.06102	0.967664	0.941551	0.990077	1.06601	0.879798	1.00632	0.984042	1.00613	0.931327
A0A0R0IAF2	Glutaredoxin-dependent peroxiredoxin	GLYMA_09G192800	FUNCTION: Thiol-specific peroxidase that catalyzes the reduction of hydrogen peroxide and organic hydroperoxides to water and alcohols, respectively. Plays a role in cell protection against oxidative stress by detoxifying peroxides. {ECO:0000256|RuleBase:RU366011}.	Glutaredoxin-dependent peroxiredoxin OS=Glycine max OX=3847 GN=GLYMA_09G192800 PE=3 SV=1 - [A0A0R0IAF2_SOYBN]	36.42	5	5	17	162	17.3842	5.90967	0.993172	1.05725	0.99651	1.01564	0.892502	1.0164	1.03176	0.98022	1.03614	0.507724
K7MTE4	Acetyl-CoA carboxytransferase	GLYMA_18G196000		Acetyl-CoA carboxytransferase OS=Glycine max OX=3847 GN=GLYMA_18G196000 PE=3 SV=1 - [K7MTE4_SOYBN]	10.98	3	7	11	683	75.9424	8.80713	1.07197	1.01818	0.99353	1.02789	0.983031	0.9725	0.96179	0.972441	1.05702	0.0816215
C6T074	Mitochondrial import inner membrane translocase subunit	100306621	FUNCTION: Mitochondrial intermembrane chaperone that participates in the import and insertion of some multi-pass transmembrane proteins into the mitochondrial inner membrane. Also required for the transfer of beta-barrel precursors from the TOM complex to the sorting and assembly machinery (SAM complex) of the outer membrane. Acts as a chaperone-like protein that protects the hydrophobic precurso…	Mitochondrial import inner membrane translocase subunit OS=Glycine max OX=3847 GN=100306621 PE=2 SV=1 - [C6T074_SOYBN]	16.67	1	1	5	78	8.92407	5.0083	0.939634	0.931054	1.06241	0.9777	1.10088	1.06409	1.03424	1.06641	0.916818	0.129704
C6TA09	S-formylglutathione hydrolase		FUNCTION: Serine hydrolase involved in the detoxification of formaldehyde. {ECO:0000256|RuleBase:RU363068}.	S-formylglutathione hydrolase OS=Glycine max OX=3847 PE=2 SV=1 - [C6TA09_SOYBN]	14.66	1	3	7	266	29.8066	7.12256	0.996747	1.00305	0.905525	0.968441	1.06628	0.988918	1.02586	1.02702	0.942962	0.203978
C6TJD3	WD_REPEATS_REGION domain-containing protein	100778205		WD_REPEATS_REGION domain-containing protein OS=Glycine max OX=3847 GN=100778205 PE=2 SV=1 - [C6TJD3_SOYBN]	30.15	2	7	15	325	35.7261	7.72314	0.957795	1.09248	0.818907	0.956394	1.03147	1.1374	1.00569	1.05819	0.903806	0.314935
A0A0R4J581	40S ribosomal protein S4	100811336		40S ribosomal protein S4 OS=Glycine max OX=3847 GN=100811336 PE=3 SV=1 - [A0A0R4J581_SOYBN]	15.91	1	4	21	264	29.9563	10.2573	1.08139	0.990632	1.02731	1.03311	1.01649	0.985946	0.906559	0.969666	1.06543	0.205853
I1N1X2	Uncharacterized protein	100778091		Uncharacterized protein OS=Glycine max OX=3847 GN=100778091 PE=4 SV=1 - [I1N1X2_SOYBN]	15.78	7	7	15	488	54.2461	5.66846	0.957443	0.975747	0.989324	0.974172	0.988735	1.03527	1.11553	1.04651	0.930875	0.130935
I1JGB2	S-formylglutathione hydrolase	100796669	FUNCTION: Serine hydrolase involved in the detoxification of formaldehyde. {ECO:0000256|RuleBase:RU363068}.	S-formylglutathione hydrolase OS=Glycine max OX=3847 GN=100796669 PE=3 SV=1 - [I1JGB2_SOYBN]	17.19	2	4	10	285	32.101	7.04932	1.05233	0.98301	0.978945	1.00476	1.02941	0.897061	0.997559	0.974678	1.03087	0.552496
C6TBS6	Proteasome subunit beta		FUNCTION: The proteasome is a multicatalytic proteinase complex which is characterized by its ability to cleave peptides with Arg, Phe, Tyr, Leu, and Glu adjacent to the leaving group at neutral or slightly basic pH. {ECO:0000256|RuleBase:RU004203}.	Proteasome subunit beta OS=Glycine max OX=3847 PE=2 SV=1 - [C6TBS6_SOYBN]	7.75	2	2	14	271	29.2828	6.66846	1.03714	1.02304	1.00037	1.02018	0.999258	0.992794	0.959034	0.983695	1.03709	0.090669
I1LZT8	H(+)-exporting diphosphatase	100775864		H(+)-exporting diphosphatase OS=Glycine max OX=3847 GN=100775864 PE=4 SV=1 - [I1LZT8_SOYBN]	9.89	1	8	19	708	74.5618	5.19873	1.1691	1.40396	0.842401	1.13849	0.773278	1.14454	0.806718	0.90818	1.25359	0.316666
A0A0R0EAL6	PKS_ER domain-containing protein	100804892		PKS_ER domain-containing protein OS=Glycine max OX=3847 GN=100804892 PE=3 SV=1 - [A0A0R0EAL6_SOYBN]	7.56	3	3	10	357	39.0048	5.79541	0.938597	1.03871	0.805372	0.927558	1.05731	0.901052	1.12632	1.02823	0.902096	0.348632
I1LP54	Prohibitin	100804529		Prohibitin OS=Glycine max OX=3847 GN=100804529 PE=3 SV=1 - [I1LP54_SOYBN]	14.19	1	4	12	289	31.7451	9.5249	0.879362	0.954371	1.11844	0.984056	1.03375	1.02399	1.044	1.03391	0.95178	0.520322
C6TCQ8	Carbonic anhydrase		FUNCTION: Reversible hydration of carbon dioxide. {ECO:0000256|RuleBase:RU003956}.	Carbonic anhydrase OS=Glycine max OX=3847 PE=2 SV=1 - [C6TCQ8_SOYBN]	24.32	2	5	9	259	28.1332	6.771	1.04676	0.945647	0.964866	0.985758	1.00844	0.984458	1.02914	1.00735	0.978569	0.555313
I1LGM2	Uncharacterized protein	100816776		Uncharacterized protein OS=Glycine max OX=3847 GN=100816776 PE=4 SV=1 - [I1LGM2_SOYBN]	15.9	4	10	24	585	65.5219	6.66846	1.03504	1.03218	0.987744	1.01832	0.971021	1.01985	1.00671	0.999192	1.01915	0.416838
I1K5J1	Glutathione peroxidase	100527297		Glutathione peroxidase OS=Glycine max OX=3847 GN=100527297 PE=3 SV=1 - [I1K5J1_SOYBN]	12.57	1	2	8	191	21.766	7.66455	1.10774	1.02903	0.989659	1.04214	0.953045	0.955508	0.974468	0.961007	1.08443	0.0834655
C6SW88	Ribosomal_S7 domain-containing protein			Ribosomal_S7 domain-containing protein OS=Glycine max OX=3847 PE=2 SV=1 - [C6SW88_SOYBN]	19.61	1	3	12	204	22.544	9.39307	0.983123	0.952167	0.969405	0.968232	1.11773	1.03674	0.973829	1.04277	0.928522	0.1551
K7MUJ9	Uncharacterized protein	100804483		Uncharacterized protein OS=Glycine max OX=3847 GN=100804483 PE=3 SV=1 - [K7MUJ9_SOYBN]	13.41	6	6	16	440	48.6329	5.09717	0.961291	1.07142	1.07936	1.03736	0.899678	0.998431	0.982194	0.960101	1.08047	0.188937
G0T440	Purple acid phosphatase			Purple acid phosphatase OS=Glycine max OX=3847 PE=2 SV=1 - [G0T440_SOYBN]	13.96	6	8	14	623	70.275	6.30322	1.0267	1.11013	1.10055	1.07913	0.836849	0.691914	1.05343	0.86073	1.25373	0.113934
C6SWL4	Uncharacterized protein	100305777		Uncharacterized protein OS=Glycine max OX=3847 GN=100305777 PE=2 SV=1 - [C6SWL4_SOYBN]	23.2	5	5	15	181	20.4239	10.228	0.948783	1.00673	0.862336	0.939284	1.07605	1.14009	1.0187	1.07828	0.871092	0.0638244
Q8W1A0	Cysteine synthase	547631		Cysteine synthase OS=Glycine max OX=3847 GN=547631 PE=2 SV=1 - [Q8W1A0_SOYBN]	8.62	2	3	14	325	34.2482	5.8208	1.02555	0.961086	1.06524	1.01729	0.972702	0.960417	0.941118	0.958079	1.0618	0.135251
C6TKI4	Proteasome subunit alpha type		FUNCTION: The proteasome is a multicatalytic proteinase complex which is characterized by its ability to cleave peptides with Arg, Phe, Tyr, Leu, and Glu adjacent to the leaving group at neutral or slightly basic pH. {ECO:0000256|RuleBase:RU000551}.	Proteasome subunit alpha type OS=Glycine max OX=3847 PE=2 SV=1 - [C6TKI4_SOYBN]	23.4	1	4	9	235	25.5822	5.68115	0.864795	0.933035	1.14399	0.980606	0.97925	1.06129	1.09322	1.04459	0.93875	0.519154
C6SWD4	Complex I-B22	100305723		Complex I-B22 OS=Glycine max OX=3847 GN=100305723 PE=2 SV=1 - [C6SWD4_SOYBN]	16.52	2	2	9	115	13.5198	7.57666	0.942955	1.1248	1.04165	1.03647	0.958542	1.07491	0.954561	0.996005	1.04063	0.571441
A0A0R0EM71	Cysteinyl-tRNA synthetase	100777447		Cysteinyl-tRNA synthetase OS=Glycine max OX=3847 GN=100777447 PE=3 SV=1 - [A0A0R0EM71_SOYBN]	10.13	5	6	11	553	62.8215	6.46826	0.921719	1.17958	1.05405	1.05178	0.956164	0.963229	0.834138	0.917844	1.14593	0.191991
I1J9U6	Uncharacterized protein	100527338		Uncharacterized protein OS=Glycine max OX=3847 GN=100527338 PE=3 SV=1 - [I1J9U6_SOYBN]	6.43	1	1	6	249	25.2604	5.33838	1.11991	1.14742	0.921805	1.06304	0.918477	1.02342	0.874888	0.93893	1.13219	0.211934
I1ML44	Uncharacterized protein	GLYMA_16G043300		Uncharacterized protein OS=Glycine max OX=3847 GN=GLYMA_16G043300 PE=3 SV=2 - [I1ML44_SOYBN]	14.1	6	6	16	468	51.7854	5.18604	1.08505	1.10012	0.934939	1.04004	0.911434	0.885761	0.991158	0.929451	1.11898	0.146755
K7KGX2	Aldo_ket_red domain-containing protein	100799703		Aldo_ket_red domain-containing protein OS=Glycine max OX=3847 GN=100799703 PE=4 SV=1 - [K7KGX2_SOYBN]	18.45	3	6	9	412	46.3351	5.84619	0.943231	1.00462	1.16093	1.03626	0.793542	1.11894	1.09725	1.00324	1.03291	0.802307
I1MLH1	Peroxidase	100812082	FUNCTION: Removal of H(2)O(2), oxidation of toxic reductants, biosynthesis and degradation of lignin, suberization, auxin catabolism, response to environmental stresses such as wounding, pathogen attack and oxidative stress. {ECO:0000256|RuleBase:RU362060}.	Peroxidase OS=Glycine max OX=3847 GN=100812082 PE=3 SV=2 - [I1MLH1_SOYBN]	5.21	2	2	14	326	34.8813	4.95752	0.986712	1.09463	1.35156	1.1443	0.815233	0.906829	0.949473	0.890512	1.28499	0.0924023
C6TB98	NmrA domain-containing protein			NmrA domain-containing protein OS=Glycine max OX=3847 PE=2 SV=1 - [C6TB98_SOYBN]	27.74	7	9	26	310	33.9067	5.88428	1.04135	1.15527	1.04241	1.07968	0.868489	1.06971	0.955191	0.964463	1.11946	0.1725
I1LKU1	CCT-beta	100794780		CCT-beta OS=Glycine max OX=3847 GN=100794780 PE=3 SV=1 - [I1LKU1_SOYBN]	15.18	7	7	12	527	57.0437	5.79541	0.997149	0.97839	0.984909	0.986816	0.993341	0.992851	1.03033	1.00551	0.98141	0.240592
A0A0R0GWM0	FAS1 domain-containing protein	GLYMA_13G293500		FAS1 domain-containing protein OS=Glycine max OX=3847 GN=GLYMA_13G293500 PE=3 SV=1 - [A0A0R0GWM0_SOYBN]	12.8	1	3	7	250	26.573	8.54346	1.07963	1.12805	0.925547	1.04441	1.07899	0.949301	0.835764	0.954684	1.09398	0.389676
A0A0R0H8B1	FAS1 domain-containing protein	100500293		FAS1 domain-containing protein OS=Glycine max OX=3847 GN=100500293 PE=3 SV=1 - [A0A0R0H8B1_SOYBN]	12.8	1	3	6	250	26.3288	9.11475	0.992431	1.34284	0.866708	1.06733	1.03268	1.02903	0.810972	0.957561	1.11463	0.530899
I1KZK2	Uncharacterized protein	100809943		Uncharacterized protein OS=Glycine max OX=3847 GN=100809943 PE=3 SV=1 - [I1KZK2_SOYBN]	14.02	6	6	12	535	58.9146	5.84619	1.00519	1.06006	0.935203	1.00015	1.00182	1.13566	0.977716	1.0384	0.963166	0.564538
C6SXW7	Developmentally-regulated plasma membrane polypeptide	100499895		Developmentally-regulated plasma membrane polypeptide OS=Glycine max OX=3847 GN=100499895 PE=2 SV=1 - [C6SXW7_SOYBN]	37.68	9	9	21	207	23.1179	4.93213	0.966538	1.15311	1.06455	1.0614	0.999911	0.955445	0.950379	0.968579	1.09583	0.173552
C6TJC8	UDP-arabinopyranose mutase			UDP-arabinopyranose mutase OS=Glycine max OX=3847 PE=2 SV=1 - [C6TJC8_SOYBN]	23.64	6	9	17	368	41.4787	5.97314	1.03345	1.05737	1.0205	1.03711	0.905401	1.08251	1.0051	0.997671	1.03953	0.493473
A0A0R0HPZ5	Histone H2B	100820177		Histone H2B OS=Glycine max OX=3847 GN=100820177 PE=3 SV=1 - [A0A0R0HPZ5_SOYBN]	46.85	2	8	28	143	15.6296	10.0815	1.12146	0.918882	0.940707	0.993683	0.921196	1.07837	1.00928	1.00295	0.990761	0.911921
C6T7F3	Adenosine kinase	100780391		Adenosine kinase OS=Glycine max OX=3847 GN=100780391 PE=2 SV=1 - [C6T7F3_SOYBN]	14.08	3	3	8	341	37.5389	5.46533	1.01428	1.03038	0.95279	0.999149	0.919467	1.09814	1.03907	1.01889	0.980621	0.749124
C6SXG5	Uncharacterized protein	100777981		Uncharacterized protein OS=Glycine max OX=3847 GN=100777981 PE=2 SV=1 - [C6SXG5_SOYBN]	14.89	2	2	10	141	15.7948	7.56201	0.959781	0.960927	1.09463	1.00511	1.01762	0.875506	1.08689	0.99334	1.01185	0.885373
P0CG89	Histone H4		FUNCTION: Core component of nucleosome. Nucleosomes wrap and compact DNA into chromatin, limiting DNA accessibility to the cellular machineries which require DNA as a template. Histones thereby play a central role in transcription regulation, DNA repair, DNA replication and chromosomal stability. DNA accessibility is regulated via a complex set of post-translational modifications of histones, als…	Histone H4 OS=Glycine max OX=3847 PE=3 SV=1 - [H4_SOYBN]	49.51	5	5	24	103	11.4024	11.4731	1.0562	1.03826	0.956673	1.01704	1.04391	0.95153	0.958036	0.984491	1.03307	0.488404
K7LNG5	Isoflavone reductase	100781863		Isoflavone reductase OS=Glycine max OX=3847 GN=100781863 PE=2 SV=1 - [K7LNG5_SOYBN]	25.47	2	8	19	318	35.5497	5.73193	1.06903	1.30745	1.02259	1.13302	0.885271	0.949809	0.893764	0.909615	1.24561	0.069111
B2BF98	40S ribosomal protein S6	547746		40S ribosomal protein S6 OS=Glycine max OX=3847 GN=547746 PE=3 SV=1 - [B2BF98_SOYBN]	17.81	2	4	12	247	28.0144	10.7114	1.0371	0.879699	0.917638	0.944813	1.086	0.977961	1.08252	1.04883	0.900828	0.153809
I1MJD7	Inosine-5'-monophosphate dehydrogenase	GLYMA_15G263100	FUNCTION: Catalyzes the conversion of inosine 5'-phosphate (IMP) to xanthosine 5'-phosphate (XMP), the first committed and rate-limiting step in the de novo synthesis of guanine nucleotides, and therefore plays an important role in the regulation of cell growth. {ECO:0000256|HAMAP-Rule:MF_03156}.	Inosine-5'-monophosphate dehydrogenase OS=Glycine max OX=3847 GN=GLYMA_15G263100 PE=3 SV=1 - [I1MJD7_SOYBN]	12.75	3	6	9	502	53.3484	6.11279	0.994315	0.88029	0.957249	0.943951	1.18411	0.911799	0.956514	1.01747	0.92774	0.463303
C6THN1	Guanosine nucleotide diphosphate dissociation inhibitor			Guanosine nucleotide diphosphate dissociation inhibitor OS=Glycine max OX=3847 PE=2 SV=1 - [C6THN1_SOYBN]	22.07	10	10	23	444	49.558	5.74463	1.00666	1.01528	0.957967	0.993301	0.988658	1.04011	1.00522	1.01133	0.982175	0.484307
I1JUN3	DAO domain-containing protein	100789864		DAO domain-containing protein OS=Glycine max OX=3847 GN=100789864 PE=4 SV=1 - [I1JUN3_SOYBN]	8.86	3	3	8	395	44.0593	7.62061	1.00896	0.948246	0.975306	0.977503	0.971027	1.07	1.06048	1.03384	0.945511	0.193525
I1LJ11	Uncharacterized protein	100801313		Uncharacterized protein OS=Glycine max OX=3847 GN=100801313 PE=3 SV=1 - [I1LJ11_SOYBN]	2	1	1	20	551	60.9248	8.23584	1.01539	0.96585	1.13731	1.03952	1.01828	0.890762	0.976883	0.961976	1.08061	0.287739
A0A0R4J4X3	Cysteine proteinase inhibitor	100797842		Cysteine proteinase inhibitor OS=Glycine max OX=3847 GN=100797842 PE=3 SV=1 - [A0A0R4J4X3_SOYBN]	39.18	1	4	12	97	10.6746	6.0874	1.03262	1.00908	0.9904	1.0107	0.998243	1.11744	1.03507	1.05025	0.962339	0.348675
I1JRI3	Uncharacterized protein	GLYMA_03G242600		Uncharacterized protein OS=Glycine max OX=3847 GN=GLYMA_03G242600 PE=4 SV=1 - [I1JRI3_SOYBN]	11.63	1	1	7	129	14.0522	9.24658	1.1138	0.975971	1.04299	1.04425	0.967094	0.887624	0.985439	0.946719	1.10302	0.122011
I1MJU7	Uncharacterized protein	100800698		Uncharacterized protein OS=Glycine max OX=3847 GN=100800698 PE=3 SV=1 - [I1MJU7_SOYBN]	20.17	15	15	23	689	73.7094	5.33838	1.03623	1.05312	0.968166	1.01917	0.984435	0.98031	0.981264	0.982003	1.03785	0.225984
A0A0R0KHF0	Phytocyanin domain-containing protein	100789844		Phytocyanin domain-containing protein OS=Glycine max OX=3847 GN=100789844 PE=4 SV=1 - [A0A0R0KHF0_SOYBN]	27.81	4	4	13	187	19.1582	5.36377	0.987653	1.14209	1.05344	1.06106	0.941822	0.887422	0.960982	0.930075	1.14083	0.0584153
C6SYC1	ATP synthase subunit d, mitochondrial	100306184	FUNCTION: Mitochondrial membrane ATP synthase (F(1)F(0) ATP synthase or Complex V) produces ATP from ADP in the presence of a proton gradient across the membrane which is generated by electron transport complexes of the respiratory chain. F-type ATPases consist of two structural domains, F(1) - containing the extramembraneous catalytic core, and F(0) - containing the membrane proton channel, link…	ATP synthase subunit d, mitochondrial OS=Glycine max OX=3847 GN=100306184 PE=2 SV=1 - [C6SYC1_SOYBN]	48.21	4	8	21	168	19.9111	5.2876	1.04559	0.989468	0.986984	1.00735	1.00138	0.960035	1.0321	0.997836	1.00953	0.753844
I1LUS3	Histone H2A	100816280		Histone H2A OS=Glycine max OX=3847 GN=100816280 PE=3 SV=1 - [I1LUS3_SOYBN]	23.7	1	4	24	135	14.0136	10.0522	1.00024	1.01618	0.872513	0.962977	1.05089	1.06022	0.958873	1.02333	0.941024	0.340242
C6THR0	Uncharacterized protein			Uncharacterized protein OS=Glycine max OX=3847 PE=2 SV=1 - [C6THR0_SOYBN]	22.37	3	9	27	389	44.351	10.1548	0.950703	1.03939	0.891288	0.960459	1.10927	0.963976	1.11103	1.06143	0.904876	0.195343
C6TE99	Uncharacterized protein			Uncharacterized protein OS=Glycine max OX=3847 PE=2 SV=1 - [C6TE99_SOYBN]	6.78	3	3	37	354	39.7772	6.01123	0.852524	0.892174	0.908587	0.884428	1.02682	1.35494	1.10048	1.16075	0.761947	0.0518128
I1K766	Protein RER1	100817031	FUNCTION: Involved in the retrieval of endoplasmic reticulum membrane proteins from the early Golgi compartment. {ECO:0000256|PIRNR:PIRNR016013}.	Protein RER1 OS=Glycine max OX=3847 GN=100817031 PE=3 SV=1 - [I1K766_SOYBN]	8.25	1	1	10	194	22.2636	9.40771	1.01914	0.940744	0.999549	0.986477	1.10775	0.879104	0.978119	0.988325	0.99813	0.980272
A0A0R0K6C1	Uncharacterized protein	100810595		Uncharacterized protein OS=Glycine max OX=3847 GN=100810595 PE=3 SV=1 - [A0A0R0K6C1_SOYBN]	19.22	2	10	20	541	61.623	4.90674	1.01894	0.964041	0.936023	0.973	1.00308	0.911135	1.05822	0.990811	0.982024	0.736315
I1N4I6	UDP-glucose 6-dehydrogenase	100803962		UDP-glucose 6-dehydrogenase OS=Glycine max OX=3847 GN=100803962 PE=3 SV=1 - [I1N4I6_SOYBN]	17.92	3	8	18	480	52.9482	6.03662	1.04999	0.928835	0.990161	0.989661	0.984953	0.97576	1.03426	0.998324	0.991323	0.836783
A0A0R0KSG7	Ribosomal protein L19	GLYMA_03G211000		Ribosomal protein L19 OS=Glycine max OX=3847 GN=GLYMA_03G211000 PE=3 SV=1 - [A0A0R0KSG7_SOYBN]	13.68	1	2	8	212	24.7448	11.3999	0.875092	0.97491	0.969805	0.939935	1.14888	1.01176	1.0469	1.06918	0.879117	0.069147
I1M6K6	Glycerophosphodiester phosphodiesterase	100792750		Glycerophosphodiester phosphodiesterase OS=Glycine max OX=3847 GN=100792750 PE=4 SV=1 - [I1M6K6_SOYBN]	6.9	1	4	12	754	81.694	6.02393	1.11729	1.11965	0.985043	1.07399	1.06255	0.592832	0.898754	0.85138	1.26147	0.198664
I1JK28	FSH1 domain-containing protein	GLYMA_03G004300		FSH1 domain-containing protein OS=Glycine max OX=3847 GN=GLYMA_03G004300 PE=4 SV=1 - [I1JK28_SOYBN]	13.81	4	4	25	268	30.0592	6.23975	0.988655	0.984861	1.04209	1.0052	1.02702	1.07328	0.973632	1.02464	0.981026	0.600208
I1M903	Uncharacterized protein	100813135		Uncharacterized protein OS=Glycine max OX=3847 GN=100813135 PE=4 SV=2 - [I1M903_SOYBN]	11.34	1	6	16	670	69.1487	5.85889	0.8761	0.956236	1.12323	0.985188	1.04608	0.919704	1.057	1.00759	0.977764	0.805315
C6TEZ8	Uncharacterized protein	100791447		Uncharacterized protein OS=Glycine max OX=3847 GN=100791447 PE=2 SV=1 - [C6TEZ8_SOYBN]	9.69	2	3	9	289	30.76	7.53271	1.02078	0.972401	1.01353	1.00224	1.08348	0.947791	0.999339	1.0102	0.992112	0.859805
C6THB2	Glycosyltransferase			Glycosyltransferase OS=Glycine max OX=3847 PE=2 SV=1 - [C6THB2_SOYBN]	13.86	6	6	12	469	51.9403	5.21143	1.00826	0.997042	0.944582	0.983294	1.17013	0.968978	0.932595	1.0239	0.960342	0.623339
C6KHU4	Phenylalanine ammonia-lyase	PAL2		Phenylalanine ammonia-lyase OS=Glycine max OX=3847 GN=PAL2 PE=2 SV=1 - [C6KHU4_SOYBN]	11.72	1	7	13	717	78.067	6.18896	1.04144	1.14988	0.910283	1.03387	0.988212	0.895091	0.988539	0.957281	1.08	0.370194
I1LZ94	Phenylalanine ammonia-lyase	GLYMA_13G145000		Phenylalanine ammonia-lyase OS=Glycine max OX=3847 GN=GLYMA_13G145000 PE=3 SV=1 - [I1LZ94_SOYBN]	11.31	1	7	13	716	78.1479	6.1001	0.823127	1.12625	0.834456	0.927945	1.11257	0.97993	1.11606	1.06952	0.867626	0.263272
C6TKA3	NADH-cytochrome b5 reductase	100819222		NADH-cytochrome b5 reductase OS=Glycine max OX=3847 GN=100819222 PE=2 SV=1 - [C6TKA3_SOYBN]	6.27	3	3	9	319	35.0572	8.55811	1.03733	1.01565	1.01918	1.02406	0.961177	0.913986	1.06314	0.979434	1.04556	0.372952
C6T857	Isocitrate dehydrogenase [NADP]	100786103		Isocitrate dehydrogenase [NADP] OS=Glycine max OX=3847 GN=100786103 PE=2 SV=1 - [C6T857_SOYBN]	20.82	8	8	33	413	46.0505	6.22705	0.980754	1.00364	0.962921	0.982437	0.983774	1.02123	1.05389	1.01963	0.96352	0.187655
C6SWC6	Protein RER1	100499765	FUNCTION: Involved in the retrieval of endoplasmic reticulum membrane proteins from the early Golgi compartment. {ECO:0000256|PIRNR:PIRNR016013}.	Protein RER1 OS=Glycine max OX=3847 GN=100499765 PE=2 SV=1 - [C6SWC6_SOYBN]	13.78	1	2	12	196	22.3245	9.37842	1.00662	0.924565	1.08622	1.0058	1.05828	0.960255	0.944541	0.98769	1.01834	0.773003
I1MXB2	Glycine cleavage system P protein	100777528	FUNCTION: The glycine cleavage system catalyzes the degradation of glycine. {ECO:0000256|RuleBase:RU364056}.	Glycine cleavage system P protein OS=Glycine max OX=3847 GN=100777528 PE=3 SV=1 - [I1MXB2_SOYBN]	8.04	9	9	11	1045	113.615	7.43018	1.0091	0.942124	0.895736	0.948986	1.06589	1.10671	0.997125	1.05658	0.898172	0.0789533
I1N6A5	Alpha-1,4 glucan phosphorylase	100806646	FUNCTION: Phosphorylase is an important allosteric enzyme in carbohydrate metabolism. Enzymes from different sources differ in their regulatory mechanisms and in their natural substrates. However, all known phosphorylases share catalytic and structural properties. {ECO:0000256|RuleBase:RU000587}.	Alpha-1,4 glucan phosphorylase OS=Glycine max OX=3847 GN=100806646 PE=3 SV=1 - [I1N6A5_SOYBN]	8.56	1	7	11	981	110.272	5.46533	0.958513	1.06731	1.02937	1.0184	0.978985	1.12544	0.946651	1.01703	1.00135	0.983822
I1KMC2	Pyruvate kinase	100807615		Pyruvate kinase OS=Glycine max OX=3847 GN=100807615 PE=3 SV=1 - [I1KMC2_SOYBN]	18.76	7	8	10	501	54.251	7.59131	0.957667	1.0442	1.06883	1.02356	0.960231	0.922209	1.01857	0.967005	1.05849	0.266489
K7KWN5	MBD domain-containing protein	100814375		MBD domain-containing protein OS=Glycine max OX=3847 GN=100814375 PE=4 SV=1 - [K7KWN5_SOYBN]	16.99	2	4	7	306	34.2449	4.90674	1.02211	0.946796	1.16513	1.04468	0.966369	0.884138	1.00614	0.952216	1.0971	0.276365
A0A1X9PT62	Serine hydroxymethyltransferase (Fragment)		FUNCTION: Interconversion of serine and glycine. {ECO:0000256|RuleBase:RU000585}.	Serine hydroxymethyltransferase (Fragment) OS=Glycine max OX=3847 PE=2 SV=1 - [A0A1X9PT62_SOYBN]	24.84	10	10	14	471	51.8753	7.89893	0.990942	1.09404	0.912024	0.999003	1.01396	1.06599	0.971628	1.01719	0.98212	0.774534
I1KYT6	RuvB-like helicase	100787131		RuvB-like helicase OS=Glycine max OX=3847 GN=100787131 PE=3 SV=1 - [I1KYT6_SOYBN]	12.69	5	5	8	465	51.0264	5.46533	0.993156	1.02123	0.966142	0.993508	0.981847	1.07146	1.03264	1.02865	0.965838	0.312487
C6TIW0	Fructose-bisphosphate aldolase			Fructose-bisphosphate aldolase OS=Glycine max OX=3847 PE=2 SV=1 - [C6TIW0_SOYBN]	21.91	6	7	12	388	42.5178	8.55811	1.03421	1.03417	0.973241	1.01388	0.928111	1.09003	1.00511	1.00775	1.00608	0.910137
A0A0R0K6S7	Acetyl-CoA carboxylase	100778658		Acetyl-CoA carboxylase OS=Glycine max OX=3847 GN=100778658 PE=4 SV=1 - [A0A0R0K6S7_SOYBN]	5.4	12	12	17	2260	252.212	6.43018	0.960956	0.991618	1.01932	0.990633	1.01219	1.0298	1.03355	1.02518	0.966302	0.12889
I1LUL9	Ketol-acid reductoisomerase	100799921		Ketol-acid reductoisomerase OS=Glycine max OX=3847 GN=100799921 PE=3 SV=1 - [I1LUL9_SOYBN]	14.68	1	7	21	586	63.3443	7.29834	1.00895	1.17724	1.05878	1.08166	0.923188	0.888232	0.98497	0.93213	1.16041	0.0596322
I1KVV4	H(+)-exporting diphosphatase	100784465		H(+)-exporting diphosphatase OS=Glycine max OX=3847 GN=100784465 PE=4 SV=2 - [I1KVV4_SOYBN]	4.22	2	3	13	663	70.5508	5.14795	0.981329	0.976245	1.0961	1.01789	1.01906	1.03262	0.924348	0.992008	1.02609	0.644009
C6TLT3	40S ribosomal protein S3a	100808747		40S ribosomal protein S3a OS=Glycine max OX=3847 GN=100808747 PE=2 SV=1 - [C6TLT3_SOYBN]	20.31	1	5	17	261	29.7088	9.80322	0.989535	1.0317	1.05706	1.0261	1.01206	0.824441	1.03665	0.957719	1.0714	0.383019
A0A0R0K7S9	WPP domain-containing protein	100782080		WPP domain-containing protein OS=Glycine max OX=3847 GN=100782080 PE=4 SV=1 - [A0A0R0K7S9_SOYBN]	40.99	2	2	15	161	16.468	4.44971	0.976049	0.930219	1.10186	1.00271	1.09161	1.1645	0.938255	1.06479	0.941698	0.501534
A0A0R0EY71	Uncharacterized protein	100802915		Uncharacterized protein OS=Glycine max OX=3847 GN=100802915 PE=4 SV=1 - [A0A0R0EY71_SOYBN]	6.91	2	2	11	275	28.9385	6.04932	0.976306	0.98366	1.03336	0.997774	1.16543	0.871075	0.874271	0.97026	1.02836	0.795288
I1J4X9	Peptidase_M3 domain-containing protein	100776634		Peptidase_M3 domain-containing protein OS=Glycine max OX=3847 GN=100776634 PE=3 SV=1 - [I1J4X9_SOYBN]	12.33	2	8	17	787	88.4024	6.44287	1.03699	1.07153	0.927307	1.01194	0.979621	1.06258	0.911891	0.984698	1.02767	0.680935
C6TDP0	CTP_transf_like domain-containing protein	100791886		CTP_transf_like domain-containing protein OS=Glycine max OX=3847 GN=100791886 PE=2 SV=1 - [C6TDP0_SOYBN]	4.23	1	1	7	284	33.3446	6.04932	1.04802	1.06739	1.07244	1.06262	0.954207	1.06953	0.893769	0.972503	1.09266	0.158696
C6T584	Uncharacterized protein	100305615		Uncharacterized protein OS=Glycine max OX=3847 GN=100305615 PE=2 SV=1 - [C6T584_SOYBN]	20	2	2	15	100	11.5797	6.13818	0.957	1.01856	0.888291	0.954618	1.11296	1.014	1.00745	1.0448	0.913683	0.150497
I1MFI3	Aminomethyltransferase	100800509	FUNCTION: The glycine cleavage system catalyzes the degradation of glycine. {ECO:0000256|RuleBase:RU003981}.	Aminomethyltransferase OS=Glycine max OX=3847 GN=100800509 PE=3 SV=1 - [I1MFI3_SOYBN]	14.74	5	5	11	407	44.3169	8.55811	0.904574	0.968529	1.00714	0.960082	0.890853	1.24707	1.15092	1.09628	0.875763	0.28531
C6SZ73	Protein RER1		FUNCTION: Involved in the retrieval of endoplasmic reticulum membrane proteins from the early Golgi compartment. {ECO:0000256|PIRNR:PIRNR016013}.	Protein RER1 OS=Glycine max OX=3847 PE=2 SV=1 - [C6SZ73_SOYBN]	14.65	1	2	10	198	22.4386	9.48096	1.39456	0.787944	0.862598	1.01503	0.987021	0.911333	0.921716	0.940023	1.0798	0.716569
A0A0R0G8R3	Uncharacterized protein	100795917		Uncharacterized protein OS=Glycine max OX=3847 GN=100795917 PE=4 SV=1 - [A0A0R0G8R3_SOYBN]	1.17	2	2	9	1802	198.63	6.66846	1.00997	0.961856	1.05114	1.00765	0.975094	1.152	0.96085	1.02931	0.978957	0.761567
I1K7N6	Thioredoxin domain-containing protein	100499879		Thioredoxin domain-containing protein OS=Glycine max OX=3847 GN=100499879 PE=4 SV=1 - [I1K7N6_SOYBN]	23.08	2	2	5	117	12.9699	5.88428	0.992587	1.02649	1.06986	1.02965	0.967135	0.877159	0.992979	0.945757	1.0887	0.114071
C6T8G6	Epimerase domain-containing protein			Epimerase domain-containing protein OS=Glycine max OX=3847 PE=2 SV=1 - [C6T8G6_SOYBN]	22.02	6	6	14	327	35.9395	5.74463	1.0601	1.06493	0.92391	1.01631	0.925759	1.07268	0.957794	0.985411	1.03136	0.655592
C6SVM4	Uncharacterized protein	100499700		Uncharacterized protein OS=Glycine max OX=3847 GN=100499700 PE=2 SV=1 - [C6SVM4_SOYBN]	29.76	1	7	19	205	22.2537	5.8208	0.9044	1.03115	1.32327	1.08627	0.885021	0.978454	0.982156	0.948544	1.1452	0.34258
I1KM16	Uncharacterized protein	100779260		Uncharacterized protein OS=Glycine max OX=3847 GN=100779260 PE=3 SV=1 - [I1KM16_SOYBN]	8.1	2	2	10	247	28.0534	5.68115	0.558516	0.943177	0.933681	0.811791	0.997244	1.33177	1.39945	1.24282	0.653185	0.0721015
A0A0R0L674	Macro domain-containing protein	100795079		Macro domain-containing protein OS=Glycine max OX=3847 GN=100795079 PE=3 SV=1 - [A0A0R0L674_SOYBN]	5.9	3	3	7	559	62.5711	7.10791	1.13264	1.02306	0.959171	1.03829	0.938804	0.912225	0.993943	0.948324	1.09487	0.183911
I1MGG7	Uncharacterized protein	100803176		Uncharacterized protein OS=Glycine max OX=3847 GN=100803176 PE=3 SV=1 - [I1MGG7_SOYBN]	7.96	1	4	7	565	60.1346	7.35693	1.26137	1.02987	0.846387	1.04588	1.02147	0.764369	0.934849	0.906895	1.15325	0.38264
C6TBN2	Probable aldo-keto reductase 1	AKR1	FUNCTION: May interfere with the nodulation process and inhibits nodule development. {ECO:0000269|PubMed:19277505}.	Probable aldo-keto reductase 1 OS=Glycine max OX=3847 GN=AKR1 PE=2 SV=1 - [AKR1_SOYBN]	21.1	4	7	13	346	38.2289	6.56592	0.91585	0.911383	1.12163	0.982954	0.889677	1.05685	1.12083	1.02245	0.961369	0.706867
I1LHN4	Uncharacterized protein	100803268		Uncharacterized protein OS=Glycine max OX=3847 GN=100803268 PE=3 SV=1 - [I1LHN4_SOYBN]	8.07	3	6	17	657	73.1523	5.84619	1.01717	1.02556	0.997379	1.01337	1.01864	1.05195	0.996199	1.02226	0.9913	0.651077
I1M5L8	Ig-like domain-containing protein	100813658		Ig-like domain-containing protein OS=Glycine max OX=3847 GN=100813658 PE=4 SV=1 - [I1M5L8_SOYBN]	16.78	6	12	29	858	94.8748	5.21143	1.01731	1.08919	0.957053	1.02118	0.994542	0.985544	0.979983	0.98669	1.03496	0.420131
I1L8R1	Ribos_L4_asso_C domain-containing protein	100786828		Ribos_L4_asso_C domain-containing protein OS=Glycine max OX=3847 GN=100786828 PE=3 SV=1 - [I1L8R1_SOYBN]	29.63	3	12	27	405	44.664	10.4478	1.01562	0.93218	0.968364	0.972055	0.979064	1.07929	0.983967	1.01411	0.958533	0.358753
I1L1Q8	Aldehyde dehydrogenase (NAD(+))	GLYMA_09G070300		Aldehyde dehydrogenase (NAD(+)) OS=Glycine max OX=3847 GN=GLYMA_09G070300 PE=3 SV=1 - [I1L1Q8_SOYBN]	12.97	6	6	7	509	54.3819	6.03662	0.884961	0.948748	0.905942	0.913217	0.945368	1.08961	1.11775	1.05091	0.868977	0.0717544
I1JWG8	NAD(P)H dehydrogenase (quinone)	GLYMA_04G140400		NAD(P)H dehydrogenase (quinone) OS=Glycine max OX=3847 GN=GLYMA_04G140400 PE=4 SV=1 - [I1JWG8_SOYBN]	17.17	1	3	7	198	21.5553	8.30908	0.989674	0.925547	0.959717	0.958313	1.08223	0.924872	1.01051	1.00587	0.952719	0.387697
I1MU40	Sucrose-phosphate synthase	100798787		Sucrose-phosphate synthase OS=Glycine max OX=3847 GN=100798787 PE=3 SV=1 - [I1MU40_SOYBN]	5.19	5	5	8	1059	118.003	6.52197	0.996397	0.995522	0.99745	0.996456	1.03829	0.994962	1.01957	1.01761	0.979216	0.167453
I1MCN3	Uncharacterized protein	100778196		Uncharacterized protein OS=Glycine max OX=3847 GN=100778196 PE=4 SV=1 - [I1MCN3_SOYBN]	13.21	6	11	23	863	95.6603	5.22412	1.03355	1.10589	0.912182	1.01721	0.986236	1.13844	0.922253	1.01564	1.00154	0.986265
I1NGB7	WPP domain-containing protein	100795339		WPP domain-containing protein OS=Glycine max OX=3847 GN=100795339 PE=4 SV=1 - [I1NGB7_SOYBN]	5.26	3	3	14	532	57.8884	4.71631	0.97122	0.982994	1.00432	0.986177	1.0312	1.01021	1.01395	1.01845	0.968307	0.0502255
I1L7P7	Cytochrome c oxidase subunit 5C	100500524		Cytochrome c oxidase subunit 5C OS=Glycine max OX=3847 GN=100500524 PE=3 SV=1 - [I1L7P7_SOYBN]	28.13	1	2	9	64	7.0928	8.5874	0.975856	0.893381	1.04859	0.97261	1.03588	0.991912	1.01776	1.01519	0.958062	0.41275
A0A0R0IJV1	Uncharacterized protein	100798978		Uncharacterized protein OS=Glycine max OX=3847 GN=100798978 PE=3 SV=1 - [A0A0R0IJV1_SOYBN]	12.03	3	3	13	349	36.913	8.26514	1.04027	0.995766	1.03716	1.0244	1.00332	1.02065	0.969476	0.997814	1.02664	0.269827
I1KK58	Tau class glutathione S-transferase	GSTU25		Tau class glutathione S-transferase OS=Glycine max OX=3847 GN=GSTU25 PE=2 SV=1 - [I1KK58_SOYBN]	11.56	1	3	23	225	26.0709	6.81494	1.05075	0.913224	0.878279	0.947419	0.980745	1.08156	1.07263	1.04498	0.90664	0.189109
I1L3X9	Sucrose synthase	100805344	FUNCTION: Sucrose-cleaving enzyme that provides UDP-glucose and fructose for various metabolic pathways. {ECO:0000256|RuleBase:RU280817}.	Sucrose synthase OS=Glycine max OX=3847 GN=100805344 PE=3 SV=2 - [I1L3X9_SOYBN]	7.6	2	6	15	921	104.082	7.06396	0.935767	1.01428	1.06131	1.00378	1.00886	0.941122	1.01215	0.987379	1.01661	0.724179
C6TEH5	Uncharacterized protein			Uncharacterized protein OS=Glycine max OX=3847 PE=2 SV=1 - [C6TEH5_SOYBN]	15.99	6	6	14	369	40.6273	6.66846	1.06073	0.916143	0.847505	0.941458	0.869819	1.20072	1.22879	1.09978	0.856046	0.294291
I1KMS9	Uncharacterized protein	GLYMA_07G241600		Uncharacterized protein OS=Glycine max OX=3847 GN=GLYMA_07G241600 PE=3 SV=1 - [I1KMS9_SOYBN]	12.28	3	6	12	570	60.3047	7.72314	1.11273	1.08	0.869495	1.02074	1.00573	1.03785	0.893977	0.979187	1.04244	0.660674
I1KM00	Uncharacterized protein	100775519		Uncharacterized protein OS=Glycine max OX=3847 GN=100775519 PE=3 SV=1 - [I1KM00_SOYBN]	14.29	8	8	16	588	65.8366	6.90283	1.00782	1.15642	1.18274	1.11566	0.818453	1.11412	0.910861	0.947811	1.17709	0.178236
C6SWE9	Histone H2B	100305731		Histone H2B OS=Glycine max OX=3847 GN=100305731 PE=2 SV=1 - [C6SWE9_SOYBN]	46.72	1	7	22	137	15.1494	10.0522	1.12461	1.28746	0.53921	0.983758	1.10778	1.33541	0.730852	1.05801	0.929819	0.808983
C6THI6	S-adenosylmethionine synthase		FUNCTION: Catalyzes the formation of S-adenosylmethionine from methionine and ATP. {ECO:0000256|RuleBase:RU000541}.	S-adenosylmethionine synthase OS=Glycine max OX=3847 PE=2 SV=1 - [C6THI6_SOYBN]	23.72	2	8	16	392	42.9597	5.90967	1.03276	1.07802	0.749647	0.953477	1.09139	1.12949	0.981997	1.06763	0.893081	0.365182
A0A0R0GYV6	START domain-containing protein	100801191		START domain-containing protein OS=Glycine max OX=3847 GN=100801191 PE=3 SV=1 - [A0A0R0GYV6_SOYBN]	2.95	1	2	9	713	79.9386	7.81104	1.09482	0.98026	1.06344	1.04617	0.964293	1.02002	0.917024	0.967111	1.08175	0.156022
I1KVZ9	Bet_v_1 domain-containing protein	GLYMA_08G230100		Bet_v_1 domain-containing protein OS=Glycine max OX=3847 GN=GLYMA_08G230100 PE=3 SV=1 - [I1KVZ9_SOYBN]	43.42	4	8	15	152	17.6087	5.68115	0.973424	0.934372	0.930265	0.94602	1.00856	0.885623	1.11829	1.00416	0.942102	0.444416
I1KSR6	Uncharacterized protein	100789420		Uncharacterized protein OS=Glycine max OX=3847 GN=100789420 PE=3 SV=1 - [I1KSR6_SOYBN]	18.56	5	7	38	361	38.9916	5.22412	1.03291	1.03718	0.991264	1.02045	0.989637	0.945256	0.999069	0.977987	1.04342	0.127444
K7KDT9	Uncharacterized protein	100789148		Uncharacterized protein OS=Glycine max OX=3847 GN=100789148 PE=3 SV=1 - [K7KDT9_SOYBN]	7.52	3	3	10	452	49.6162	5.70654	0.961372	0.925338	1.01693	0.967879	1.0518	1.01641	1.05608	1.04143	0.929373	0.0669784
B2CM89	Isoflavone synthase (Fragment)			Isoflavone synthase (Fragment) OS=Glycine max OX=3847 PE=2 SV=1 - [B2CM89_SOYBN]	9.27	4	4	8	496	56.1959	9.1001	1.04254	1.0411	1.03914	1.04093	1.02368	0.857482	0.978808	0.953322	1.09189	0.152422
I1KGY8	Glycerol kinase	GLYMA_07G028600		Glycerol kinase OS=Glycine max OX=3847 GN=GLYMA_07G028600 PE=3 SV=1 - [I1KGY8_SOYBN]	6.74	4	4	12	519	56.1278	6.13818	1.07372	0.994157	1.03819	1.03536	0.960508	0.865067	0.991271	0.938949	1.10268	0.0957637
K7MCQ2	BED-type domain-containing protein	106796315		BED-type domain-containing protein OS=Glycine max OX=3847 GN=106796315 PE=4 SV=1 - [K7MCQ2_SOYBN]	1.49	1	1	8	671	77.2322	6.66846	1.05002	0.907977	0.986068	0.981356	1.06188	1.08356	0.958547	1.03466	0.948481	0.397677
A0A0R0KGZ8	UMP-CMP kinase	100500111	FUNCTION: Catalyzes the phosphorylation of pyrimidine nucleoside monophosphates at the expense of ATP. Plays an important role in de novo pyrimidine nucleotide biosynthesis. Has preference for UMP and CMP as phosphate acceptors. {ECO:0000256|HAMAP-Rule:MF_03172}.	UMP-CMP kinase OS=Glycine max OX=3847 GN=100500111 PE=3 SV=1 - [A0A0R0KGZ8_SOYBN]	12.56	3	3	19	207	22.9467	5.38916	0.935566	1.03991	0.914481	0.96332	0.997789	1.06941	1.08635	1.05118	0.916416	0.136989
I1MXM6	Polyadenylate-binding protein	100811385	FUNCTION: Binds the poly(A) tail of mRNA. {ECO:0000256|RuleBase:RU362004}.	Polyadenylate-binding protein OS=Glycine max OX=3847 GN=100811385 PE=3 SV=1 - [I1MXM6_SOYBN]	7.34	2	3	6	654	71.88	7.15186	0.913372	0.93382	1.08137	0.976189	1.06897	0.936847	1.00902	1.00495	0.971384	0.682256
I1MP65	Uncharacterized protein	GLYMA_16G166600		Uncharacterized protein OS=Glycine max OX=3847 GN=GLYMA_16G166600 PE=3 SV=1 - [I1MP65_SOYBN]	47.75	3	4	10	111	12.6182	6.85889	1.15945	1.02108	0.95877	1.04643	0.790362	1.22867	0.892729	0.970586	1.07814	0.628687
Q5NUF3	2-hydroxyisoflavanone dehydratase	HIDH	FUNCTION: Dehydratase that mediates the biosynthesis of isoflavonoids. Can use both 4'-hydroxylated and 4'-methoxylated 2-hydroxyisoflavanones as substrates. Has also a slight carboxylesterase activity toward p-nitrophenyl butyrate. {ECO:0000269|PubMed:15734910}.	2-hydroxyisoflavanone dehydratase OS=Glycine max OX=3847 GN=HIDH PE=1 SV=1 - [HIDH_SOYBN]	14.11	3	3	9	319	35.1159	6.17627	0.979055	0.961303	1.03966	0.993338	0.944883	1.00506	1.00557	0.985169	1.00829	0.805897
C6TGS1	GST C-terminal domain-containing protein	100813447		GST C-terminal domain-containing protein OS=Glycine max OX=3847 GN=100813447 PE=2 SV=1 - [C6TGS1_SOYBN]	19.69	5	5	10	325	37.4056	5.92236	1.01259	1.03752	0.959436	1.00318	0.975717	0.985964	0.971727	0.977803	1.02596	0.339347
K7LJ28	4-methyl-5-beta-hydroxyethylthiazole kinase	100786113		4-methyl-5-beta-hydroxyethylthiazole kinase OS=Glycine max OX=3847 GN=100786113 PE=3 SV=1 - [K7LJ28_SOYBN]	7.8	2	2	5	282	29.147	6.63916	0.982682	0.903842	1.02972	0.972082	1.06155	1.10011	0.956361	1.03934	0.935286	0.299806
A7LCD6	Lipoxygenase	LOX10	FUNCTION: Plant lipoxygenase may be involved in a number of diverse aspects of plant physiology including growth and development, pest resistance, and senescence or responses to wounding. {ECO:0000256|RuleBase:RU003975}.	Lipoxygenase OS=Glycine max OX=3847 GN=LOX10 PE=2 SV=1 - [A7LCD6_SOYBN]	10.74	7	9	12	866	97.1911	6.40479	0.986052	0.937752	1.01374	0.979181	1.02709	0.925008	1.05809	1.0034	0.975866	0.625891
I1KWF3	Endo-1,3(4)-beta-glucanase	100819911		Endo-1,3(4)-beta-glucanase OS=Glycine max OX=3847 GN=100819911 PE=3 SV=1 - [I1KWF3_SOYBN]	6.13	3	4	7	653	73.3635	7.1665	1.10995	1.18728	0.992621	1.09662	0.891034	1.02066	1.00786	0.973185	1.12683	0.152715
K7K9I0	TPX2 domain-containing protein	100804644		TPX2 domain-containing protein OS=Glycine max OX=3847 GN=100804644 PE=3 SV=1 - [K7K9I0_SOYBN]	7.82	3	3	8	422	46.0953	9.39307	0.887159	1.03224	1.07716	0.998852	0.993857	1.12351	0.997072	1.03815	0.962148	0.611754
C6TM11	AB hydrolase-1 domain-containing protein			AB hydrolase-1 domain-containing protein OS=Glycine max OX=3847 PE=2 SV=1 - [C6TM11_SOYBN]	12.61	2	3	7	238	26.8167	6.20166	1.05059	0.977331	1.1378	1.05524	0.860487	1.00292	1.02336	0.962257	1.09663	0.249658
A0A0R4J5Y4	Uncharacterized protein	GLYMA_18G251300		Uncharacterized protein OS=Glycine max OX=3847 GN=GLYMA_18G251300 PE=4 SV=1 - [A0A0R4J5Y4_SOYBN]	12.38	1	3	6	202	22.4361	5.16064	1.059	1.15037	0.871833	1.02707	1.10955	0.487791	1.07548	0.890939	1.15279	0.565897
C6T1K6	Casparian strip membrane protein 3		FUNCTION: Regulates membrane-cell wall junctions and localized cell wall deposition. Required for establishment of the Casparian strip membrane domain (CSD) and the subsequent formation of Casparian strips, a cell wall modification of the root endodermis that determines an apoplastic barrier between the intraorganismal apoplasm and the extraorganismal apoplasm and prevents lateral diffusion (By s…	Casparian strip membrane protein 3 OS=Glycine max OX=3847 PE=2 SV=1 - [CASP3_SOYBN]	7.18	1	1	11	195	20.797	8.00146	0.973258	0.85223	1.05689	0.960791	1.13814	0.985255	0.98013	1.03451	0.928742	0.402731
I1MXD1	Uncharacterized protein	100782717		Uncharacterized protein OS=Glycine max OX=3847 GN=100782717 PE=4 SV=1 - [I1MXD1_SOYBN]	13.69	2	7	17	672	69.1468	5.88428	0.980286	0.925649	1.01045	0.972129	1.00656	1.06505	1.01065	1.02742	0.946187	0.150739
A0A0R0HCN9	Lipase_3 domain-containing protein	GLYMA_11G055400		Lipase_3 domain-containing protein OS=Glycine max OX=3847 GN=GLYMA_11G055400 PE=4 SV=1 - [A0A0R0HCN9_SOYBN]	13.6	4	5	13	397	45.8766	7.48877	1.04695	0.958582	0.989828	0.998454	1.01299	0.915552	1.01999	0.982845	1.01588	0.731983
I1LKW8	Epimerase domain-containing protein	100811095		Epimerase domain-containing protein OS=Glycine max OX=3847 GN=100811095 PE=3 SV=1 - [I1LKW8_SOYBN]	23.03	4	8	17	356	39.7974	6.25244	0.989073	1.07741	0.875486	0.980657	1.03818	1.03349	1.04183	1.03783	0.944906	0.383653
I1JJF7	Glycerophosphodiester phosphodiesterase	100811399		Glycerophosphodiester phosphodiesterase OS=Glycine max OX=3847 GN=100811399 PE=4 SV=1 - [I1JJF7_SOYBN]	7.57	1	4	11	753	81.793	6.20166	1.09233	1.05254	1.08482	1.07656	1.01226	0.968932	0.825625	0.935605	1.15066	0.0709816
I1KG47	D-3-phosphoglycerate dehydrogenase	100793819		D-3-phosphoglycerate dehydrogenase OS=Glycine max OX=3847 GN=100793819 PE=3 SV=1 - [I1KG47_SOYBN]	10.11	2	6	13	623	66.1777	7.7085	0.948712	1.2119	0.989408	1.05001	0.969724	1.08961	0.95888	1.00607	1.04367	0.657524
I1JL51	Dirigent protein	100811628	FUNCTION: Dirigent proteins impart stereoselectivity on the phenoxy radical-coupling reaction, yielding optically active lignans from two molecules of coniferyl alcohol in the biosynthesis of lignans, flavonolignans, and alkaloids and thus plays a central role in plant secondary metabolism. {ECO:0000256|RuleBase:RU363099}.	Dirigent protein OS=Glycine max OX=3847 GN=100811628 PE=3 SV=1 - [I1JL51_SOYBN]	12.84	2	3	8	218	24.3296	9.31982	1.04194	1.13628	1.01827	1.0655	0.931192	0.81148	1.03933	0.927333	1.14899	0.139354
A0A0R0GGB7	Ubiquitin-like domain-containing protein	100811870		Ubiquitin-like domain-containing protein OS=Glycine max OX=3847 GN=100811870 PE=4 SV=1 - [A0A0R0GGB7_SOYBN]	4.25	1	3	4	918	96.5409	5.5542	1.01827	0.95467	1.04997	1.00764	1.02828	1.02413	0.942122	0.998178	1.00948	0.823157
I1K672	Importin N-terminal domain-containing protein	100805445		Importin N-terminal domain-containing protein OS=Glycine max OX=3847 GN=100805445 PE=4 SV=1 - [I1K672_SOYBN]	11.72	7	10	14	870	96.2843	4.77979	1.07586	1.02577	1.00051	1.03405	0.979581	0.982516	1.00546	0.989186	1.04535	0.130209
I1M042	Uncharacterized protein	100803493		Uncharacterized protein OS=Glycine max OX=3847 GN=100803493 PE=3 SV=1 - [I1M042_SOYBN]	13.79	1	7	10	551	61.4177	8.6167	1.15387	0.948408	0.92247	1.00825	1.21521	0.80411	0.875876	0.965064	1.04475	0.782666
I1JDR2	Oxoglutarate dehydrogenase (succinyl-transferring)	100786978		Oxoglutarate dehydrogenase (succinyl-transferring) OS=Glycine max OX=3847 GN=100786978 PE=3 SV=1 - [I1JDR2_SOYBN]	15.35	2	13	20	1029	116.397	6.81494	1.02191	1.09809	0.953579	1.02453	1.01526	0.97103	0.936232	0.974175	1.05169	0.349715
C6T0R5	Ribosomal_L18e/L15P domain-containing protein	100500164		Ribosomal_L18e/L15P domain-containing protein OS=Glycine max OX=3847 GN=100500164 PE=2 SV=1 - [C6T0R5_SOYBN]	24.6	1	4	19	187	20.9678	11.1802	1.0676	1.0105	1.01868	1.03226	0.95643	1.08278	0.914917	0.984708	1.04829	0.424601
I1K441	Uncharacterized protein	100799568		Uncharacterized protein OS=Glycine max OX=3847 GN=100799568 PE=4 SV=1 - [I1K441_SOYBN]	15.56	2	2	6	180	20.041	6.7124	1.11848	1.16571	0.954405	1.07953	0.896919	1.10516	0.843565	0.948547	1.13809	0.269677
I1JVP4	COP9 signalosome complex subunit 6	100797079	FUNCTION: Component of the COP9 signalosome complex (CSN), a complex involved in various cellular and developmental processes. {ECO:0000256|RuleBase:RU367006}.	COP9 signalosome complex subunit 6 OS=Glycine max OX=3847 GN=100797079 PE=3 SV=1 - [I1JVP4_SOYBN]	6.92	2	2	5	318	35.553	7.02002	0.984331	1.05621	0.992628	1.01106	1.07799	0.868863	0.971612	0.972823	1.0393	0.585233
C6TJH1	Uncharacterized protein			Uncharacterized protein OS=Glycine max OX=3847 PE=2 SV=1 - [C6TJH1_SOYBN]	6.63	1	1	3	196	21.7996	4.98291	1.05294	1.01731	0.973189	1.01448	1.00295	0.902954	1.0356	0.980502	1.03465	0.501904
I1JNI5	Uncharacterized protein	100819271		Uncharacterized protein OS=Glycine max OX=3847 GN=100819271 PE=4 SV=1 - [I1JNI5_SOYBN]	6.36	3	3	10	519	56.7055	5.24951	1.0445	0.989827	1.02711	1.02048	0.991702	1.01053	0.918264	0.9735	1.04826	0.221129
K7L0V1	Uncharacterized protein	100779987		Uncharacterized protein OS=Glycine max OX=3847 GN=100779987 PE=3 SV=1 - [K7L0V1_SOYBN]	7.27	8	8	9	1376	147.979	6.01123	0.989073	0.98915	0.962029	0.980084	0.983591	1.14024	1.03674	1.05352	0.930293	0.192215
I1KP32	Uncharacterized protein	100795228		Uncharacterized protein OS=Glycine max OX=3847 GN=100795228 PE=3 SV=1 - [I1KP32_SOYBN]	9.14	1	7	12	919	102.106	6.80029	1.0232	1.01467	0.899794	0.979221	1.0408	1.10974	0.960779	1.0371	0.944188	0.379299
I1K693	Uncharacterized protein	GLYMA_05G217300		Uncharacterized protein OS=Glycine max OX=3847 GN=GLYMA_05G217300 PE=3 SV=1 - [I1K693_SOYBN]	14.43	8	9	22	610	68.3249	7.98682	1.04577	1.00774	0.967376	1.00696	0.964873	1.01395	1.01664	0.998487	1.00849	0.778802
I1KVS6	D-3-phosphoglycerate dehydrogenase	100817949		D-3-phosphoglycerate dehydrogenase OS=Glycine max OX=3847 GN=100817949 PE=3 SV=1 - [I1KVS6_SOYBN]	10.14	2	6	11	621	66.0386	6.90283	1.01991	1.0465	0.936169	1.00086	0.942898	1.0494	1.03709	1.0098	0.991149	0.859307
A0A0R0IF33	Uncharacterized protein	100785901		Uncharacterized protein OS=Glycine max OX=3847 GN=100785901 PE=3 SV=1 - [A0A0R0IF33_SOYBN]	20.26	2	10	17	538	61.5741	4.94482	1.07557	1.19956	0.920332	1.06515	0.926023	0.950544	0.93712	0.937896	1.13569	0.191627
C6TMY7	Uncharacterized protein	100815886		Uncharacterized protein OS=Glycine max OX=3847 GN=100815886 PE=2 SV=1 - [C6TMY7_SOYBN]	7.9	1	2	3	291	33.1166	5.17334	0.934351	0.924613	1.15702	1.00533	1.00147	0.990734	1.03205	1.00809	0.997265	0.973122
C6SZI9	VOC domain-containing protein	100306467		VOC domain-containing protein OS=Glycine max OX=3847 GN=100306467 PE=2 SV=1 - [C6SZI9_SOYBN]	9.7	2	2	7	165	16.7925	4.76709	1.0246	1.09041	0.987232	1.03408	0.990455	1.01536	0.969216	0.991676	1.04276	0.267879
C6SXA1	CS domain-containing protein			CS domain-containing protein OS=Glycine max OX=3847 PE=2 SV=1 - [C6SXA1_SOYBN]	7.47	2	2	28	174	19.4393	4.55127	0.97524	1.15541	0.970062	1.03357	0.976189	1.06915	0.914503	0.986613	1.0476	0.568734
K7KKI9	ATP synthase subunit gamma	100790402		ATP synthase subunit gamma OS=Glycine max OX=3847 GN=100790402 PE=3 SV=1 - [K7KKI9_SOYBN]	17.03	5	5	19	276	30.4058	8.70459	0.949395	1.07144	0.995978	1.00561	0.984016	0.993831	1.0182	0.998683	1.00693	0.860632
I1LPL2	60S ribosomal protein L7a	100775472	FUNCTION: Component of the ribosome. {ECO:0000256|RuleBase:RU367042}.	60S ribosomal protein L7a OS=Glycine max OX=3847 GN=100775472 PE=3 SV=1 - [I1LPL2_SOYBN]	9.65	3	3	9	259	29.3965	10.1987	0.964785	1.06858	0.792072	0.941811	1.12334	1.19947	0.951965	1.09159	0.862788	0.241024
I1MR79	NEDD8-activating enzyme E1 catalytic subunit	100803924		NEDD8-activating enzyme E1 catalytic subunit OS=Glycine max OX=3847 GN=100803924 PE=3 SV=1 - [I1MR79_SOYBN]	6.73	3	3	15	446	49.4033	5.75732	1.0142	0.983942	1.01481	1.00432	1.02141	1.0391	0.932787	0.997767	1.00657	0.85836
I1KVA5	Uncharacterized protein	100776620		Uncharacterized protein OS=Glycine max OX=3847 GN=100776620 PE=4 SV=1 - [I1KVA5_SOYBN]	6.18	2	2	9	469	49.7648	8.5874	0.995317	0.995781	0.997919	0.996339	1.02951	0.973888	0.97998	0.994459	1.00189	0.920234
C6SWV2	V-type proton ATPase subunit G	100499803	FUNCTION: Catalytic subunit of the peripheral V1 complex of vacuolar ATPase (V-ATPase). V-ATPase is responsible for acidifying a variety of intracellular compartments in eukaryotic cells. {ECO:0000256|RuleBase:RU364019}.	V-type proton ATPase subunit G OS=Glycine max OX=3847 GN=100499803 PE=2 SV=1 - [C6SWV2_SOYBN]	23.64	1	2	3	110	12.1944	7.41553	1.01828	1.03802	1.05475	1.03701	0.916786	0.973934	1.02354	0.97142	1.06752	0.11448
C6TA11	Uncharacterized protein	100786832		Uncharacterized protein OS=Glycine max OX=3847 GN=100786832 PE=2 SV=1 - [C6TA11_SOYBN]	12.09	3	6	12	488	54.0247	6.80029	1.08202	1.03674	1.00505	1.04127	0.941319	1.02854	0.975638	0.981833	1.06054	0.153486
I1NI77	Ribosomal_L14e domain-containing protein	100306120		Ribosomal_L14e domain-containing protein OS=Glycine max OX=3847 GN=100306120 PE=3 SV=1 - [I1NI77_SOYBN]	25.95	1	4	15	131	15.2626	10.3892	0.968512	1.0189	0.685395	0.890936	1.14814	1.28872	0.966099	1.13432	0.785436	0.156262
C6SVB6	Usp domain-containing protein	100305494		Usp domain-containing protein OS=Glycine max OX=3847 GN=100305494 PE=2 SV=1 - [C6SVB6_SOYBN]	8	2	2	16	175	19.9369	6.29053	1.06433	1.038	1.1568	1.08638	0.919064	0.719039	1.02907	0.889056	1.22194	0.113368
I1LS55	ADP/ATP translocase	100818408		ADP/ATP translocase OS=Glycine max OX=3847 GN=100818408 PE=3 SV=1 - [I1LS55_SOYBN]	21.02	3	8	32	371	39.7466	9.80322	0.984765	1.05767	0.998052	1.0135	1.00874	0.903932	1.00055	0.971075	1.04368	0.35336
I1JFT5	Aldehyde dehydrogenase	100816594		Aldehyde dehydrogenase OS=Glycine max OX=3847 GN=100816594 PE=3 SV=1 - [I1JFT5_SOYBN]	4.03	1	2	13	496	54.2109	9.0708	0.964517	1.02285	1.06921	1.01886	0.94554	1.0884	0.94812	0.994019	1.02499	0.680713
C6T3S3	NAC-A/B domain-containing protein			NAC-A/B domain-containing protein OS=Glycine max OX=3847 PE=2 SV=1 - [C6T3S3_SOYBN]	8.63	1	1	3	197	21.3866	4.52588	0.981178	0.903614	1.09194	0.992244	1.00001	1.03194	1.07138	1.03444	0.959207	0.510026
I1NH00	Pyruvate kinase	100809327		Pyruvate kinase OS=Glycine max OX=3847 GN=100809327 PE=3 SV=1 - [I1NH00_SOYBN]	6.09	2	3	8	575	63.1301	7.26904	1.06676	1.08916	0.925093	1.027	1.04278	0.887903	0.984771	0.971819	1.05678	0.465051
I1N7Y5	Uncharacterized protein	100306406		Uncharacterized protein OS=Glycine max OX=3847 GN=100306406 PE=4 SV=1 - [I1N7Y5_SOYBN]	7.97	1	1	4	138	15.3394	9.71533	1.00845	1.03343	0.806676	0.949517	1.04729	1.21051	0.96305	1.07361	0.884411	0.291116
A0A0R4J661	Histone H2B	GLYMA_20G191600		Histone H2B OS=Glycine max OX=3847 GN=GLYMA_20G191600 PE=3 SV=1 - [A0A0R4J661_SOYBN]	47.06	1	7	23	136	15.1724	10.0815	1.29338	0.877722	0.805324	0.992141	0.913621	1.0567	0.992547	0.987624	1.00457	0.978508
I1KZY5	AA_permease_C domain-containing protein	100811241		AA_permease_C domain-containing protein OS=Glycine max OX=3847 GN=100811241 PE=4 SV=2 - [I1KZY5_SOYBN]	2.53	1	1	2	592	64.4182	7.88428	0.979959	0.958113	1.10442	1.01416	1.03102	0.924244	0.996858	0.984041	1.03061	0.61543
I1KV08	Alpha-MPP	100794691		Alpha-MPP OS=Glycine max OX=3847 GN=100794691 PE=3 SV=1 - [I1KV08_SOYBN]	11.68	2	5	8	505	54.3538	6.21436	1.0241	0.962071	1.02228	1.00282	1.02173	0.898041	1.02994	0.983234	1.01992	0.699971
I1KTM3	ADP/ATP translocase	100819556		ADP/ATP translocase OS=Glycine max OX=3847 GN=100819556 PE=3 SV=1 - [I1KTM3_SOYBN]	16.49	2	7	30	388	41.9755	9.61279	1.06073	0.994436	0.972294	1.00915	1.00858	0.946063	1.01654	0.990394	1.01894	0.617265
I1MTY2	START domain-containing protein	100780025		START domain-containing protein OS=Glycine max OX=3847 GN=100780025 PE=3 SV=1 - [I1MTY2_SOYBN]	2.83	1	2	8	743	83.1865	7.41553	0.980094	0.975144	0.994447	0.983228	1.03153	1.03611	0.984547	1.0174	0.966415	0.122059
K7MGP2	Uncharacterized protein	GLYMA_16G114300		Uncharacterized protein OS=Glycine max OX=3847 GN=GLYMA_16G114300 PE=4 SV=1 - [K7MGP2_SOYBN]	19.1	1	1	2	89	10.0262	5.73193	0.932115	1.02266	0.826087	0.926956	0.984945	1.28633	1.04133	1.1042	0.839481	0.177855
I1KKK1	Uncharacterized protein	100793282		Uncharacterized protein OS=Glycine max OX=3847 GN=100793282 PE=3 SV=1 - [I1KKK1_SOYBN]	18.14	1	4	14	226	24.4094	6.18896	0.94553	1.1235	0.722186	0.930404	1.07884	1.11483	1.0396	1.07775	0.863281	0.280245
A0A0R0FE22	40S ribosomal protein S26	100781822		40S ribosomal protein S26 OS=Glycine max OX=3847 GN=100781822 PE=3 SV=1 - [A0A0R0FE22_SOYBN]	18.6	2	2	11	129	14.8938	10.9019	0.942821	1.01886	1.06555	1.00908	0.994543	0.959678	1.05725	1.00382	1.00523	0.914119
A0A0R0FX09	Uncharacterized protein	100800696		Uncharacterized protein OS=Glycine max OX=3847 GN=100800696 PE=3 SV=1 - [A0A0R0FX09_SOYBN]	15.59	3	7	24	449	49.8182	6.18896	1.00249	1.04997	1.02747	1.02664	0.939378	0.995437	1.0042	0.979673	1.04795	0.1277
I1MXZ6	Thioredoxin domain-containing protein	GLYMA_17G254200		Thioredoxin domain-containing protein OS=Glycine max OX=3847 GN=GLYMA_17G254200 PE=4 SV=1 - [I1MXZ6_SOYBN]	21.95	3	3	11	123	13.3679	4.88135	1.04638	1.09502	1.05343	1.06495	0.936717	0.820546	1.00055	0.91927	1.15847	0.056577
A0A0R0FXY0	Uncharacterized protein	100806381		Uncharacterized protein OS=Glycine max OX=3847 GN=100806381 PE=3 SV=1 - [A0A0R0FXY0_SOYBN]	9.39	3	4	12	490	55.15	5.43994	0.946629	1.05579	1.17378	1.05873	0.933322	0.953583	1.0059	0.964269	1.09796	0.243176
I1JJW5	Uncharacterized protein	100812316		Uncharacterized protein OS=Glycine max OX=3847 GN=100812316 PE=4 SV=1 - [I1JJW5_SOYBN]	8.56	5	5	21	549	61.5018	5.8335	0.893579	1.11372	1.22169	1.07633	0.833329	1.137	0.98031	0.983547	1.09433	0.516107
I1MSB3	Oxidored_FMN domain-containing protein	100803581		Oxidored_FMN domain-containing protein OS=Glycine max OX=3847 GN=100803581 PE=3 SV=1 - [I1MSB3_SOYBN]	4.27	1	1	4	398	44.1646	8.1333	0.939835	0.952233	1.11879	1.00362	0.976199	0.998205	1.04927	1.00789	0.995763	0.948075
I1L1U4	Sucrose synthase	100806761	FUNCTION: Sucrose-cleaving enzyme that provides UDP-glucose and fructose for various metabolic pathways. {ECO:0000256|RuleBase:RU280817}.	Sucrose synthase OS=Glycine max OX=3847 GN=100806761 PE=3 SV=1 - [I1L1U4_SOYBN]	18.11	10	14	31	806	92.7266	6.23975	0.967741	1.00693	0.920705	0.965125	0.965021	1.12644	1.05654	1.04933	0.919749	0.187084
K7KWT9	Uncharacterized protein	100776220		Uncharacterized protein OS=Glycine max OX=3847 GN=100776220 PE=4 SV=1 - [K7KWT9_SOYBN]	12.39	5	5	14	444	44.9091	8.104	0.950011	0.955748	1.00984	0.971867	1.05134	1.0291	0.961055	1.01383	0.958607	0.27461
I1M9J3	TPX2 domain-containing protein	100788524		TPX2 domain-containing protein OS=Glycine max OX=3847 GN=100788524 PE=3 SV=1 - [I1M9J3_SOYBN]	4.99	2	2	4	481	51.7362	8.82178	0.873122	0.948717	1.14013	0.987324	1.05052	0.987696	1.01115	1.01646	0.971337	0.738939
C6SX98	Uncharacterized protein	100499840		Uncharacterized protein OS=Glycine max OX=3847 GN=100499840 PE=2 SV=1 - [C6SX98_SOYBN]	15.63	3	3	15	160	17.2329	9.33447	0.975189	0.985216	0.998005	0.986136	1.01033	1.07914	1.02313	1.03753	0.950462	0.0809726
C6SVX3	Usp domain-containing protein	100499728		Usp domain-containing protein OS=Glycine max OX=3847 GN=100499728 PE=2 SV=1 - [C6SVX3_SOYBN]	31.1	3	5	16	164	17.7243	5.99854	0.964401	1.05594	0.9501	0.990148	1.05201	1.13139	0.957202	1.04687	0.945819	0.400057
A0A0R0IBP6	CMP/dCMP-type deaminase domain-containing protein	GLYMA_09G080100		CMP/dCMP-type deaminase domain-containing protein OS=Glycine max OX=3847 GN=GLYMA_09G080100 PE=4 SV=1 - [A0A0R0IBP6_SOYBN]	14.68	2	2	12	109	11.988	6.66846	0.930953	0.959063	1.0557	0.981904	0.944374	1.10546	1.04781	1.03255	0.950952	0.448923
I1LLZ2	AAA domain-containing protein	100820353		AAA domain-containing protein OS=Glycine max OX=3847 GN=100820353 PE=3 SV=1 - [I1LLZ2_SOYBN]	12.59	5	5	7	413	46.384	5.84619	0.959134	1.03273	0.918598	0.970153	0.99565	1.10927	1.09847	1.0678	0.908554	0.118516
I1KCK6	Aldedh domain-containing protein	100170755		Aldedh domain-containing protein OS=Glycine max OX=3847 GN=100170755 PE=3 SV=1 - [I1KCK6_SOYBN]	13.79	5	6	15	457	49.6906	5.56689	1.00152	1.03685	0.958558	0.998977	1.02862	0.987097	1.05497	1.02356	0.97598	0.459133
C6TMB1	Cytochrome c oxidase subunit 2		FUNCTION: Component of the cytochrome c oxidase, the last enzyme in the mitochondrial electron transport chain which drives oxidative phosphorylation. The respiratory chain contains 3 multisubunit complexes succinate dehydrogenase (complex II, CII), ubiquinol-cytochrome c oxidoreductase (cytochrome b-c1 complex, complex III, CIII) and cytochrome c oxidase (complex IV, CIV), that cooperate to tran…	Cytochrome c oxidase subunit 2 OS=Glycine max OX=3847 PE=2 SV=1 - [C6TMB1_SOYBN]	4.79	2	2	9	376	42.3413	6.84424	1.04789	0.926304	0.925151	0.966448	1.0361	0.948542	1.01453	0.999724	0.966715	0.53032
C6TGA6	60S acidic ribosomal protein P0	100777482	FUNCTION: Ribosomal protein P0 is the functional equivalent of E.coli protein L10. {ECO:0000256|PIRNR:PIRNR039087}.	60S acidic ribosomal protein P0 OS=Glycine max OX=3847 GN=100777482 PE=2 SV=1 - [C6TGA6_SOYBN]	19.12	5	5	12	319	34.1678	5.10986	1.03991	1.03201	0.857419	0.976448	1.07807	1.10484	0.938409	1.04044	0.938493	0.462297
I1N4K3	Endo-1,3(4)-beta-glucanase	100810004		Endo-1,3(4)-beta-glucanase OS=Glycine max OX=3847 GN=100810004 PE=3 SV=1 - [I1N4K3_SOYBN]	3.66	1	2	5	655	73.6707	7.85498	1.08623	1.0866	0.946807	1.03988	0.965449	1.02126	0.926652	0.971121	1.07081	0.27212
K7M940	Protein kinase domain-containing protein	100781785		Protein kinase domain-containing protein OS=Glycine max OX=3847 GN=100781785 PE=4 SV=1 - [K7M940_SOYBN]	7.51	6	7	11	892	99.2075	5.99854	0.933208	0.984259	1.22899	1.04882	0.984928	0.825128	0.996465	0.935507	1.12112	0.348201
I1M8M2	Uncharacterized protein	100500301		Uncharacterized protein OS=Glycine max OX=3847 GN=100500301 PE=4 SV=1 - [I1M8M2_SOYBN]	18.68	2	2	14	91	10.0992	8.63135	0.944129	0.994434	1.04354	0.994036	1.00377	0.971771	1.00364	0.993061	1.00098	0.97611
C6TCU1	14_3_3 domain-containing protein			14_3_3 domain-containing protein OS=Glycine max OX=3847 PE=2 SV=1 - [C6TCU1_SOYBN]	24.71	2	6	13	259	29.5887	4.88135	1.07998	0.943469	0.959076	0.994176	1.02018	0.995565	0.969916	0.995222	0.998949	0.982765
I1N0U1	Uncharacterized protein	100803418		Uncharacterized protein OS=Glycine max OX=3847 GN=100803418 PE=3 SV=1 - [I1N0U1_SOYBN]	18.32	7	7	14	453	50.8181	8.32373	1.05774	1.06244	1.00706	1.04241	0.948221	0.972426	1.03228	0.98431	1.05903	0.130753
C6T2P2	Cytochrome c oxidase subunit 5C			Cytochrome c oxidase subunit 5C OS=Glycine max OX=3847 PE=2 SV=1 - [C6T2P2_SOYBN]	28.13	1	2	5	64	7.1368	8.63135	1.05651	0.90553	1.02195	0.994664	1.05414	1.07046	0.954121	1.02624	0.969229	0.617285
C6SYP2	Uncharacterized protein			Uncharacterized protein OS=Glycine max OX=3847 PE=2 SV=1 - [C6SYP2_SOYBN]	42.34	2	2	4	111	11.1086	4.41162	1.01743	0.938078	0.968308	0.974605	1.0673	1.00189	1.05061	1.03993	0.937182	0.0975236
C6TIA7	Mitogen-activated protein kinase	100802929		Mitogen-activated protein kinase OS=Glycine max OX=3847 GN=100802929 PE=2 SV=1 - [C6TIA7_SOYBN]	6.91	1	2	13	376	43.2188	5.59229	1.02774	0.98608	1.0952	1.03634	1.02195	0.944795	0.944606	0.970449	1.0679	0.182566
I1KZR0	Dynamin GTPase	100778966		Dynamin GTPase OS=Glycine max OX=3847 GN=100778966 PE=3 SV=1 - [I1KZR0_SOYBN]	13.45	1	13	24	922	100.061	9.05615	0.948276	1.03153	1.01478	0.998195	0.96043	1.12469	1.01408	1.03307	0.966242	0.557979
I1N319	Uncharacterized protein	100786457		Uncharacterized protein OS=Glycine max OX=3847 GN=100786457 PE=3 SV=1 - [I1N319_SOYBN]	18.14	1	4	16	226	24.4254	6.18896	0.999945	1.03095	0.984143	1.00501	1.03071	0.960888	0.970883	0.987494	1.01774	0.53398
A0A0R0IYW1	Peptidase A1 domain-containing protein	100805846		Peptidase A1 domain-containing protein OS=Glycine max OX=3847 GN=100805846 PE=3 SV=1 - [A0A0R0IYW1_SOYBN]	6.39	1	3	8	485	51.7757	7.12256	0.917962	0.954235	1.14076	1.00432	1.00979	0.907594	1.05591	0.991099	1.01334	0.879377
I1JFF0	Peroxidase	100806595	FUNCTION: Removal of H(2)O(2), oxidation of toxic reductants, biosynthesis and degradation of lignin, suberization, auxin catabolism, response to environmental stresses such as wounding, pathogen attack and oxidative stress. {ECO:0000256|RuleBase:RU362060}.	Peroxidase OS=Glycine max OX=3847 GN=100806595 PE=3 SV=1 - [I1JFF0_SOYBN]	21.12	2	4	4	322	35.2285	5.5415	1.02695	0.972152	1.05072	1.01661	1.0059	0.899202	1.0049	0.970002	1.04805	0.332986
I1L4J2	3-hydroxyacyl-CoA dehydrogenase	100798079		3-hydroxyacyl-CoA dehydrogenase OS=Glycine max OX=3847 GN=100798079 PE=3 SV=1 - [I1L4J2_SOYBN]	11.46	2	8	17	724	78.0921	9.20264	0.813573	1.07418	1.02468	0.970811	1.02047	0.995368	1.09651	1.03745	0.935766	0.479264
A0A0R0JBP2	Uncharacterized protein	GLYMA_07G202900		Uncharacterized protein OS=Glycine max OX=3847 GN=GLYMA_07G202900 PE=4 SV=1 - [A0A0R0JBP2_SOYBN]	35.02	2	7	18	217	24.1152	5.69385	1.03438	1.0868	0.941522	1.0209	0.956095	1.09972	0.956611	1.00414	1.01669	0.806144
I1L377	Uncharacterized protein	GLYMA_09G139200		Uncharacterized protein OS=Glycine max OX=3847 GN=GLYMA_09G139200 PE=3 SV=1 - [I1L377_SOYBN]	29.61	1	7	18	206	22.4549	5.8208	0.98511	1.008	1.1767	1.0566	0.856186	1.07064	1.00918	0.978669	1.07963	0.425065
A0A0R0IQF0	H(+)-exporting diphosphatase	100794166		H(+)-exporting diphosphatase OS=Glycine max OX=3847 GN=100794166 PE=3 SV=1 - [A0A0R0IQF0_SOYBN]	9.9	1	8	19	667	69.7346	6.34131	0.788281	1.28676	0.942291	1.00578	0.79089	1.22238	1.15459	1.05595	0.952481	0.813491
I1J9D2	Peroxidase	100815654	FUNCTION: Removal of H(2)O(2), oxidation of toxic reductants, biosynthesis and degradation of lignin, suberization, auxin catabolism, response to environmental stresses such as wounding, pathogen attack and oxidative stress. {ECO:0000256|RuleBase:RU362060}.	Peroxidase OS=Glycine max OX=3847 GN=100815654 PE=3 SV=1 - [I1J9D2_SOYBN]	21.65	1	7	15	328	36.2114	8.90967	1.03658	0.921635	0.939337	0.965851	1.03723	1.01308	1.04113	1.03048	0.937285	0.153845
I1J4F9	PFK domain-containing protein	100793844		PFK domain-containing protein OS=Glycine max OX=3847 GN=100793844 PE=4 SV=1 - [I1J4F9_SOYBN]	18.04	1	6	9	377	41.1419	6.72705	1.06844	0.890973	0.948487	0.969301	1.10188	1.03068	0.941021	1.02453	0.946098	0.474231
C6THM2	Annexin	100820062		Annexin OS=Glycine max OX=3847 GN=100820062 PE=2 SV=1 - [C6THM2_SOYBN]	20.82	2	7	29	317	35.5403	8.77783	1.18726	1.03641	1.0211	1.08159	0.988537	0.691579	0.931107	0.870408	1.24262	0.115298
I1KIP9	3-hydroxyacyl-CoA dehydrogenase	100780325		3-hydroxyacyl-CoA dehydrogenase OS=Glycine max OX=3847 GN=100780325 PE=3 SV=1 - [I1KIP9_SOYBN]	10.22	1	7	14	724	78.0761	9.23193	0.731959	0.978337	1.2119	0.974066	0.89274	1.13156	1.19637	1.07356	0.907324	0.582332
I1JTB9	Glucose-6-phosphate isomerase	GLYMA_04G032600		Glucose-6-phosphate isomerase OS=Glycine max OX=3847 GN=GLYMA_04G032600 PE=3 SV=1 - [I1JTB9_SOYBN]	7.8	3	4	8	487	53.6177	6.13818	1.02044	0.98643	1.00794	1.00494	0.904651	0.975434	1.0529	0.977662	1.0279	0.568464
A0A368UII5	Protein disulfide-isomerase	GLYMA_02G014000		Protein disulfide-isomerase OS=Glycine max OX=3847 GN=GLYMA_02G014000 PE=3 SV=1 - [A0A368UII5_SOYBN]	19.03	1	9	16	352	39.239	5.70654	1.01233	1.09937	0.879625	0.997107	0.979659	1.01706	1.02793	1.00822	0.988979	0.873603
A0A0R0GW87	Histone H2B	100499734		Histone H2B OS=Glycine max OX=3847 GN=100499734 PE=3 SV=1 - [A0A0R0GW87_SOYBN]	41.01	1	6	21	139	15.3585	10.0815	1.24329	1.05125	0.730933	1.00849	1.13795	0.536567	1.01446	0.896327	1.12514	0.66012
C6TG28	SH3 domain-containing protein			SH3 domain-containing protein OS=Glycine max OX=3847 PE=2 SV=1 - [C6TG28_SOYBN]	16.38	4	5	13	348	38.9207	7.02002	1.05344	1.02119	0.968994	1.01454	0.995178	1.01316	0.963614	0.990649	1.02412	0.449717
I1KYV2	Uridine kinase	100792258		Uridine kinase OS=Glycine max OX=3847 GN=100792258 PE=3 SV=1 - [I1KYV2_SOYBN]	8.39	3	3	3	477	53.7757	6.40479	1.02649	0.982156	0.982092	0.996913	1.06551	1.0357	0.980626	1.02728	0.970439	0.353082
C6T7M4	Uncharacterized protein			Uncharacterized protein OS=Glycine max OX=3847 PE=2 SV=1 - [C6T7M4_SOYBN]	13.22	1	1	2	121	13.3371	9.53955	0.926414	1.06255	1.08679	1.02525	0.89187	0.947582	1.10706	0.98217	1.04386	0.625214
I1JXQ0	Uncharacterized protein	100796195		Uncharacterized protein OS=Glycine max OX=3847 GN=100796195 PE=3 SV=1 - [I1JXQ0_SOYBN]	11.05	2	8	15	706	77.9141	8.14795	1.05286	1.05137	0.92216	1.0088	0.989838	1.07453	0.953628	1.006	1.00278	0.962668
I1KL73	PB1 domain-containing protein	100820420		PB1 domain-containing protein OS=Glycine max OX=3847 GN=100820420 PE=4 SV=2 - [I1KL73_SOYBN]	14.8	2	5	8	473	51.4589	5.33838	1.03209	1.1188	0.959627	1.03684	0.94415	1.02391	0.954389	0.974151	1.06435	0.297547
C6T294	zf-Tim10_DDP domain-containing protein	100500613		zf-Tim10_DDP domain-containing protein OS=Glycine max OX=3847 GN=100500613 PE=2 SV=1 - [C6T294_SOYBN]	37.63	4	4	7	93	10.8693	7.21045	0.943681	1.01247	1.01362	0.989922	0.989455	1.00776	1.02265	1.00662	0.98341	0.541275
I1J8W0	Succinate dehydrogenase [ubiquinone] flavoprotein subunit, mitochondrial	100803020	FUNCTION: Flavoprotein (FP) subunit of succinate dehydrogenase (SDH) that is involved in complex II of the mitochondrial electron transport chain and is responsible for transferring electrons from succinate to ubiquinone (coenzyme Q). {ECO:0000256|RuleBase:RU362051}.	Succinate dehydrogenase [ubiquinone] flavoprotein subunit, mitochondrial OS=Glycine max OX=3847 GN=100803020 PE=3 SV=1 - [I1J8W0_SOYBN]	13.79	1	6	10	544	59.1883	7.02002	1.02259	0.953459	0.912445	0.96283	1.05117	0.935368	1.07423	1.02026	0.943714	0.344766
I1LHR7	Succinate dehydrogenase [ubiquinone] flavoprotein subunit, mitochondrial	100818379	FUNCTION: Flavoprotein (FP) subunit of succinate dehydrogenase (SDH) that is involved in complex II of the mitochondrial electron transport chain and is responsible for transferring electrons from succinate to ubiquinone (coenzyme Q). {ECO:0000256|RuleBase:RU362051}.	Succinate dehydrogenase [ubiquinone] flavoprotein subunit, mitochondrial OS=Glycine max OX=3847 GN=100818379 PE=3 SV=1 - [I1LHR7_SOYBN]	11.43	1	6	10	630	69.1123	6.7124	1.18119	0.948984	0.857535	0.995901	1.08257	1.13893	0.825607	1.0157	0.980504	0.891513
H2D5S2	Citrate synthase			Citrate synthase OS=Glycine max OX=3847 PE=2 SV=1 - [H2D5S2_SOYBN]	18.64	1	9	15	472	52.3001	8.47021	1.00797	1.04261	1.19069	1.08043	0.811208	1.0108	1.02262	0.948212	1.13943	0.209774
Q949H4	Urease	ure		Urease OS=Glycine max OX=3847 GN=ure PE=2 SV=1 - [Q949H4_SOYBN]	10.99	8	8	12	837	90.6531	6.17627	1.05578	0.980621	0.945911	0.994104	0.971258	1.06752	0.987737	1.00884	0.985393	0.754454
A0A0R0HH38	UBC core domain-containing protein	100305813		UBC core domain-containing protein OS=Glycine max OX=3847 GN=100305813 PE=3 SV=1 - [A0A0R0HH38_SOYBN]	7.04	1	1	4	142	15.5116	4.4624	0.888549	0.913029	1.06828	0.956621	1.03449	1.01259	1.11648	1.05452	0.907163	0.203959
A0A0R4J2M7	40S ribosomal protein S4	GLYMA_02G047800		40S ribosomal protein S4 OS=Glycine max OX=3847 GN=GLYMA_02G047800 PE=3 SV=1 - [A0A0R4J2M7_SOYBN]	15.91	1	4	18	264	29.8832	10.2134	0.964691	1.04708	1.0615	1.02442	1.02705	1.06071	0.923604	1.00379	1.02056	0.706947
I1KLR6	Uncharacterized protein	100800145		Uncharacterized protein OS=Glycine max OX=3847 GN=100800145 PE=3 SV=1 - [I1KLR6_SOYBN]	13.64	1	7	14	550	61.2426	8.6167	1.02084	0.944297	1.02772	0.997617	1.01183	1.07614	0.981024	1.023	0.975191	0.548014
A0A368UKJ9	Pyruvate kinase	GLYMA_09G126300		Pyruvate kinase OS=Glycine max OX=3847 GN=GLYMA_09G126300 PE=3 SV=1 - [A0A368UKJ9_SOYBN]	3.47	1	2	6	577	63.3002	7.59131	1.1327	1.06163	0.94384	1.04606	0.911776	0.972127	0.97532	0.953074	1.09756	0.189102
C6TJB6	Uncharacterized protein			Uncharacterized protein OS=Glycine max OX=3847 PE=2 SV=1 - [C6TJB6_SOYBN]	10.11	4	4	9	445	46.7412	8.03076	0.992687	0.986236	1.00697	0.995297	0.994449	0.968871	1.07539	1.0129	0.982618	0.618682
I1K7N0	Transcription initiation factor IIF subunit beta	100784080		Transcription initiation factor IIF subunit beta OS=Glycine max OX=3847 GN=100784080 PE=3 SV=1 - [I1K7N0_SOYBN]	10.31	1	2	7	262	29.8688	6.93213	0.931947	0.890194	1.10619	0.976109	0.947772	1.21578	1.07926	1.08094	0.903021	0.361287
I1JE12	Polyadenylate-binding protein	100813735	FUNCTION: Binds the poly(A) tail of mRNA. {ECO:0000256|RuleBase:RU362004}.	Polyadenylate-binding protein OS=Glycine max OX=3847 GN=100813735 PE=3 SV=1 - [I1JE12_SOYBN]	8.95	4	5	9	648	70.6735	8.04541	0.981833	1.02429	0.975159	0.993761	1.0099	1.01289	1.04348	1.02209	0.972283	0.205527
C6T4W9	Uncharacterized protein			Uncharacterized protein OS=Glycine max OX=3847 PE=2 SV=1 - [C6T4W9_SOYBN]	5.6	1	1	6	232	26.0515	4.43701	0.980014	1.03273	1.1246	1.04578	0.986967	0.94457	0.927669	0.953069	1.09728	0.112822
I1LU36	Uncharacterized protein	100795671		Uncharacterized protein OS=Glycine max OX=3847 GN=100795671 PE=4 SV=2 - [I1LU36_SOYBN]	3.22	1	2	3	746	84.501	7.88428	0.956941	0.857142	1.00196	0.938681	1.09724	0.991457	1.06424	1.05098	0.89315	0.101412
I1JI90	Phosphoinositide phospholipase C	GLYMA_02G257200		Phosphoinositide phospholipase C OS=Glycine max OX=3847 GN=GLYMA_02G257200 PE=4 SV=1 - [I1JI90_SOYBN]	10	2	6	10	600	68.7555	6.06201	1.05389	1.03617	0.991971	1.02734	0.983757	1.08004	0.966082	1.00996	1.01721	0.6856
I1MM92	Peptidylprolyl isomerase	100803189		Peptidylprolyl isomerase OS=Glycine max OX=3847 GN=100803189 PE=4 SV=1 - [I1MM92_SOYBN]	12.59	3	6	8	564	62.6791	5.24951	1.03246	1.06505	0.995453	1.03099	0.964647	0.879222	1.02557	0.956481	1.07789	0.18784
I1J6C5	Arf-GAP domain-containing protein	100789796		Arf-GAP domain-containing protein OS=Glycine max OX=3847 GN=100789796 PE=4 SV=1 - [I1J6C5_SOYBN]	14.71	6	6	17	401	42.9114	8.92432	0.934079	1.00114	0.990354	0.97519	1.04251	0.968435	1.01757	1.00951	0.966008	0.317824
I1KJS3	PFK domain-containing protein	100776597		PFK domain-containing protein OS=Glycine max OX=3847 GN=100776597 PE=4 SV=1 - [I1KJS3_SOYBN]	19.63	2	7	11	377	41.2739	7.1958	0.980275	1.01573	1.05112	1.01571	1.00094	0.956138	0.971896	0.976326	1.04034	0.180379
C6T5D0	Superoxide dismutase (Fragment)		FUNCTION: Destroys radicals which are normally produced within the cells and which are toxic to biological systems. {ECO:0000256|RuleBase:RU000414}.	Superoxide dismutase (Fragment) OS=Glycine max OX=3847 PE=2 SV=1 - [C6T5D0_SOYBN]	20.42	1	5	15	240	26.5589	8.66064	1.04684	0.983616	0.970534	1.00033	1.02064	0.951198	0.973025	0.98162	1.01906	0.581388
C6TH60	Uncharacterized protein			Uncharacterized protein OS=Glycine max OX=3847 PE=2 SV=1 - [C6TH60_SOYBN]	13.74	4	4	8	342	37.3068	8.35303	1.05111	0.987578	1.0353	1.02466	1.03074	0.835188	1.00304	0.95632	1.07146	0.345799
A0A0R0ID10	Chloride channel protein	100777170		Chloride channel protein OS=Glycine max OX=3847 GN=100777170 PE=3 SV=1 - [A0A0R0ID10_SOYBN]	1.56	2	2	8	767	83.6281	7.07861	0.988756	1.02732	1.08341	1.03316	1.02766	0.959901	1.00079	0.996115	1.03719	0.334743
I1LAI0	LRRcap domain-containing protein	GLYMA_10G123200		LRRcap domain-containing protein OS=Glycine max OX=3847 GN=GLYMA_10G123200 PE=3 SV=1 - [I1LAI0_SOYBN]	16.67	1	4	10	276	31.4295	5.2749	1.01546	1.13231	1.0575	1.06842	1.0439	0.878514	0.853316	0.925245	1.15474	0.106087
I1JJQ4	HATPase_c domain-containing protein	100794913		HATPase_c domain-containing protein OS=Glycine max OX=3847 GN=100794913 PE=3 SV=1 - [I1JJQ4_SOYBN]	11.25	2	8	14	791	89.6605	5.37646	0.959749	1.02775	0.989598	0.992367	1.00978	0.977248	0.966617	0.984548	1.00794	0.756803
I1KST0	Uncharacterized protein	100792582		Uncharacterized protein OS=Glycine max OX=3847 GN=100792582 PE=4 SV=1 - [I1KST0_SOYBN]	4.68	2	2	5	470	52.8725	6.60986	0.85517	0.955887	1.09361	0.968221	0.964879	1.25604	1.04093	1.08728	0.890496	0.344821
A0A0R4J5J5	Peroxidase	100804620	FUNCTION: Removal of H(2)O(2), oxidation of toxic reductants, biosynthesis and degradation of lignin, suberization, auxin catabolism, response to environmental stresses such as wounding, pathogen attack and oxidative stress. {ECO:0000256|RuleBase:RU362060}.	Peroxidase OS=Glycine max OX=3847 GN=100804620 PE=3 SV=1 - [A0A0R4J5J5_SOYBN]	24.69	5	8	14	324	35.9443	9.01221	0.986151	1.06325	0.923953	0.991119	1.06444	1.13213	0.978087	1.05822	0.936591	0.326653
A0A0R0IPF0	Uncharacterized protein	100782152		Uncharacterized protein OS=Glycine max OX=3847 GN=100782152 PE=4 SV=1 - [A0A0R0IPF0_SOYBN]	17.54	1	2	15	171	19.1262	9.5835	1.14065	0.909866	0.996329	1.01562	1.02274	0.981927	0.927564	0.977409	1.03909	0.627186
I1L009	Cytochrome b561 and DOMON domain-containing protein	100803576		Cytochrome b561 and DOMON domain-containing protein OS=Glycine max OX=3847 GN=100803576 PE=4 SV=1 - [I1L009_SOYBN]	8.17	3	3	4	404	43.3925	9.48096	1.03874	0.985422	1.04971	1.02462	0.947853	0.962403	1.02384	0.978031	1.04764	0.20253
I1J8X9	NAD(P)H dehydrogenase (quinone)	100811224		NAD(P)H dehydrogenase (quinone) OS=Glycine max OX=3847 GN=100811224 PE=3 SV=1 - [I1J8X9_SOYBN]	22.47	4	5	10	267	27.9611	7.1958	1.07148	0.989921	0.96562	1.00901	0.996913	0.971934	0.999242	0.989363	1.01986	0.585727
C6TMP3	ADP/ATP translocase			ADP/ATP translocase OS=Glycine max OX=3847 PE=2 SV=1 - [C6TMP3_SOYBN]	14.17	3	6	14	367	39.3695	9.74463	0.927614	1.07204	1.10209	1.03391	0.927027	0.959837	1.01294	0.966603	1.06964	0.320357
A0A0R4J3X7	MFS domain-containing protein	100802679		MFS domain-containing protein OS=Glycine max OX=3847 GN=100802679 PE=3 SV=1 - [A0A0R4J3X7_SOYBN]	4.79	2	2	6	501	53.9544	5.32568	1.0122	0.982893	1.07728	1.02413	0.957222	0.922061	1.02072	0.966669	1.05944	0.225593
I1J8D4	Uncharacterized protein	100797539		Uncharacterized protein OS=Glycine max OX=3847 GN=100797539 PE=4 SV=1 - [I1J8D4_SOYBN]	7.76	2	4	11	541	57.2036	4.86865	0.943312	1.03016	1.10836	1.02728	0.993098	1.11713	0.961416	1.02388	1.00332	0.962196
I1LVU0	Uncharacterized protein	GLYMA_13G094000		Uncharacterized protein OS=Glycine max OX=3847 GN=GLYMA_13G094000 PE=3 SV=1 - [I1LVU0_SOYBN]	11.63	1	1	2	172	19.3461	5.18604	1.08195	0.996239	0.967467	1.01522	1.01082	0.862617	1.0146	0.962679	1.05458	0.435671
I1NBI3	Prolyl-tRNA synthetase	100782067		Prolyl-tRNA synthetase OS=Glycine max OX=3847 GN=100782067 PE=4 SV=1 - [I1NBI3_SOYBN]	10.24	3	3	13	410	46.5337	6.65381	0.959193	1.02971	1.10458	1.03116	0.945819	1.20062	0.915457	1.02063	1.01032	0.920964
C6TCX5	Peptidase_M24 domain-containing protein	100781302		Peptidase_M24 domain-containing protein OS=Glycine max OX=3847 GN=100781302 PE=2 SV=1 - [C6TCX5_SOYBN]	15.99	1	6	15	394	43.4676	6.69775	0.941537	1.13248	0.995716	1.02325	1.02624	1.02198	0.930053	0.992755	1.03071	0.662973
I1LWR5	UDP-glucose 6-dehydrogenase	100802280		UDP-glucose 6-dehydrogenase OS=Glycine max OX=3847 GN=100802280 PE=3 SV=1 - [I1LWR5_SOYBN]	16.25	2	8	15	480	53.0263	6.45557	1.03355	0.966876	0.974848	0.991758	0.990699	1.01631	1.02865	1.01189	0.980106	0.445453
I1N9W1	Uncharacterized protein	100813417		Uncharacterized protein OS=Glycine max OX=3847 GN=100813417 PE=3 SV=2 - [I1N9W1_SOYBN]	2.59	3	4	12	1430	161.419	8.86572	0.974558	0.929148	1.05956	0.987756	1.0573	0.957164	1.02615	1.01354	0.974562	0.622005
K7MMN7	L-gulonolactone oxidase	100778616		L-gulonolactone oxidase OS=Glycine max OX=3847 GN=100778616 PE=3 SV=1 - [K7MMN7_SOYBN]	12.58	7	7	11	596	66.1111	8.07471	0.993866	1.05373	1.20116	1.08292	0.92373	0.879137	1.0021	0.934988	1.15822	0.106695
I1KQV6	PB1 domain-containing protein	100810467		PB1 domain-containing protein OS=Glycine max OX=3847 GN=100810467 PE=4 SV=2 - [I1KQV6_SOYBN]	15.97	2	5	8	476	51.9551	5.51611	0.994651	1.03214	0.899949	0.97558	1.07415	1.08043	0.955252	1.03661	0.941126	0.341712
I1MU36	Purple acid phosphatase	547708		Purple acid phosphatase OS=Glycine max OX=3847 GN=547708 PE=3 SV=1 - [I1MU36_SOYBN]	11.86	4	4	6	489	56.6861	7.18115	1.04847	1.01051	0.971973	1.01032	0.99455	0.877777	0.984643	0.952323	1.0609	0.252567
I1LFG6	Formyltetrahydrofolate synthetase	GLYMA_10G293800		Formyltetrahydrofolate synthetase OS=Glycine max OX=3847 GN=GLYMA_10G293800 PE=3 SV=1 - [I1LFG6_SOYBN]	7.55	3	5	16	636	67.5819	7.50342	1.10052	1.00111	0.942118	1.01458	0.942776	1.16706	1.03738	1.04907	0.967123	0.687745
I1M0B5	Uncharacterized protein	GLYMA_13G180400		Uncharacterized protein OS=Glycine max OX=3847 GN=GLYMA_13G180400 PE=3 SV=1 - [I1M0B5_SOYBN]	11.84	4	4	5	490	53.7741	5.33838	0.993955	1.0073	1.01188	1.00438	1.00068	1.02874	1.01955	1.01632	0.988248	0.292267
I1JMF8	PKS_ER domain-containing protein	100813407		PKS_ER domain-containing protein OS=Glycine max OX=3847 GN=100813407 PE=4 SV=1 - [I1JMF8_SOYBN]	6.07	2	2	9	346	38.5068	6.68311	1.03797	1.04834	1.11043	1.06558	1.0169	0.973794	0.852902	0.947867	1.12419	0.094962
P02235	Leghemoglobin C1		FUNCTION: Provides oxygen to the bacteroids. This role is essential for symbiotic nitrogen fixation.	Leghemoglobin C1 OS=Glycine max OX=3847 PE=2 SV=2 - [LGB1_SOYBN]	26.39	1	4	10	144	15.379	5.52881	1.3266	0.337076	0.508681	0.72412	2.54521	0.241353	0.37062	1.0524	0.688068	0.705091
C6TES3	Flavin-containing monooxygenase	100777958		Flavin-containing monooxygenase OS=Glycine max OX=3847 GN=100777958 PE=2 SV=1 - [C6TES3_SOYBN]	1.54	1	1	7	390	44.0906	8.82178	0.98694	1.00521	1.12431	1.03882	0.913917	1.00288	0.98428	0.967027	1.07424	0.23108
C6SW14	Uncharacterized protein	100305647		Uncharacterized protein OS=Glycine max OX=3847 GN=100305647 PE=2 SV=1 - [C6SW14_SOYBN]	23.78	1	3	7	185	20.1791	7.86963	1.03129	1.0998	0.88158	1.00422	0.936509	1.06911	0.990705	0.998775	1.00545	0.945617
A0A0R4J3I5	Uncharacterized protein	GLYMA_06G137100		Uncharacterized protein OS=Glycine max OX=3847 GN=GLYMA_06G137100 PE=3 SV=1 - [A0A0R4J3I5_SOYBN]	22.19	1	6	9	365	39.8693	5.90967	1.00731	1.39061	0.596959	0.998292	0.850394	1.68923	0.814066	1.1179	0.89301	0.760444
K7MQY8	Peptidase_S9 domain-containing protein	100794040		Peptidase_S9 domain-containing protein OS=Glycine max OX=3847 GN=100794040 PE=4 SV=1 - [K7MQY8_SOYBN]	14.7	6	7	10	653	72.9241	5.04639	0.967113	0.963905	0.963934	0.964984	1.047	0.915964	1.04376	1.00224	0.962823	0.436694
I1KV92	Coatomer subunit beta'	100818132	FUNCTION: The coatomer is a cytosolic protein complex that binds to dilysine motifs and reversibly associates with Golgi non-clathrin-coated vesicles, which further mediate biosynthetic protein transport from the ER, via the Golgi up to the trans Golgi network. Coatomer complex is required for budding from Golgi membranes, and is essential for the retrograde Golgi-to-ER transport of dilysine-tagg…	Coatomer subunit beta' OS=Glycine max OX=3847 GN=100818132 PE=3 SV=1 - [I1KV92_SOYBN]	8.29	1	7	13	905	102.147	5.10986	0.956064	0.951021	1.05558	0.987556	0.991111	0.900924	1.11732	1.00312	0.984487	0.838124
I1K4B0	Uncharacterized protein	100816810		Uncharacterized protein OS=Glycine max OX=3847 GN=100816810 PE=4 SV=1 - [I1K4B0_SOYBN]	6.47	2	2	8	309	32.2726	5.68115	0.968646	1.17108	1.05424	1.06466	0.932069	1.04109	0.927655	0.966939	1.10106	0.231975
I1LBC8	Mitochondrial Rho GTPase	100805555		Mitochondrial Rho GTPase OS=Glycine max OX=3847 GN=100805555 PE=3 SV=1 - [I1LBC8_SOYBN]	7.89	4	4	8	646	71.928	5.59229	1.04392	1.06924	0.981947	1.0317	0.974759	1.04264	0.973325	0.996909	1.0349	0.371169
I1LN30	Adenosylhomocysteinase	100787210		Adenosylhomocysteinase OS=Glycine max OX=3847 GN=100787210 PE=3 SV=1 - [I1LN30_SOYBN]	13.81	1	7	11	485	53.298	6.22705	0.784365	0.889727	0.741261	0.805118	0.976545	1.7143	1.18198	1.29094	0.623666	0.0961499
A0A0R0E752	Uncharacterized protein	100820376		Uncharacterized protein OS=Glycine max OX=3847 GN=100820376 PE=3 SV=1 - [A0A0R0E752_SOYBN]	4.48	4	4	11	915	102.32	8.5874	0.981837	0.997789	0.993269	0.990965	1.00188	1.04285	0.975201	1.00665	0.984423	0.481719
I1JL03	Peroxidase	100802035	FUNCTION: Removal of H(2)O(2), oxidation of toxic reductants, biosynthesis and degradation of lignin, suberization, auxin catabolism, response to environmental stresses such as wounding, pathogen attack and oxidative stress. {ECO:0000256|RuleBase:RU362060}.	Peroxidase OS=Glycine max OX=3847 GN=100802035 PE=3 SV=1 - [I1JL03_SOYBN]	19.63	3	5	10	321	35.0801	5.08447	1.09171	1.19129	0.984759	1.08925	0.847088	1.03254	0.911913	0.930514	1.17059	0.1205
C6THD3	H15 domain-containing protein (Fragment)			H15 domain-containing protein (Fragment) OS=Glycine max OX=3847 PE=2 SV=1 - [C6THD3_SOYBN]	27.44	2	3	8	164	17.9469	10.0669	1.00575	0.999731	1.08298	1.02949	1.01011	0.934602	0.963496	0.969402	1.06198	0.158131
I1M4K9	Protein disulfide-isomerase	100804924		Protein disulfide-isomerase OS=Glycine max OX=3847 GN=100804924 PE=3 SV=1 - [I1M4K9_SOYBN]	14.16	3	7	15	558	62.3434	4.86865	1.02401	1.05378	0.914144	0.997312	0.997455	1.02553	0.99427	1.00575	0.991606	0.855936
I1M4S4	50S ribosomal protein L23, chloroplastic	GLYMA_13G332700		50S ribosomal protein L23, chloroplastic OS=Glycine max OX=3847 GN=GLYMA_13G332700 PE=3 SV=1 - [I1M4S4_SOYBN]	24.18	1	4	12	153	17.3517	10.272	0.980771	0.992074	0.994589	0.989145	1.06538	0.910821	1.0253	1.0005	0.988651	0.819116
C6SZQ3	50S ribosomal protein L23, chloroplastic	100500043		50S ribosomal protein L23, chloroplastic OS=Glycine max OX=3847 GN=100500043 PE=2 SV=1 - [C6SZQ3_SOYBN]	24.5	1	4	12	151	17.2217	10.2134	1.08436	1.12101	0.762492	0.98929	1.08087	1.07247	0.894119	1.01582	0.973884	0.847281
I1KPA1	Tubulin beta chain	GLYMA_08G014200	FUNCTION: Tubulin is the major constituent of microtubules. It binds two moles of GTP, one at an exchangeable site on the beta chain and one at a non-exchangeable site on the alpha chain. {ECO:0000256|RuleBase:RU000352, ECO:0000256|SAAS:SAAS00031082}.	Tubulin beta chain OS=Glycine max OX=3847 GN=GLYMA_08G014200 PE=3 SV=1 - [I1KPA1_SOYBN]	17.08	2	7	21	445	49.9747	5.021	0.955771	1.07237	0.999367	1.00917	0.974539	1.04613	1.02219	1.01429	0.994956	0.904399
I1NB77	Ribosomal_L18e/L15P domain-containing protein	GLYMA_19G211800		Ribosomal_L18e/L15P domain-containing protein OS=Glycine max OX=3847 GN=GLYMA_19G211800 PE=3 SV=1 - [I1NB77_SOYBN]	34.33	1	4	17	134	14.8772	11.1362	0.959611	0.957234	0.949691	0.955512	1.02953	1.15229	1.01905	1.06696	0.895548	0.060108
A0A368UKI2	Tubulin-folding cofactor E	GLYMA_09G021200		Tubulin-folding cofactor E OS=Glycine max OX=3847 GN=GLYMA_09G021200 PE=3 SV=1 - [A0A368UKI2_SOYBN]	3.78	2	2	6	503	56.2519	6.43018	1.00467	0.974493	1.04966	1.00961	0.980299	0.999793	1.01682	0.998972	1.01065	0.683668
I1MBZ1	AMP-binding domain-containing protein	100811344		AMP-binding domain-containing protein OS=Glycine max OX=3847 GN=100811344 PE=4 SV=1 - [I1MBZ1_SOYBN]	11.74	4	4	7	477	52.1357	6.45557	0.984197	0.976574	0.999586	0.986785	1.00837	0.963893	1.05053	1.0076	0.979343	0.466862
I1JS33	Uncharacterized protein	100790907		Uncharacterized protein OS=Glycine max OX=3847 GN=100790907 PE=4 SV=1 - [I1JS33_SOYBN]	4.55	2	2	3	483	53.3328	4.95752	0.966642	0.931554	1.02567	0.974623	0.995567	1.03641	1.07102	1.03433	0.942272	0.16382
I1N8L6	Non-reducing end alpha-L-arabinofuranosidase	100787207		Non-reducing end alpha-L-arabinofuranosidase OS=Glycine max OX=3847 GN=100787207 PE=3 SV=1 - [I1N8L6_SOYBN]	7.4	3	5	13	676	73.9567	5.43994	0.996599	1.01708	1.09987	1.03785	0.974259	0.979365	1.00539	0.986339	1.05223	0.193631
I1K0K7	Uncharacterized protein	100780296		Uncharacterized protein OS=Glycine max OX=3847 GN=100780296 PE=4 SV=1 - [I1K0K7_SOYBN]	11.11	3	6	14	567	63.3988	6.11279	0.993035	1.02615	1.00893	1.00937	0.957261	1.01447	1.0172	0.996309	1.01311	0.580582
C6TIJ7	Uncharacterized protein	100780100		Uncharacterized protein OS=Glycine max OX=3847 GN=100780100 PE=2 SV=1 - [C6TIJ7_SOYBN]	30.14	3	8	12	365	39.9433	6.15088	0.971787	1.16024	0.820501	0.984175	0.914005	1.0967	0.952117	0.987608	0.996525	0.97721
I1N9E6	Elongation factor Tu	GLYMA_19G153200	FUNCTION: This protein promotes the GTP-dependent binding of aminoacyl-tRNA to the A-site of ribosomes during protein biosynthesis. {ECO:0000256|RuleBase:RU000325}.	Elongation factor Tu OS=Glycine max OX=3847 GN=GLYMA_19G153200 PE=3 SV=1 - [I1N9E6_SOYBN]	18.81	6	8	15	452	49.0786	6.87354	0.978224	1.01697	1.03445	1.00988	0.977964	1.0613	1.03399	1.02442	0.985813	0.649409
K7M039	BED-type domain-containing protein	106795490		BED-type domain-containing protein OS=Glycine max OX=3847 GN=106795490 PE=4 SV=1 - [K7M039_SOYBN]	6.36	5	5	7	1180	131.606	4.80518	0.99625	1.02316	1.0357	1.01837	0.949888	1.03242	0.996903	0.993069	1.02548	0.395113
C6TNA3	Uncharacterized protein	100814751		Uncharacterized protein OS=Glycine max OX=3847 GN=100814751 PE=2 SV=1 - [C6TNA3_SOYBN]	28.46	1	7	13	253	26.6532	8.19189	1.02853	1.0252	1.00328	1.019	1.04522	0.881768	0.976208	0.967731	1.05298	0.345906
A0A0R0FHC7	Pyruvate dehydrogenase E1 component subunit beta	GLYMA_17G231400	FUNCTION: The pyruvate dehydrogenase complex catalyzes the overall conversion of pyruvate to acetyl-CoA and CO2. {ECO:0000256|RuleBase:RU364074}.	Pyruvate dehydrogenase E1 component subunit beta OS=Glycine max OX=3847 GN=GLYMA_17G231400 PE=4 SV=1 - [A0A0R0FHC7_SOYBN]	4.96	1	2	4	403	43.7892	6.46826	1.38981	0.96569	0.825313	1.06027	1.07377	0.853591	0.827208	0.91819	1.15474	0.489297
A0A0R0FYU5	Uncharacterized protein	GLYMA_16G130900		Uncharacterized protein OS=Glycine max OX=3847 GN=GLYMA_16G130900 PE=3 SV=1 - [A0A0R0FYU5_SOYBN]	19.68	5	6	8	376	42.3976	5.87158	1.02144	1.02537	1.14909	1.0653	0.819916	0.903011	0.979689	0.900872	1.18252	0.057699
K7LQC6	Uncharacterized protein	100805946		Uncharacterized protein OS=Glycine max OX=3847 GN=100805946 PE=4 SV=1 - [K7LQC6_SOYBN]	12.53	1	9	20	806	89.4634	5.36377	0.931596	0.896873	1.05437	0.960948	0.775921	1.58392	1.06672	1.14219	0.841323	0.493975
I1MTB1	Uncharacterized protein	100811750		Uncharacterized protein OS=Glycine max OX=3847 GN=100811750 PE=3 SV=1 - [I1MTB1_SOYBN]	13.56	4	4	8	376	42.1417	5.46533	0.995858	0.988047	1.01997	1.00129	0.947223	1.0686	1.04885	1.02156	0.980161	0.629126
I1N7B1	HIT domain-containing protein	GLYMA_19G067800		HIT domain-containing protein OS=Glycine max OX=3847 GN=GLYMA_19G067800 PE=4 SV=1 - [I1N7B1_SOYBN]	18.24	3	3	8	159	17.4221	8.17725	1.05043	0.954711	0.981487	0.995543	0.974471	0.977782	1.002	0.984752	1.01096	0.735619
I1KQE8	26S proteasome non-ATPase regulatory subunit 1 homolog	100817941	FUNCTION: Acts as a regulatory subunit of the 26S proteasome which is involved in the ATP-dependent degradation of ubiquitinated proteins. {ECO:0000256|PIRNR:PIRNR015947}.	26S proteasome non-ATPase regulatory subunit 1 homolog OS=Glycine max OX=3847 GN=100817941 PE=3 SV=1 - [I1KQE8_SOYBN]	9.44	2	8	12	1006	109.466	5.36377	1.01266	0.907891	0.968122	0.96289	1.00619	1.06496	1.03606	1.03574	0.929667	0.104268
C6T8P1	Uricase		FUNCTION: Catalyzes the oxidation of uric acid to 5-hydroxyisourate, which is further processed to form (S)-allantoin. {ECO:0000256|PIRNR:PIRNR000241, ECO:0000256|RuleBase:RU004455}.	Uricase OS=Glycine max OX=3847 PE=2 SV=1 - [C6T8P1_SOYBN]	9.47	1	2	9	243	27.9904	8.6167	1.0486	0.899912	0.951087	0.966532	1.1695	1.01839	0.894703	1.02753	0.940636	0.537836
A0A0R0F3S5	Ribosomal protein	100808580		Ribosomal protein OS=Glycine max OX=3847 GN=100808580 PE=3 SV=1 - [A0A0R0F3S5_SOYBN]	21.76	2	4	13	216	24.5453	9.83252	0.958156	1.04928	0.944076	0.983836	1.03561	0.967208	1.04282	1.01521	0.969094	0.485127
[truncated: 3,553 more rows]
