# Supplementary material for: Multi-omics analysis of the regulatory effects of low-phosphorus stress on phosphorus transport in soybean roots
Source: Front Plant Sci. 2022 Sep 2;13:992036. doi: 10.3389/fpls.2022.992036 (PMC9478169; doi:10.3389/fpls.2022.992036)
Supplement: Supplementary file 1 [file Data_Sheet_1.zip › Table S4.xlsx]

## Sheet: Sheet1
	Table S4-1 The upregulated differentially expressed metabolites between LP and OP
	Metabolite no.	adduct	Name	VIP	Fold change	p-value	m/z	rt(s)
	1	(M+H)+	L-Asparagine	3.30219	3.35837	4.5434e-05	133.061	697.533
	2	(M+CH3CN+H)+	Pelletierine	1.64841	0.151505	6.90334e-05	183.149	564.197
	3	(M+H)+	L-Histidine	1.04289	3.42752	0.000113146	156.077	822.117
	4	(M+Na)+	Thioetheramide-PC	3.36513	2.9248	0.000207829	758.573	235.671
	5	(M+H)+	Val-Gln	1.05418	0.341339	0.000604772	246.146	533.747
	6	(M+Na)+	PC(16:0/16:0)	2.08634	2.87418	0.000698266	756.559	235.673
	7	(M+H)+	L-NG-Monomethylarginine	1.35543	4.96039	0.000938829	189.135	970.803
	8	(M+H)+	L-Phenylalanine	1.60202	0.622403	0.0012114	166.086	451.674
	9	(M+H)+	Ser-Ile	1.42689	0.268339	0.00154115	219.135	465.341
	10	(M+H)+	Stearidonic Acid	3.66791	0.320672	0.00217306	277.218	225.931
	11	(M+H)+	N6,N6,N6-Trimethyl-L-lysine	1.16733	2.35016	0.00332828	189.16	1007.68
	12	(M+H-H2O)+	Tyramine	1.06559	0.670498	0.00386308	120.08	454.654
	13	(M+H)+	Glycitein	1.14269	0.47043	0.00399058	285.077	154.061
	14	(M+H)+	NG,NG-dimethyl-L-arginine(ADMA)	1.27721	2.75154	0.0054686	203.151	952.032
	15	(M+NH4)+	D-Mannose	1.59985	0.459392	0.00604534	198.097	525.047
	16	(M+H)+	Naringenin-7-O-Glucoside	1.594	2.26758	0.00619504	435.131	488.961
	17	(M+H)+	Genistein	3.0914	1.48469	0.00822272	271.061	65.0065
	18	M+	Peonidin 3-galactoside cation	1.55713	3.04694	0.0101679	463.126	324.688
	19	(M+H)+	Tyr-Ala	1.57699	0.291357	0.0120147	253.112	282.104
	20	(M+H)+	L-Tyrosine	1.03466	0.655384	0.0129973	182.081	535.04
	21	(2M+H)+	trans-Zeatin	2.33506	0.436839	0.014936	439.24	147.855
	22	(M+H)+	Cytidine 2',3'-cyclic phosphate	1.16914	0.365648	0.0184232	306.05	563.122
	23	(M+H)+	L-Arginine	3.04168	12.2445	0.0190146	175.119	1049.77
	24	(M+H)+	2-Hydroxyadenine	1.10821	0.607307	0.0200191	152.057	460.704
	25	(M+H)+	Guanosine	1.57075	0.610912	0.0209261	284.1	460.758
	26	(M+H)+	Adenine	4.42193	0.501459	0.0217116	136.061	269.582
	27	(M+NH4)+	Cellobiose	1.32359	0.494538	0.0231456	360.152	793.77
	28	(M+H)+	D-Maltose	1.2602	1.76236	0.0278734	343.125	658.43
	29	(M+H)+	Deoxyadenosine	5.11061	1.84313	0.0387574	252.11	239.548
	30	(M+H-H2O)+	MG(18:2(9Z,12Z)/0:0/0:0)[rac]	2.21377	3.02844	0.0446375	337.275	212.437
	Table S4-2 The downregulated differentially expressed metabolites between LP and OP
	Metabolite no.	adduct	Name	VIP	Fold change	p-value	m/z	rt(s)
	1	(M-H2O-H)-	Ribitol	3.64658	0.275183	6.06476e-06	133.05	323.857
	2	(M-H)-	L-Threonate	1.31844	0.316445	3.36949e-05	135.029	538.005
	3	(M-H)-	myo-Inositol	1.83121	0.48872	0.00012168	179.056	708.309
	4	(M+CH3COO)-	2-Dehydro-3-deoxy-D-gluconate	1.09923	0.508742	0.000216464	237.061	645.331
	5	(M-H)-	L-Malic acid	6.59805	0.282105	0.00143281	133.014	720.166
	6	(M-H)-	Maleic acid	2.46691	0.30798	0.00150797	115.003	719.613
	7	(M-H)-	D-Fructose	6.02467	0.375402	0.00158164	179.056	451.073
	8	(M-H2O-H)-	D-Tagatose	1.37202	0.488467	0.00226952	161.045	533.597
	9	(M-H2O-H)-	D-Glucuronolactone	1.06034	0.219449	0.00231427	157.014	117.746
	10	(M+CH3COO)-	D-Allose	1.16052	0.405502	0.00442519	239.077	455.243
	11	(M-H)-	Cholesterol 3-sulfate	2.58329	2.35525	0.00793444	465.303	37.862
	12	(M+CH3COO)-	Phenylpyruvate	3.5028	0.091237	0.00814078	223.061	539.785
	13	(M+CH3COO)-	D-Quinovose	1.22743	1.88594	0.0149594	223.082	344.621
	14	(M-H)-	1-Palmitoyl Lysophosphatidic Acid	1.24175	0.293346	0.0208976	409.235	459.943
	15	(M-H2O-H)-	D-Glucarate	1.29724	0.36366	0.0282661	191.02	437.962
	16	(M+CH3COO)-	D-Mannitol 1-phosphate	1.14361	0.238546	0.0417298	321.17	75.144
	17	(M-H)-	Adenosine 3',5'-cyclic phosphate (cAMP)	1.27328	0.332806	0.0484517	328.045	461.99
