# Supplementary material for: Multi-omics analysis of the regulatory effects of low-phosphorus stress on phosphorus transport in soybean roots
Source: Front Plant Sci. 2022 Sep 2;13:992036. doi: 10.3389/fpls.2022.992036 (PMC9478169; doi:10.3389/fpls.2022.992036)
Supplement: Supplementary file 1 [file Data_Sheet_1.zip › Table S5.txt]

gene_id	A_readcount	B_readcount	log2FoldChange	pvalue	padj	symbol	description
GLYMA_09G201500	783.51	10.57	6.1987	2.37E-28	1.88E-23	-	hypothetical protein
GLYMA_01G178800	564.21	23.31	4.6182	7.69E-27	3.05E-22	-	hypothetical protein
GLYMA_11G095900	808.68	14.8	5.7796	4.45E-26	1.18E-21	-	hypothetical protein
GLYMA_08G274700	491.7	6.83	6.1618	7.74E-26	1.54E-21	-	hypothetical protein
GLYMA_09G201600	596.89	5.05	6.8375	6.68E-25	1.06E-20	-	hypothetical protein
GLYMA_11G063400	375.84	6.68	5.8176	8.54E-25	1.13E-20	-	hypothetical protein
GLYMA_01G020700	571.14	6.57	6.4374	1.35E-24	1.53E-20	-	hypothetical protein
GLYMA_01G041200	107.91	2573.4	-4.5795	2.31E-23	2.30E-19	-	hypothetical protein
GLYMA_16G038500	636.23	6.98	6.4916	3.61E-23	3.18E-19	-	hypothetical protein
GLYMA_01G213900	316.31	3.68	6.371	1.38E-22	1.03E-18	-	hypothetical protein
GLYMA_09G201400	570.76	9.25	5.9592	1.42E-22	1.03E-18	-	hypothetical protein
GLYMA_01G020600	333.78	3.56	6.6104	7.58E-22	4.63E-18	-	hypothetical protein
GLYMA_14G123500	250.58	6.22	5.3538	7.51E-22	4.63E-18	-	hypothetical protein
GLYMA_12G185800	226.23	5.68	5.2718	2.68E-19	1.52E-15	-	hypothetical protein
GLYMA_15G183000	211.54	2.62	6.3016	2.16E-18	1.14E-14	-	hypothetical protein
GLYMA_02G130500	248.22	1633.16	-2.718	5.31E-18	2.63E-14	-	hypothetical protein
GLYMA_06G312600	253.39	7.14	5.1181	2.03E-17	9.46E-14	-	hypothetical protein
GLYMA_07G197100	2490.42	351.71	2.8256	2.57E-17	1.13E-13	-	hypothetical protein
GLYMA_08G275000	196.69	2.47	6.4606	4.43E-17	1.85E-13	-	hypothetical protein
GLYMA_20G129000	222.67	6.54	5.0801	6.94E-17	2.75E-13	-	hypothetical protein
GLYMA_20G070400	234.7	5.03	5.5678	8.12E-17	3.07E-13	-	hypothetical protein
GLYMA_16G120300	160.53	1.67	6.7002	9.87E-17	3.56E-13	-	hypothetical protein
GLYMA_12G022000	227.35	4.92	5.5426	2.02E-16	6.98E-13	-	hypothetical protein
GLYMA_15G173600	53.82	548.23	-3.3464	1.18E-15	3.75E-12	-	hypothetical protein
GLYMA_11G170300	1542.73	90.91	4.0873	1.14E-15	3.75E-12	-	hypothetical protein
GLYMA_18G201800	349.34	23.07	3.9166	1.64E-15	5.00E-12	-	hypothetical protein
GLYMA_05G162500	361.06	15.07	4.5872	8.98E-15	2.64E-11	-	hypothetical protein
GLYMA_06G290700	135.03	1061.6	-2.9759	1.93E-14	5.48E-11	-	hypothetical protein
GLYMA_08G335500	211.79	1394.04	-2.7183	3.28E-14	8.97E-11	-	hypothetical protein
GLYMA_01G091300	28.01	297.3	-3.4214	3.63E-14	9.59E-11	-	hypothetical protein
GLYMA_06G160400	280.03	9.6	4.8726	5.54E-14	1.42E-10	-	hypothetical protein
GLYMA_06G259400	142.7	917.56	-2.6831	5.91E-14	1.47E-10	-	hypothetical protein
GLYMA_02G043300	128.65	5.7	4.4904	1.77E-13	4.26E-10	-	hypothetical protein
GLYMA_13G040200	141.74	5	4.8039	1.84E-13	4.29E-10	-	hypothetical protein
GLYMA_03G150500	103.07	856.84	-3.0544	1.98E-13	4.50E-10	-	hypothetical protein
GLYMA_01G112500	15.52	261.96	-4.07	2.64E-13	5.83E-10	-	hypothetical protein
GLYMA_14G153800	77.58	2.2	5.181	3.54E-13	7.59E-10	-	hypothetical protein
GLYMA_06G214400	22.51	176.66	-2.984	5.02E-13	1.05E-09	-	hypothetical protein
GLYMA_13G028500	204.05	9.26	4.4712	6.01E-13	1.22E-09	-	hypothetical protein
GLYMA_15G015100	1246.64	5805.77	-2.2196	6.84E-13	1.36E-09	-	hypothetical protein
GLYMA_08G175200	911.28	114.67	2.9935	7.44E-13	1.44E-09	-	hypothetical protein
GLYMA_09G168300	488.33	2350.05	-2.2665	9.33E-13	1.76E-09	-	hypothetical protein
GLYMA_04G242400	148.2	12.56	3.5669	1.01E-12	1.86E-09	-	hypothetical protein
GLYMA_06G120400	385.86	20.53	4.2549	1.13E-12	2.04E-09	-	hypothetical protein
GLYMA_11G193900	82.73	2.11	5.2879	1.34E-12	2.37E-09	-	hypothetical protein
GLYMA_14G205400	245.33	12	4.3803	1.58E-12	2.67E-09	-	hypothetical protein
GLYMA_03G113400	343.67	30.57	3.4905	1.56E-12	2.67E-09	-	hypothetical protein
GLYMA_06G298300	79.06	4.33	4.1495	1.78E-12	2.95E-09	-	hypothetical protein
GLYMA_11G140500	873.42	5116.4	-2.5501	2.00E-12	3.24E-09	-	hypothetical protein
GLYMA_07G090500	24.17	200.72	-3.0472	2.23E-12	3.55E-09	-	hypothetical protein
GLYMA_02G021400	688	3236.34	-2.2342	2.37E-12	3.68E-09	-	hypothetical protein
GLYMA_10G119900	204.76	10.27	4.328	2.69E-12	4.10E-09	-	hypothetical protein
GLYMA_03G078300	754.97	120.03	2.6524	2.92E-12	4.38E-09	-	hypothetical protein
GLYMA_08G274600	105.63	1.6	6.1011	3.63E-12	5.34E-09	-	hypothetical protein
GLYMA_11G027900	127.98	0.93	7.1356	3.85E-12	5.56E-09	-	hypothetical protein
GLYMA_08G010000	25.75	378.96	-3.8651	4.53E-12	6.42E-09	-	hypothetical protein
GLYMA_18G137500	119.59	646.9	-2.4334	5.06E-12	7.05E-09	-	Probable xyloglucan endotransglucosylase/hydrolase protein 33 [Source:Projected from Arabidopsis thaliana (AT1G10550) UniProtKB/Swiss-Prot;Acc:Q8LC45]
GLYMA_20G186500	315.65	50.71	2.6355	5.48E-12	7.50E-09	-	hypothetical protein
GLYMA_10G190900	78.94	1.06	6.0622	5.75E-12	7.73E-09	-	hypothetical protein
GLYMA_03G187200	251.98	16.17	3.9773	8.40E-12	1.11E-08	-	hypothetical protein
GLYMA_06G291900	41.72	247.57	-2.5648	8.59E-12	1.12E-08	-	hypothetical protein
GLYMA_13G113000	117.11	13.18	3.171	9.19E-12	1.18E-08	-	hypothetical protein
GLYMA_08G024800	67.49	382.47	-2.5026	9.63E-12	1.21E-08	-	hypothetical protein
GLYMA_16G023000	670.1	93.7	2.8436	9.74E-12	1.21E-08	-	hypothetical protein
GLYMA_18G034500	100.46	0.81	6.8154	1.03E-11	1.25E-08	-	hypothetical protein
GLYMA_07G107600	105.47	2.16	5.6281	1.10E-11	1.33E-08	-	hypothetical protein
GLYMA_04G031500	78.38	2.63	4.9777	1.21E-11	1.43E-08	-	hypothetical protein
GLYMA_06G255700	5.13	80.36	-3.9509	1.92E-11	2.24E-08	-	hypothetical protein
GLYMA_14G142500	171.01	26.81	2.6635	2.00E-11	2.30E-08	-	hypothetical protein
GLYMA_01G089800	302.75	16.5	4.2067	2.04E-11	2.32E-08	-	hypothetical protein
GLYMA_08G195000	497.44	78.03	2.6691	2.30E-11	2.58E-08	-	hypothetical protein
GLYMA_06G002200	657.23	66.21	3.3122	2.38E-11	2.63E-08	-	hypothetical protein
GLYMA_04G031300	8.51	90.74	-3.4241	2.55E-11	2.77E-08	-	hypothetical protein
GLYMA_06G153800	67.06	337.63	-2.3307	3.21E-11	3.44E-08	-	hypothetical protein
GLYMA_20G056200	73.81	3.85	4.2432	3.55E-11	3.76E-08	-	hypothetical protein
GLYMA_12G116200	74.2	669.38	-3.1757	4.39E-11	4.58E-08	-	hypothetical protein
GLYMA_03G032400	990.12	92.6	3.4212	4.50E-11	4.64E-08	-	hypothetical protein
GLYMA_06G264200	84.05	469.57	-2.4747	5.06E-11	5.15E-08	-	hypothetical protein
Novel.50355	364.09	58.51	2.6383	5.21E-11	5.24E-08	-	-
GLYMA_03G019800	18.05	164.02	-3.1808	5.60E-11	5.55E-08	-	hypothetical protein
GLYMA_02G101400	129.31	3.77	5.1813	6.15E-11	6.03E-08	-	hypothetical protein
GLYMA_04G076900	172.78	27.63	2.6503	6.49E-11	6.29E-08	-	hypothetical protein
GLYMA_11G171400	1319.84	125.29	3.399	7.18E-11	6.87E-08	-	hypothetical protein
GLYMA_12G030600	622.27	90.58	2.7841	7.45E-11	7.04E-08	-	hypothetical protein
GLYMA_01G020000	74.15	3.16	4.5903	8.18E-11	7.64E-08	-	hypothetical protein
GLYMA_19G114300	192.48	9.17	4.3463	8.36E-11	7.72E-08	-	hypothetical protein
GLYMA_07G240800	1110.65	5995.12	-2.4324	8.58E-11	7.83E-08	-	hypothetical protein
GLYMA_09G135900	113.58	2.85	5.2719	8.88E-11	8.01E-08	-	hypothetical protein
GLYMA_01G043600	78.63	640.18	-3.0282	9.84E-11	8.78E-08	-	hypothetical protein
GLYMA_09G281600	169.54	10.14	4.0669	1.09E-10	9.59E-08	-	hypothetical protein
GLYMA_15G041100	153.74	18.54	3.0653	1.19E-10	1.03E-07	-	hypothetical protein
GLYMA_15G085700	134.44	9.79	3.7866	1.26E-10	1.08E-07	-	hypothetical protein
GLYMA_10G021300	228.15	3003.5	-3.7178	1.47E-10	1.25E-07	-	hypothetical protein
GLYMA_01G218000	395.66	48.31	3.0279	1.63E-10	1.38E-07	-	hypothetical protein
GLYMA_04G214400	480.74	3118.28	-2.697	1.86E-10	1.54E-07	-	hypothetical protein
GLYMA_02G229500	266.02	1938.65	-2.8647	1.84E-10	1.54E-07	-	hypothetical protein
GLYMA_07G243700	891.56	67.41	3.7249	1.95E-10	1.60E-07	-	hypothetical protein
GLYMA_16G053000	128.98	7.08	4.2173	2.38E-10	1.93E-07	-	hypothetical protein
GLYMA_09G025200	149.69	12.09	3.6496	2.61E-10	2.09E-07	-	hypothetical protein
GLYMA_03G092800	273.82	39.39	2.8001	2.70E-10	2.14E-07	-	hypothetical protein
GLYMA_08G208200	98.84	3.98	4.6985	3.33E-10	2.62E-07	-	hypothetical protein
GLYMA_17G084600	191.56	1839.25	-3.2616	3.49E-10	2.72E-07	-	hypothetical protein
GLYMA_20G119800	262.76	24.7	3.3921	3.58E-10	2.76E-07	-	hypothetical protein
GLYMA_13G364400	7.64	180.87	-4.5855	3.75E-10	2.86E-07	-	hypothetical protein
GLYMA_19G164700	164.64	756.07	-2.1995	4.30E-10	3.25E-07	-	hypothetical protein
GLYMA_02G307300	359.93	52.83	2.7718	5.37E-10	4.02E-07	-	hypothetical protein
GLYMA_04G126000	110.82	3.19	5.1568	6.00E-10	4.45E-07	-	hypothetical protein
GLYMA_01G207900	246.55	1272.2	-2.3669	6.43E-10	4.72E-07	-	hypothetical protein
GLYMA_13G245600	649.47	2651.64	-2.0293	7.00E-10	5.09E-07	-	hypothetical protein
GLYMA_09G039800	347.32	1552.69	-2.1602	7.38E-10	5.32E-07	-	hypothetical protein
GLYMA_09G231600	175.58	1093.51	-2.6393	7.65E-10	5.47E-07	-	hypothetical protein
GLYMA_07G011800	469.51	62.81	2.9095	7.85E-10	5.57E-07	-	hypothetical protein
GLYMA_17G032600	66.21	487.95	-2.88	8.26E-10	5.80E-07	-	hypothetical protein
GLYMA_09G013100	20.89	243.35	-3.5379	8.96E-10	6.24E-07	-	hypothetical protein
GLYMA_07G243500	169.94	17.15	3.309	9.17E-10	6.33E-07	-	hypothetical protein
GLYMA_04G020200	1466.59	268.68	2.4488	9.26E-10	6.34E-07	-	hypothetical protein
GLYMA_09G134900	46.45	250.2	-2.4264	1.00E-09	6.78E-07	-	hypothetical protein
GLYMA_08G128100	358.69	60.63	2.5682	1.02E-09	6.85E-07	-	hypothetical protein
GLYMA_17G030400	385.45	44.26	3.1192	1.04E-09	6.94E-07	-	hypothetical protein
GLYMA_04G015700	170.99	10.86	3.9851	1.09E-09	7.18E-07	-	hypothetical protein
GLYMA_15G141600	1169.2	10993.44	-3.2329	1.09E-09	7.18E-07	-	hypothetical protein
GLYMA_02G209500	69.49	646.56	-3.217	1.12E-09	7.31E-07	-	hypothetical protein
GLYMA_07G240900	707.8	5585.5	-2.9801	1.17E-09	7.53E-07	-	hypothetical protein
GLYMA_01G048400	262.83	40.71	2.7022	1.19E-09	7.57E-07	-	hypothetical protein
GLYMA_20G024200	5.32	124.73	-4.5653	1.19E-09	7.57E-07	-	hypothetical protein
GLYMA_15G143600	9908	36749.95	-1.8911	1.31E-09	8.19E-07	-	hypothetical protein
GLYMA_03G049800	291.74	1457.08	-2.32	1.31E-09	8.19E-07	-	hypothetical protein
GLYMA_11G014200	142.74	562.57	-1.9766	1.38E-09	8.58E-07	-	hypothetical protein
GLYMA_09G143800	925.69	3612.78	-1.9646	1.41E-09	8.67E-07	-	hypothetical protein
GLYMA_10G224300	233.37	33.33	2.8026	1.45E-09	8.86E-07	-	hypothetical protein
GLYMA_09G204700	100.2	3.68	4.8348	1.47E-09	8.92E-07	-	hypothetical protein
GLYMA_08G283300	89.65	2.41	5.2131	1.50E-09	9.02E-07	-	hypothetical protein
GLYMA_15G108700	1630.57	5664.76	-1.7968	1.64E-09	9.77E-07	-	hypothetical protein
GLYMA_09G113900	306.86	1864.75	-2.6027	1.73E-09	1.01E-06	-	hypothetical protein
GLYMA_13G076400	70.26	1.65	5.4945	1.71E-09	1.01E-06	-	hypothetical protein
GLYMA_12G182500	60.97	4.89	3.6479	1.72E-09	1.01E-06	-	hypothetical protein
GLYMA_12G184400	90.88	8.49	3.4177	1.82E-09	1.05E-06	-	hypothetical protein
GLYMA_14G171700	253.76	1248.09	-2.2993	1.88E-09	1.08E-06	-	hypothetical protein
GLYMA_15G274300	1482.05	5718.6	-1.9484	2.23E-09	1.27E-06	-	hypothetical protein
GLYMA_11G028800	178.88	15.78	3.5073	2.22E-09	1.27E-06	-	hypothetical protein
GLYMA_04G035200	245.8	1044.96	-2.0874	2.27E-09	1.27E-06	-	hypothetical protein
GLYMA_19G182300	488.54	2536.55	-2.3763	2.26E-09	1.27E-06	-	hypothetical protein
GLYMA_10G245100	391	2164.98	-2.4686	2.33E-09	1.29E-06	-	hypothetical protein
GLYMA_06G102000	1150	5438.05	-2.2415	2.46E-09	1.35E-06	-	hypothetical protein
GLYMA_20G180800	259.28	1934.99	-2.8997	2.46E-09	1.35E-06	-	hypothetical protein
GLYMA_10G282200	186.89	30.96	2.5953	2.51E-09	1.37E-06	-	hypothetical protein
GLYMA_13G051600	1681.31	8135.78	-2.2747	2.55E-09	1.38E-06	-	hypothetical protein
GLYMA_18G192000	427.03	1500.77	-1.8138	2.63E-09	1.41E-06	-	hypothetical protein
GLYMA_08G058700	1385.92	10.69	7.0268	2.66E-09	1.42E-06	-	hypothetical protein
GLYMA_04G018900	61.76	413.47	-2.7442	2.70E-09	1.43E-06	-	hypothetical protein
GLYMA_06G266900	327.23	1639.78	-2.3252	2.77E-09	1.46E-06	-	hypothetical protein
GLYMA_14G177600	2627.22	10934.62	-2.0573	3.22E-09	1.67E-06	-	hypothetical protein
GLYMA_13G243900	170.46	9.68	4.1494	3.22E-09	1.67E-06	-	hypothetical protein
GLYMA_15G062500	626.95	137.5	2.1873	3.24E-09	1.67E-06	-	hypothetical protein
GLYMA_20G047000	228.26	16.02	3.813	3.27E-09	1.68E-06	-	hypothetical protein
GLYMA_13G298400	401.62	30.41	3.7307	3.37E-09	1.68E-06	-	hypothetical protein
GLYMA_03G181600	86.11	489.03	-2.5056	3.33E-09	1.68E-06	-	hypothetical protein
GLYMA_07G132000	3787.08	24722.9	-2.7067	3.36E-09	1.68E-06	-	hypothetical protein
GLYMA_16G060800	6083.81	793.23	2.9393	3.33E-09	1.68E-06	-	hypothetical protein
GLYMA_12G154300	3822.56	32311.97	-3.0794	3.45E-09	1.71E-06	-	hypothetical protein
GLYMA_06G151900	618.62	3332.28	-2.4291	3.50E-09	1.72E-06	-	hypothetical protein
GLYMA_19G198700	143.22	627.8	-2.1334	3.51E-09	1.72E-06	-	hypothetical protein
GLYMA_16G075300	102.71	3.68	4.7607	3.63E-09	1.77E-06	-	hypothetical protein
GLYMA_18G231500	129.27	20.79	2.6219	3.75E-09	1.81E-06	-	hypothetical protein
GLYMA_18G195200	91.54	514.7	-2.4878	4.01E-09	1.93E-06	-	hypothetical protein
GLYMA_12G011700	164.7	804.54	-2.2877	4.18E-09	2.00E-06	-	hypothetical protein
GLYMA_05G237200	378.6	1660.46	-2.133	4.23E-09	2.01E-06	-	hypothetical protein
Novel.32893	128.55	550.83	-2.0965	4.47E-09	2.11E-06	-	-
GLYMA_18G147800	109.63	7.9	3.8128	4.58E-09	2.12E-06	-	hypothetical protein
GLYMA_04G123800	157.14	22.11	2.8333	4.51E-09	2.12E-06	-	hypothetical protein
GLYMA_03G174300	50.79	220.8	-2.1247	4.56E-09	2.12E-06	-	hypothetical protein
GLYMA_12G012600	326.39	73.35	2.1577	4.59E-09	2.12E-06	-	hypothetical protein
GLYMA_15G021300	32.35	174.7	-2.4341	4.96E-09	2.24E-06	-	hypothetical protein
GLYMA_06G177500	11.12	178.68	-3.9953	4.89E-09	2.24E-06	-	hypothetical protein
GLYMA_08G187600	102.84	459.68	-2.1614	4.93E-09	2.24E-06	-	hypothetical protein
GLYMA_13G003300	174.72	19.29	3.1838	4.93E-09	2.24E-06	-	hypothetical protein
GLYMA_03G077900	2761.69	13107.7	-2.2467	5.03E-09	2.24E-06	-	hypothetical protein
Novel.22472	74.17	366.17	-2.3046	5.01E-09	2.24E-06	-	-
GLYMA_11G074100	1237.56	6968.74	-2.4933	5.13E-09	2.28E-06	-	hypothetical protein
GLYMA_10G137200	24.72	229.59	-3.1966	5.18E-09	2.28E-06	-	hypothetical protein
GLYMA_08G089500	60.38	1.15	5.6525	5.37E-09	2.36E-06	-	hypothetical protein
GLYMA_15G008400	283.48	1428.56	-2.3332	5.51E-09	2.39E-06	-	hypothetical protein
GLYMA_19G164300	675.25	117.58	2.5281	5.51E-09	2.39E-06	-	hypothetical protein
GLYMA_17G108700	311.93	69.4	2.17	5.59E-09	2.41E-06	-	hypothetical protein
GLYMA_20G110100	128.63	556.37	-2.1124	5.85E-09	2.51E-06	-	hypothetical protein
GLYMA_16G181400	97.37	7.36	3.7355	6.03E-09	2.58E-06	-	hypothetical protein
GLYMA_12G064000	1132.89	5443.15	-2.2644	6.43E-09	2.73E-06	-	hypothetical protein
GLYMA_01G013200	616.28	7.41	6.3912	6.51E-09	2.75E-06	-	hypothetical protein
GLYMA_10G158900	619.06	3410.2	-2.4616	7.29E-09	3.06E-06	-	hypothetical protein
GLYMA_08G240400	507.89	135.82	1.9025	7.33E-09	3.06E-06	-	SNF1-related protein kinase catalytic subunit alpha KIN12 [Source:Projected from Arabidopsis thaliana (AT5G39440) UniProtKB/Swiss-Prot;Acc:Q9FLZ3]
GLYMA_10G137300	28.37	329.01	-3.5217	7.41E-09	3.08E-06	-	hypothetical protein
GLYMA_03G249900	342.37	1488.12	-2.1194	7.51E-09	3.10E-06	-	hypothetical protein
Novel.6750	86.21	4.67	4.2177	7.60E-09	3.13E-06	-	-
GLYMA_02G307500	200.14	1192.63	-2.5732	7.86E-09	3.22E-06	-	hypothetical protein
GLYMA_15G008500	157.36	623.53	-1.9854	8.11E-09	3.28E-06	-	hypothetical protein
GLYMA_19G086200	215.11	27.71	2.9524	8.09E-09	3.28E-06	-	hypothetical protein
GLYMA_01G170300	1123.95	5875.19	-2.3859	8.26E-09	3.31E-06	-	hypothetical protein
GLYMA_02G205800	1539.23	6975.34	-2.18	8.22E-09	3.31E-06	-	hypothetical protein
GLYMA_10G165800	128.05	512.47	-1.9984	8.37E-09	3.32E-06	-	hypothetical protein
Novel.33920	10.93	110.68	-3.3078	8.37E-09	3.32E-06	-	-
GLYMA_11G254700	1782.49	10784.2	-2.5969	8.45E-09	3.34E-06	-	hypothetical protein
GLYMA_06G052400	483.94	1734.5	-1.8407	8.60E-09	3.38E-06	-	hypothetical protein
GLYMA_01G083300	1083.77	146.88	2.8881	8.72E-09	3.41E-06	-	hypothetical protein
GLYMA_10G102300	58.15	2.97	4.2756	8.81E-09	3.43E-06	-	hypothetical protein
GLYMA_01G036400	321.74	3.37	6.5845	9.27E-09	3.59E-06	-	hypothetical protein
Novel.69606	47.04	295.53	-2.6584	9.33E-09	3.60E-06	-	-
GLYMA_13G065300	311.25	1251.98	-2.0089	9.44E-09	3.62E-06	-	hypothetical protein
GLYMA_16G013200	43.34	262.87	-2.5946	9.94E-09	3.79E-06	-	hypothetical protein
GLYMA_06G177600	28.79	322.47	-3.4834	1.06E-08	4.01E-06	-	hypothetical protein
GLYMA_06G193500	620.96	88	2.8234	1.06E-08	4.03E-06	-	hypothetical protein
GLYMA_09G054100	85.12	344.29	-2.0139	1.09E-08	4.09E-06	-	hypothetical protein
GLYMA_16G060700	4473.28	631.85	2.8238	1.14E-08	4.24E-06	-	hypothetical protein
GLYMA_11G036500	96.74	412.56	-2.0898	1.14E-08	4.24E-06	-	hypothetical protein
GLYMA_15G118000	158.24	998.61	-2.6584	1.18E-08	4.38E-06	-	hypothetical protein
GLYMA_15G128700	4965.46	987.96	2.3294	1.23E-08	4.54E-06	-	hypothetical protein
GLYMA_05G022100	71.01	6.19	3.4737	1.30E-08	4.76E-06	-	hypothetical protein
GLYMA_17G039000	1746.2	8811.17	-2.3351	1.32E-08	4.84E-06	-	hypothetical protein
GLYMA_14G222600	163.22	664.54	-2.0273	1.37E-08	5.01E-06	-	Probable alpha-amylase 2 [Source:Projected from Arabidopsis thaliana (AT1G76130) UniProtKB/Swiss-Prot;Acc:Q8LFG1]
GLYMA_12G143000	40.77	185.98	-2.1897	1.45E-08	5.25E-06	-	hypothetical protein
GLYMA_08G045000	13.43	90.76	-2.7662	1.46E-08	5.25E-06	-	hypothetical protein
GLYMA_12G210200	465.94	6.06	6.2664	1.46E-08	5.25E-06	-	hypothetical protein
GLYMA_14G099300	85.27	3.06	4.745	1.48E-08	5.31E-06	-	hypothetical protein
GLYMA_02G103500	2241.5	12696.44	-2.5019	1.51E-08	5.38E-06	-	hypothetical protein
GLYMA_02G197800	494.91	1674.45	-1.7587	1.55E-08	5.50E-06	-	hypothetical protein
GLYMA_11G044500	940.9	4337.82	-2.2046	1.56E-08	5.50E-06	-	hypothetical protein
GLYMA_02G083200	63.59	0.63	6.7115	1.60E-08	5.63E-06	-	hypothetical protein
GLYMA_11G229700	46.61	334.17	-2.8425	1.72E-08	6.02E-06	-	hypothetical protein
GLYMA_04G206700	2294.5	7633.28	-1.7342	1.77E-08	6.16E-06	-	hypothetical protein
GLYMA_10G006600	112.72	20.02	2.4849	1.79E-08	6.22E-06	-	hypothetical protein
GLYMA_16G015300	99.9	473.61	-2.247	1.80E-08	6.23E-06	-	hypothetical protein
GLYMA_06G133000	289.78	1632.46	-2.494	1.83E-08	6.30E-06	-	hypothetical protein
GLYMA_06G225500	991.15	4350.26	-2.1338	1.87E-08	6.36E-06	-	hypothetical protein
GLYMA_16G081900	118.85	469.65	-1.9814	1.86E-08	6.36E-06	-	hypothetical protein
GLYMA_19G026600	173.65	37.04	2.2348	1.90E-08	6.43E-06	-	hypothetical protein
GLYMA_13G084000	486.24	73.95	2.723	1.90E-08	6.43E-06	-	hypothetical protein
GLYMA_09G041000	249.08	916.73	-1.8793	1.96E-08	6.60E-06	-	hypothetical protein
GLYMA_01G109800	503.74	2042.65	-2.0199	1.98E-08	6.62E-06	-	hypothetical protein
GLYMA_18G198000	35.96	210.15	-2.5461	2.02E-08	6.70E-06	-	hypothetical protein
GLYMA_06G276700	70.19	3.67	4.2136	2.01E-08	6.70E-06	-	hypothetical protein
GLYMA_04G078400	192.8	687.81	-1.8361	2.03E-08	6.70E-06	-	hypothetical protein
GLYMA_10G183400	68.38	0.3	7.6997	2.03E-08	6.70E-06	-	hypothetical protein
GLYMA_17G046700	157.49	26.53	2.5638	2.04E-08	6.71E-06	-	hypothetical protein
GLYMA_06G239900	377.99	1538.03	-2.0256	2.18E-08	7.11E-06	-	hypothetical protein
GLYMA_03G038600	488.64	67.63	2.8565	2.20E-08	7.15E-06	-	hypothetical protein
GLYMA_17G147500	1392.97	186.33	2.9	2.21E-08	7.15E-06	-	hypothetical protein
GLYMA_16G142500	85.39	436.71	-2.355	2.22E-08	7.15E-06	-	hypothetical protein
GLYMA_08G273600	354.6	59.15	2.5922	2.25E-08	7.23E-06	-	hypothetical protein
GLYMA_03G236300	3121.44	10917.32	-1.8063	2.29E-08	7.32E-06	-	hypothetical protein
GLYMA_18G197400	2397.04	19094.04	-2.9937	2.43E-08	7.73E-06	-	hypothetical protein
GLYMA_15G071000	117.16	18.35	2.6856	2.43E-08	7.73E-06	-	hypothetical protein
GLYMA_02G153100	25.3	244.69	-3.2599	2.53E-08	8.02E-06	-	hypothetical protein
GLYMA_15G266400	356.36	62.13	2.5303	2.58E-08	8.13E-06	-	hypothetical protein
GLYMA_05G126400	56.99	350.51	-2.6215	2.69E-08	8.43E-06	-	hypothetical protein
GLYMA_15G179500	419.5	1799.17	-2.1007	2.73E-08	8.52E-06	-	hypothetical protein
GLYMA_11G196200	153.16	1003.08	-2.7119	2.74E-08	8.52E-06	-	hypothetical protein
GLYMA_14G171800	547.5	1770.83	-1.6939	2.83E-08	8.77E-06	-	hypothetical protein
GLYMA_19G046800	10.83	148.24	-3.7617	2.93E-08	9.04E-06	-	hypothetical protein
GLYMA_01G220600	1108.11	4904.45	-2.1458	3.10E-08	9.55E-06	-	hypothetical protein
GLYMA_16G196800	236.6	974.02	-2.0397	3.16E-08	9.67E-06	-	hypothetical protein
GLYMA_06G160200	692.81	2219.41	-1.6793	3.17E-08	9.68E-06	-	hypothetical protein
GLYMA_09G170100	53.59	0.3	7.3469	3.18E-08	9.68E-06	-	hypothetical protein
GLYMA_07G055800	152.08	577.28	-1.9242	3.22E-08	9.75E-06	-	hypothetical protein
GLYMA_11G028000	43.76	1.49	5.1005	3.24E-08	9.78E-06	-	hypothetical protein
GLYMA_08G327200	43.37	1.6	4.8203	3.27E-08	9.84E-06	-	hypothetical protein
GLYMA_13G216300	20.94	157.34	-2.9159	3.29E-08	9.85E-06	-	hypothetical protein
GLYMA_19G209900	112.58	603.22	-2.4212	3.32E-08	9.90E-06	-	hypothetical protein
GLYMA_13G129500	54.62	3.32	4.106	3.35E-08	9.95E-06	-	hypothetical protein
GLYMA_01G069000	79.45	325.84	-2.036	3.55E-08	1.05E-05	-	hypothetical protein
GLYMA_03G038200	119.8	21.52	2.481	3.55E-08	1.05E-05	-	hypothetical protein
GLYMA_15G062400	1702.41	308.06	2.4662	3.59E-08	1.06E-05	-	hypothetical protein
GLYMA_01G135500	657.39	94.59	2.8008	3.64E-08	1.07E-05	-	hypothetical protein
GLYMA_09G218600	1490.02	6263.85	-2.0716	3.75E-08	1.09E-05	-	hypothetical protein
GLYMA_13G227100	387.14	2043.23	-2.3999	3.74E-08	1.09E-05	-	hypothetical protein
GLYMA_14G219300	173.94	751.24	-2.109	3.80E-08	1.10E-05	-	hypothetical protein
GLYMA_03G076000	166.59	717.21	-2.1067	3.92E-08	1.13E-05	-	hypothetical protein
GLYMA_05G247900	416.99	77.72	2.4252	4.01E-08	1.15E-05	-	hypothetical protein
GLYMA_10G094800	610.71	3083.76	-2.3361	4.08E-08	1.17E-05	-	hypothetical protein
GLYMA_20G225200	85.86	13.93	2.6033	4.23E-08	1.21E-05	-	hypothetical protein
GLYMA_17G072200	1016.81	4262.7	-2.0677	4.24E-08	1.21E-05	-	hypothetical protein
GLYMA_08G232100	436.79	2184.06	-2.322	4.41E-08	1.25E-05	-	hypothetical protein
GLYMA_01G189800	123.29	430.4	-1.8035	4.46E-08	1.25E-05	-	hypothetical protein
GLYMA_01G130500	198.06	30.12	2.7262	4.45E-08	1.25E-05	-	hypothetical protein
GLYMA_04G149300	878.34	2847.99	-1.6972	4.47E-08	1.25E-05	-	hypothetical protein
GLYMA_03G026000	146.39	10.11	3.8805	4.50E-08	1.26E-05	-	hypothetical protein
GLYMA_05G248700	278.47	1461.97	-2.3925	4.58E-08	1.27E-05	-	hypothetical protein
GLYMA_06G074100	16.89	115.26	-2.7534	4.62E-08	1.28E-05	-	hypothetical protein
GLYMA_02G248900	58.8	249.91	-2.0905	4.65E-08	1.29E-05	-	hypothetical protein
GLYMA_09G240900	688.28	2636.22	-1.9374	4.68E-08	1.29E-05	-	hypothetical protein
GLYMA_18G273100	521.58	1608.14	-1.6244	4.94E-08	1.35E-05	-	hypothetical protein
GLYMA_09G181400	542.77	1947.77	-1.8438	4.93E-08	1.35E-05	-	hypothetical protein
GLYMA_05G196400	347.53	1216.96	-1.8082	5.02E-08	1.37E-05	-	hypothetical protein
GLYMA_13G250600	489.27	121.67	2.0109	5.04E-08	1.37E-05	-	hypothetical protein
GLYMA_14G214700	341.71	1494.22	-2.1294	5.09E-08	1.38E-05	-	hypothetical protein
GLYMA_03G096200	23.08	120.41	-2.3951	5.12E-08	1.38E-05	-	hypothetical protein
GLYMA_20G156400	565.1	1871.23	-1.7276	5.31E-08	1.43E-05	-	hypothetical protein
GLYMA_20G119600	758.58	3645.46	-2.2646	5.59E-08	1.48E-05	-	hypothetical protein
GLYMA_13G162600	918.03	265.81	1.787	5.54E-08	1.48E-05	-	hypothetical protein
GLYMA_13G342600	60.16	5.92	3.3957	5.55E-08	1.48E-05	-	hypothetical protein
GLYMA_05G160100	14.69	103.57	-2.8092	5.58E-08	1.48E-05	-	hypothetical protein
GLYMA_12G079500	585.91	2042.31	-1.8012	5.61E-08	1.49E-05	-	hypothetical protein
GLYMA_11G003500	913.44	3078.84	-1.753	5.65E-08	1.49E-05	-	hypothetical protein
GLYMA_06G031600	49.55	2.54	4.4405	5.68E-08	1.49E-05	-	hypothetical protein
GLYMA_01G185800	1307.41	4695.29	-1.8443	5.72E-08	1.49E-05	-	hypothetical protein
GLYMA_03G253200	1863.05	6235.83	-1.7429	5.72E-08	1.49E-05	-	hypothetical protein
GLYMA_12G220300	42.11	214.79	-2.3436	5.74E-08	1.50E-05	-	hypothetical protein
GLYMA_10G293500	121.33	25.96	2.2273	6.15E-08	1.60E-05	-	hypothetical protein
GLYMA_14G036600	35.96	218.73	-2.6064	6.21E-08	1.61E-05	-	hypothetical protein
GLYMA_09G118800	236.68	1101.12	-2.2172	6.35E-08	1.64E-05	-	hypothetical protein
GLYMA_04G140900	180.68	22.34	3.0163	6.39E-08	1.64E-05	-	hypothetical protein
GLYMA_13G035800	184.83	803.48	-2.1205	6.56E-08	1.68E-05	-	hypothetical protein
GLYMA_03G181700	90.55	349.27	-1.9448	6.83E-08	1.74E-05	-	hypothetical protein
GLYMA_17G076200	233.55	916.66	-1.972	6.82E-08	1.74E-05	-	hypothetical protein
GLYMA_03G263900	61.81	0.51	6.7187	6.93E-08	1.76E-05	-	hypothetical protein
GLYMA_09G004400	635.74	2380.66	-1.9047	7.09E-08	1.79E-05	-	hypothetical protein
GLYMA_03G009800	78.44	317.57	-2.0145	7.10E-08	1.79E-05	-	hypothetical protein
GLYMA_07G144700	59.17	292.29	-2.3018	7.12E-08	1.79E-05	-	hypothetical protein
GLYMA_06G140600	634.95	2123.51	-1.7415	7.20E-08	1.80E-05	-	hypothetical protein
GLYMA_12G220200	41.68	186.88	-2.155	7.66E-08	1.91E-05	-	hypothetical protein
GLYMA_18G195400	142.49	469.83	-1.7216	7.77E-08	1.93E-05	-	hypothetical protein
GLYMA_19G033900	56.63	4.91	3.4895	7.83E-08	1.94E-05	-	hypothetical protein
GLYMA_19G201500	189.97	857.4	-2.1754	8.00E-08	1.98E-05	-	hypothetical protein
GLYMA_02G078200	387.05	1309.16	-1.7582	8.17E-08	2.02E-05	-	hypothetical protein
GLYMA_02G021300	47.63	192.78	-2.022	8.40E-08	2.06E-05	-	hypothetical protein
GLYMA_20G131700	89.41	601.08	-2.7479	8.43E-08	2.07E-05	-	hypothetical protein
GLYMA_08G052100	80.13	377.07	-2.2334	8.60E-08	2.10E-05	-	hypothetical protein
GLYMA_06G129300	255.07	1251.8	-2.2955	8.72E-08	2.12E-05	-	hypothetical protein
GLYMA_05G132900	1405.01	5422.56	-1.9483	8.81E-08	2.14E-05	-	hypothetical protein
GLYMA_18G235600	302.19	1117.42	-1.887	9.12E-08	2.21E-05	-	hypothetical protein
GLYMA_07G233800	3890.31	19775.21	-2.3457	9.28E-08	2.24E-05	-	hypothetical protein
GLYMA_01G231000	431.84	1695.6	-1.9735	9.66E-08	2.32E-05	-	Ethylene-responsive transcription factor ERF022 [Source:Projected from Arabidopsis thaliana (AT1G33760) UniProtKB/Swiss-Prot;Acc:Q9LQ28]
GLYMA_03G159800	169.13	771.93	-2.19	1.00E-07	2.40E-05	-	hypothetical protein
GLYMA_07G163300	45.03	1.86	4.6215	1.00E-07	2.40E-05	-	hypothetical protein
GLYMA_12G114300	118.81	506.41	-2.0928	1.07E-07	2.54E-05	-	hypothetical protein
GLYMA_06G271600	5.01	55.28	-3.4865	1.12E-07	2.65E-05	-	hypothetical protein
GLYMA_20G119400	115.87	450.68	-1.9582	1.14E-07	2.69E-05	-	hypothetical protein
GLYMA_12G240200	47.51	2.63	4.2501	1.16E-07	2.73E-05	-	hypothetical protein
GLYMA_19G054600	25.81	121.65	-2.2437	1.18E-07	2.77E-05	-	hypothetical protein
GLYMA_06G175700	220.93	838.43	-1.9244	1.18E-07	2.78E-05	-	hypothetical protein
GLYMA_03G011200	146.75	523.92	-1.8373	1.20E-07	2.79E-05	-	hypothetical protein
GLYMA_12G123500	26.21	0	7.2716	1.20E-07	2.79E-05	-	hypothetical protein
GLYMA_12G142900	384.06	1417.4	-1.8841	1.20E-07	2.79E-05	-	hypothetical protein
GLYMA_19G207700	123.62	19.41	2.6641	1.21E-07	2.80E-05	-	hypothetical protein
GLYMA_09G073600	4579.47	21921.77	-2.2591	1.22E-07	2.82E-05	-	hypothetical protein
GLYMA_05G127500	113.16	517.75	-2.192	1.23E-07	2.84E-05	-	hypothetical protein
GLYMA_01G077100	65.92	286.94	-2.1231	1.28E-07	2.93E-05	-	hypothetical protein
GLYMA_15G215400	283.65	906.29	-1.6761	1.28E-07	2.93E-05	-	hypothetical protein
GLYMA_06G091100	110.51	790.34	-2.8385	1.28E-07	2.94E-05	-	hypothetical protein
GLYMA_06G242900	9243.94	68604.76	-2.8917	1.29E-07	2.94E-05	-	hypothetical protein
GLYMA_03G139900	1116.54	3942.52	-1.8201	1.29E-07	2.94E-05	-	hypothetical protein
GLYMA_19G192300	248.72	839.85	-1.7538	1.33E-07	3.01E-05	-	hypothetical protein
GLYMA_05G195100	380.37	1263.24	-1.7314	1.35E-07	3.05E-05	-	hypothetical protein
GLYMA_15G025100	100.24	894.47	-3.1543	1.35E-07	3.05E-05	-	hypothetical protein
GLYMA_13G324900	2493.74	11745.28	-2.2357	1.36E-07	3.06E-05	-	hypothetical protein
GLYMA_13G095200	4790.74	18843.96	-1.9757	1.36E-07	3.06E-05	-	hypothetical protein
GLYMA_07G222500	278.66	988.93	-1.8267	1.41E-07	3.15E-05	-	hypothetical protein
GLYMA_19G143700	139.14	497.55	-1.8396	1.42E-07	3.16E-05	-	hypothetical protein
GLYMA_02G093200	1063.06	5006.66	-2.2355	1.42E-07	3.16E-05	-	hypothetical protein
GLYMA_18G061800	94.75	376.65	-1.9905	1.43E-07	3.17E-05	-	hypothetical protein
GLYMA_02G042500	401.8	52.05	2.9523	1.43E-07	3.17E-05	-	hypothetical protein
GLYMA_09G284000	23.4	248.54	-3.3981	1.44E-07	3.19E-05	-	hypothetical protein
GLYMA_13G138600	933.48	3386.61	-1.8595	1.48E-07	3.24E-05	-	Polyubiquitin 10 [Source:Projected from Arabidopsis thaliana (AT4G05320) UniProtKB/Swiss-Prot;Acc:Q8H159]
GLYMA_02G128800	539.25	1616.95	-1.5836	1.49E-07	3.27E-05	-	hypothetical protein
GLYMA_13G333100	29.15	216.99	-2.8951	1.49E-07	3.27E-05	-	hypothetical protein
GLYMA_06G126600	315.72	964.38	-1.6106	1.51E-07	3.29E-05	-	hypothetical protein
GLYMA_03G074900	104.71	367.14	-1.8116	1.51E-07	3.29E-05	-	hypothetical protein
GLYMA_01G166100	449.41	1493.08	-1.7322	1.54E-07	3.35E-05	-	hypothetical protein
GLYMA_01G112600	3776.46	16033.69	-2.086	1.58E-07	3.42E-05	-	hypothetical protein
GLYMA_17G103300	50.5	0.81	5.8404	1.60E-07	3.44E-05	-	hypothetical protein
GLYMA_08G015300	707.54	2398.82	-1.7615	1.63E-07	3.50E-05	-	hypothetical protein
GLYMA_10G051100	239.87	910.31	-1.9243	1.66E-07	3.57E-05	-	hypothetical protein
GLYMA_18G144000	58.82	2.2	4.6657	1.69E-07	3.61E-05	-	hypothetical protein
GLYMA_16G016000	200.41	37.92	2.4033	1.71E-07	3.64E-05	-	hypothetical protein
GLYMA_15G001400	1532.11	6749.22	-2.139	1.75E-07	3.71E-05	-	hypothetical protein
GLYMA_09G073200	170.1	975.67	-2.5182	1.74E-07	3.71E-05	-	hypothetical protein
GLYMA_03G105200	40.31	178.86	-2.145	1.75E-07	3.71E-05	-	hypothetical protein
GLYMA_16G127900	289.06	1001.75	-1.7938	1.76E-07	3.71E-05	-	hypothetical protein
GLYMA_18G226200	351.15	1311.19	-1.8999	1.77E-07	3.73E-05	-	hypothetical protein
GLYMA_20G229700	246.71	1399.09	-2.5035	1.82E-07	3.82E-05	-	hypothetical protein
GLYMA_20G238000	512.66	143.37	1.8373	1.85E-07	3.87E-05	-	hypothetical protein
Novel.43764	48.06	1.42	5.2345	1.87E-07	3.90E-05	-	-
GLYMA_16G149600	93.77	424.49	-2.1803	1.88E-07	3.92E-05	-	hypothetical protein
GLYMA_03G201300	301.97	1149.82	-1.9292	1.96E-07	4.07E-05	-	hypothetical protein
GLYMA_18G198300	722.23	2638.35	-1.8692	1.99E-07	4.13E-05	-	hypothetical protein
GLYMA_01G078700	66.21	6.66	3.3372	2.01E-07	4.16E-05	-	hypothetical protein
GLYMA_01G130800	341.44	52.26	2.7081	2.04E-07	4.19E-05	-	hypothetical protein
GLYMA_09G143200	130.73	440.12	-1.752	2.03E-07	4.19E-05	-	hypothetical protein
GLYMA_13G032100	980.17	3172.21	-1.6948	2.05E-07	4.21E-05	-	hypothetical protein
GLYMA_02G125900	590.99	1811.97	-1.6163	2.08E-07	4.23E-05	-	hypothetical protein
GLYMA_13G135000	176.28	601.02	-1.7676	2.07E-07	4.23E-05	-	Pentatricopeptide repeat-containing protein At2g37310 [Source:Projected from Arabidopsis thaliana (AT2G37310) UniProtKB/Swiss-Prot;Acc:Q9ZUT5]
GLYMA_05G102100	3039.17	9396.46	-1.6285	2.08E-07	4.23E-05	-	hypothetical protein
GLYMA_19G201600	4870.35	16622.59	-1.771	2.15E-07	4.34E-05	-	hypothetical protein
GLYMA_02G029700	389.92	8.42	5.5469	2.14E-07	4.34E-05	-	hypothetical protein
GLYMA_13G304400	2505.78	8436.61	-1.7515	2.17E-07	4.38E-05	-	hypothetical protein
GLYMA_01G193400	49.78	4.85	3.4036	2.20E-07	4.43E-05	-	hypothetical protein
GLYMA_08G208300	74.04	379.76	-2.3563	2.29E-07	4.58E-05	-	hypothetical protein
GLYMA_08G189600	738.12	94.23	2.9707	2.29E-07	4.58E-05	-	hypothetical protein
GLYMA_07G161100	5.65	53.8	-3.2558	2.29E-07	4.58E-05	-	hypothetical protein
GLYMA_10G200700	1003.63	2873.77	-1.5177	2.34E-07	4.66E-05	-	hypothetical protein
GLYMA_01G163000	1492.55	4956.46	-1.7315	2.34E-07	4.66E-05	-	hypothetical protein
GLYMA_04G057000	358.42	1430.02	-1.9949	2.37E-07	4.70E-05	-	hypothetical protein
GLYMA_05G180700	294.37	1525.87	-2.3727	2.37E-07	4.70E-05	-	hypothetical protein
GLYMA_09G179700	137.88	18.08	2.9406	2.39E-07	4.72E-05	-	hypothetical protein
GLYMA_13G298600	55.24	219.7	-1.9877	2.48E-07	4.87E-05	-	hypothetical protein
GLYMA_16G168600	42.66	1.14	5.1693	2.48E-07	4.87E-05	-	hypothetical protein
GLYMA_14G210100	540.85	11.6	5.5492	2.54E-07	4.98E-05	-	hypothetical protein
GLYMA_17G124700	27.48	0	7.3452	2.60E-07	5.09E-05	-	hypothetical protein
GLYMA_15G043800	410.04	1241.94	-1.5984	2.62E-07	5.11E-05	-	hypothetical protein
GLYMA_14G002800	195.23	692.94	-1.8268	2.64E-07	5.14E-05	-	hypothetical protein
GLYMA_10G139700	1967.03	8219.35	-2.0629	2.73E-07	5.29E-05	-	hypothetical protein
GLYMA_13G305900	82.83	6.9	3.6047	2.74E-07	5.29E-05	-	hypothetical protein
GLYMA_07G009700	1052.7	3396.03	-1.6896	2.74E-07	5.29E-05	-	hypothetical protein
GLYMA_09G051100	5713.51	20287.98	-1.8282	2.78E-07	5.35E-05	-	hypothetical protein
GLYMA_20G008300	456.64	93.11	2.2877	2.80E-07	5.37E-05	-	hypothetical protein
GLYMA_06G046400	70.05	265.01	-1.925	2.83E-07	5.39E-05	-	hypothetical protein
GLYMA_09G187400	282.51	897.76	-1.6686	2.82E-07	5.39E-05	-	hypothetical protein
GLYMA_14G170900	1142.29	4420.76	-1.9523	2.83E-07	5.39E-05	-	hypothetical protein
GLYMA_08G212600	313.54	1305.08	-2.0564	2.82E-07	5.39E-05	-	hypothetical protein
ENSRNA050003071	764.02	145.8	2.3876	2.86E-07	5.44E-05	SSU_rRNA_eukarya	Eukaryotic small subunit ribosomal RNA
GLYMA_06G266000	573.48	1945.02	-1.7619	2.89E-07	5.46E-05	-	hypothetical protein
GLYMA_05G083900	41.79	2.59	3.9628	2.89E-07	5.46E-05	-	hypothetical protein
GLYMA_17G129000	305.99	994.19	-1.7009	2.90E-07	5.46E-05	-	hypothetical protein
GLYMA_01G213100	194.55	18.42	3.4134	2.99E-07	5.62E-05	-	hypothetical protein
GLYMA_18G211900	644.32	2112.77	-1.7129	3.03E-07	5.67E-05	-	hypothetical protein
Novel.41058	81.37	6.32	3.6796	3.03E-07	5.67E-05	-	-
GLYMA_09G279600	52.47	2.3	4.5736	3.07E-07	5.73E-05	-	hypothetical protein
GLYMA_16G173600	88.34	490.82	-2.4697	3.12E-07	5.80E-05	-	hypothetical protein
GLYMA_19G086000	43.33	1.53	4.8276	3.13E-07	5.81E-05	-	hypothetical protein
GLYMA_11G223400	35.62	1.06	4.922	3.19E-07	5.92E-05	-	hypothetical protein
GLYMA_06G014700	247.86	867.25	-1.8076	3.21E-07	5.93E-05	-	hypothetical protein
GLYMA_02G311900	262.34	1051.16	-2.002	3.22E-07	5.94E-05	-	hypothetical protein
GLYMA_02G009500	1105.75	5202.04	-2.2339	3.23E-07	5.94E-05	-	hypothetical protein
GLYMA_02G180500	392.68	1832.74	-2.2224	3.24E-07	5.95E-05	-	hypothetical protein
GLYMA_07G075000	13.44	105.14	-2.9866	3.27E-07	5.99E-05	-	hypothetical protein
GLYMA_06G184800	1531.02	5253.26	-1.7786	3.28E-07	5.99E-05	-	hypothetical protein
GLYMA_06G082000	570.93	1772.52	-1.6349	3.29E-07	6.00E-05	-	hypothetical protein
GLYMA_05G035200	100.84	376.63	-1.8977	3.37E-07	6.13E-05	-	hypothetical protein
GLYMA_08G127600	810.14	3305.44	-2.0285	3.38E-07	6.14E-05	-	hypothetical protein
GLYMA_10G021200	65.46	421.63	-2.6838	3.42E-07	6.19E-05	-	hypothetical protein
GLYMA_06G099500	250	36.83	2.7795	3.44E-07	6.22E-05	-	hypothetical protein
GLYMA_04G256100	1780.96	8688.99	-2.2865	3.47E-07	6.26E-05	-	hypothetical protein
GLYMA_12G136100	210.16	934.89	-2.1533	3.53E-07	6.35E-05	-	hypothetical protein
GLYMA_09G038500	9086.86	29774.84	-1.7122	3.56E-07	6.39E-05	-	hypothetical protein
GLYMA_15G186100	327.8	68.31	2.257	3.64E-07	6.52E-05	-	hypothetical protein
GLYMA_05G178200	767.63	2161.55	-1.4936	3.71E-07	6.64E-05	-	hypothetical protein
GLYMA_15G182000	62.36	417.11	-2.7388	3.74E-07	6.68E-05	-	hypothetical protein
GLYMA_13G296600	112.57	400	-1.827	3.80E-07	6.77E-05	-	hypothetical protein
GLYMA_12G238300	487.5	2238.73	-2.1992	3.85E-07	6.83E-05	-	hypothetical protein
GLYMA_16G060900	747.45	152.61	2.2936	3.89E-07	6.89E-05	-	hypothetical protein
GLYMA_02G073200	101.49	613.75	-2.5949	4.01E-07	7.08E-05	-	hypothetical protein
GLYMA_18G055600	100.68	12.92	2.9639	4.04E-07	7.10E-05	-	hypothetical protein
GLYMA_09G130800	12.98	78	-2.5884	4.03E-07	7.10E-05	-	hypothetical protein
Novel.43364	225.55	35.43	2.6659	4.07E-07	7.15E-05	-	-
GLYMA_19G054500	267.73	917.96	-1.7785	4.08E-07	7.15E-05	-	hypothetical protein
GLYMA_06G085800	145.74	30.23	2.2761	4.20E-07	7.34E-05	-	hypothetical protein
GLYMA_11G065200	298.8	1157.87	-1.9548	4.23E-07	7.38E-05	-	hypothetical protein
GLYMA_01G032300	147.92	491.71	-1.7341	4.28E-07	7.45E-05	-	hypothetical protein
Novel.69927	615.69	2471.7	-2.0057	4.35E-07	7.56E-05	-	-
GLYMA_16G137000	63.94	231.14	-1.8527	4.38E-07	7.59E-05	-	hypothetical protein
GLYMA_19G251100	81.37	9.99	3.0234	4.41E-07	7.63E-05	-	hypothetical protein
GLYMA_03G147700	203.7	40.65	2.3347	4.60E-07	7.95E-05	-	hypothetical protein
GLYMA_07G027500	211.36	48.78	2.1165	4.67E-07	8.04E-05	-	hypothetical protein
GLYMA_15G001200	321.55	1004.3	-1.6431	4.68E-07	8.05E-05	-	hypothetical protein
GLYMA_11G173800	23.51	128.41	-2.4638	4.78E-07	8.19E-05	-	hypothetical protein
GLYMA_14G215600	401.6	1454.39	-1.8568	4.80E-07	8.21E-05	-	hypothetical protein
GLYMA_14G032000	3.49	47.46	-3.7711	4.93E-07	8.42E-05	-	hypothetical protein
GLYMA_01G013100	49.78	1.56	5.0239	4.96E-07	8.45E-05	-	hypothetical protein
GLYMA_15G074200	121.2	422.5	-1.8002	5.23E-07	8.85E-05	-	hypothetical protein
GLYMA_13G176200	226.45	33.69	2.7447	5.23E-07	8.85E-05	HSP17.5-E	hypothetical protein
GLYMA_17G065000	260.5	1113.05	-2.0933	5.23E-07	8.85E-05	-	hypothetical protein
GLYMA_06G085000	99.19	11.92	3.0806	5.33E-07	9.01E-05	-	hypothetical protein
GLYMA_19G021300	327.39	1084.17	-1.7275	5.47E-07	9.19E-05	-	hypothetical protein
GLYMA_09G126200	1794.34	312.06	2.5241	5.46E-07	9.19E-05	-	hypothetical protein
GLYMA_01G084800	240.64	1100.66	-2.1933	5.51E-07	9.25E-05	-	hypothetical protein
GLYMA_06G287000	163.67	601.69	-1.8771	5.62E-07	9.41E-05	-	hypothetical protein
GLYMA_16G079500	23.69	121.28	-2.3625	5.72E-07	9.56E-05	-	hypothetical protein
GLYMA_01G217700	282.56	42.98	2.7333	5.74E-07	9.58E-05	-	OSM34 [Source:Projected from Arabidopsis thaliana (AT4G11650) UniProtKB/TrEMBL;Acc:A0A178V0T2]
GLYMA_07G133800	123.53	402.78	-1.7023	5.78E-07	9.62E-05	-	Cyclin-dependent protein kinase inhibitor SMR4 [Source:Projected from Arabidopsis thaliana (AT5G02220) UniProtKB/Swiss-Prot;Acc:Q1JPP8]
GLYMA_04G069500	5767.09	15709.82	-1.4458	5.86E-07	9.73E-05	-	hypothetical protein
GLYMA_01G057200	34.48	1.53	4.5003	6.03E-07	9.99E-05	-	hypothetical protein
GLYMA_02G161200	207.11	653.18	-1.6571	6.05E-07	0.00010001	-	hypothetical protein
GLYMA_20G033300	77.2	13.47	2.546	6.09E-07	0.00010049	-	hypothetical protein
GLYMA_15G140200	55.47	214.24	-1.9571	6.20E-07	0.0001021	-	hypothetical protein
GLYMA_09G208200	234.68	814.76	-1.7952	6.26E-07	0.00010283	-	hypothetical protein
GLYMA_19G185900	483.59	98.86	2.2908	6.32E-07	0.00010362	-	hypothetical protein
GLYMA_08G357400	86.28	5.49	3.9765	6.38E-07	0.00010448	-	hypothetical protein
GLYMA_01G113000	1177.14	379.69	1.6316	6.49E-07	0.00010586	-	hypothetical protein
GLYMA_03G204300	3367.01	10446.29	-1.6335	6.48E-07	0.00010586	-	hypothetical protein
GLYMA_09G186500	13.05	126.03	-3.2533	6.52E-07	0.00010609	-	hypothetical protein
GLYMA_04G005600	32.58	154.95	-2.2501	6.59E-07	0.00010689	-	hypothetical protein
GLYMA_16G104000	105.02	338.46	-1.6906	6.68E-07	0.0001082	-	hypothetical protein
GLYMA_08G283700	897.42	3012.45	-1.7472	6.74E-07	0.00010904	-	hypothetical protein
GLYMA_13G372000	1373.23	7174.39	-2.3853	6.84E-07	0.00011032	-	hypothetical protein
GLYMA_15G084300	82.28	395.39	-2.2645	6.92E-07	0.00011148	-	hypothetical protein
GLYMA_09G186700	764.84	2560.96	-1.7433	7.03E-07	0.00011295	-	hypothetical protein
GLYMA_08G258300	38.53	2.71	3.8188	7.10E-07	0.00011384	-	hypothetical protein
GLYMA_02G032500	5.61	55	-3.2452	7.15E-07	0.00011401	-	hypothetical protein
GLYMA_13G031800	38.92	162.99	-2.0614	7.15E-07	0.00011401	-	hypothetical protein
GLYMA_17G021800	810.04	2666.1	-1.7189	7.17E-07	0.00011401	-	hypothetical protein
GLYMA_12G032000	103.07	391.01	-1.9177	7.16E-07	0.00011401	-	hypothetical protein
GLYMA_06G190800	465.07	121.91	1.9349	7.31E-07	0.00011578	-	hypothetical protein
GLYMA_02G211600	614.25	1830.74	-1.5754	7.31E-07	0.00011578	-	hypothetical protein
GLYMA_08G327300	33.63	0.3	6.6719	7.39E-07	0.00011671	-	hypothetical protein
GLYMA_13G101400	888.44	3635.16	-2.0327	7.40E-07	0.00011671	-	hypothetical protein
GLYMA_07G008500	1.06	42.58	-5.3334	7.41E-07	0.00011678	-	hypothetical protein
GLYMA_05G029700	26.69	140.65	-2.4037	7.57E-07	0.000119	-	hypothetical protein
GLYMA_13G274500	1149.16	3905.28	-1.765	7.70E-07	0.00012052	-	hypothetical protein
GLYMA_03G126800	58.69	5.01	3.5666	7.69E-07	0.00012052	-	hypothetical protein
GLYMA_19G163900	62.53	3.67	4.1028	7.87E-07	0.00012299	-	hypothetical protein
GLYMA_08G220200	810.58	4317.01	-2.4128	7.89E-07	0.00012302	-	hypothetical protein
GLYMA_20G091300	3030.62	11948.78	-1.9791	7.96E-07	0.00012391	-	hypothetical protein
GLYMA_01G007400	382.13	1139.76	-1.5765	7.99E-07	0.00012406	-	hypothetical protein
GLYMA_06G078400	1940.35	6529.94	-1.7508	8.07E-07	0.00012462	-	hypothetical protein
GLYMA_17G043900	342.22	981.34	-1.5204	8.05E-07	0.00012462	-	hypothetical protein
GLYMA_12G236500	494.09	1442.87	-1.5465	8.06E-07	0.00012462	-	hypothetical protein
GLYMA_15G088000	153.19	519.04	-1.7623	8.09E-07	0.00012463	-	hypothetical protein
GLYMA_18G190000	2254.45	6534.02	-1.5352	8.19E-07	0.00012597	-	hypothetical protein
GLYMA_04G153700	516.27	2105.33	-2.0277	8.29E-07	0.00012734	-	hypothetical protein
GLYMA_02G287100	24.25	160.6	-2.7319	8.34E-07	0.00012787	-	hypothetical protein
GLYMA_14G094700	221.44	974.77	-2.1385	8.40E-07	0.00012826	-	hypothetical protein
GLYMA_07G085800	685.35	1934.63	-1.4973	8.40E-07	0.00012826	-	hypothetical protein
GLYMA_04G022900	15.57	109.64	-2.7857	8.69E-07	0.00013245	-	hypothetical protein
GLYMA_10G146300	100.1	322.94	-1.6906	8.78E-07	0.00013343	-	hypothetical protein
GLYMA_08G250800	242.09	30.65	2.9876	8.79E-07	0.00013343	-	hypothetical protein
GLYMA_05G216000	16829.14	55622.58	-1.7247	8.81E-07	0.00013349	-	hypothetical protein
Novel.57958	110.12	16.9	2.7275	8.97E-07	0.0001357	-	-
GLYMA_04G165800	254.71	1080.1	-2.0828	9.12E-07	0.00013764	-	hypothetical protein
GLYMA_10G006700	1274.44	277.34	2.2016	9.15E-07	0.00013775	-	hypothetical protein
GLYMA_15G060400	499.56	1909.76	-1.9351	9.21E-07	0.00013809	-	hypothetical protein
GLYMA_17G012000	224.9	1152.39	-2.357	9.21E-07	0.00013809	-	hypothetical protein
GLYMA_12G087600	71.5	6.48	3.4463	9.22E-07	0.00013809	-	hypothetical protein
GLYMA_01G177200	300.92	1154.33	-1.9409	9.26E-07	0.0001383	-	hypothetical protein
GLYMA_12G189300	163.07	693.86	-2.0881	9.27E-07	0.0001383	-	hypothetical protein
GLYMA_03G228800	790.69	2638.72	-1.7386	9.42E-07	0.0001403	-	hypothetical protein
GLYMA_05G023500	150.11	517.34	-1.7869	9.46E-07	0.00014061	-	hypothetical protein
GLYMA_09G073000	45.07	4.58	3.3038	9.48E-07	0.00014069	-	hypothetical protein
GLYMA_12G133400	16.1	107	-2.7105	1.00E-06	0.00014806	-	hypothetical protein
GLYMA_16G026100	55.4	227.43	-2.0328	1.01E-06	0.00014988	-	hypothetical protein
GLYMA_17G077700	172.45	21.7	2.9808	1.02E-06	0.00015064	-	hypothetical protein
GLYMA_12G077300	361.27	1164.37	-1.6879	1.03E-06	0.0001513	-	hypothetical protein
GLYMA_15G262600	124.84	28.87	2.1107	1.03E-06	0.00015179	-	hypothetical protein
GLYMA_05G091800	116	533.11	-2.1978	1.04E-06	0.00015258	-	hypothetical protein
GLYMA_16G014500	83.77	369.81	-2.1398	1.04E-06	0.00015258	-	hypothetical protein
GLYMA_12G172500	713.42	2876.78	-2.0115	1.04E-06	0.00015262	-	hypothetical protein
GLYMA_06G065000	2519.94	8645.78	-1.7786	1.06E-06	0.00015418	-	hypothetical protein
GLYMA_13G101700	607.62	2237.6	-1.8811	1.06E-06	0.00015418	-	hypothetical protein
GLYMA_17G206300	297.27	940.23	-1.6599	1.06E-06	0.00015418	-	hypothetical protein
GLYMA_08G195100	2203.31	631.11	1.8048	1.07E-06	0.00015463	-	hypothetical protein
GLYMA_02G197600	118.42	470.86	-1.9889	1.07E-06	0.0001548	-	hypothetical protein
GLYMA_10G234700	245.43	1167.49	-2.2501	1.09E-06	0.00015777	-	hypothetical protein
GLYMA_14G176300	1322.46	4364.15	-1.7225	1.09E-06	0.00015777	-	hypothetical protein
GLYMA_18G120400	369.8	1315.55	-1.8307	1.10E-06	0.00015874	-	hypothetical protein
GLYMA_19G192400	137.59	910.86	-2.7267	1.10E-06	0.00015874	-	hypothetical protein
GLYMA_15G157100	2230.59	7894.14	-1.8234	1.11E-06	0.00015957	-	hypothetical protein
GLYMA_08G082500	1613.3	5694.58	-1.8195	1.14E-06	0.0001628	-	hypothetical protein
GLYMA_18G026200	228.03	735.92	-1.6885	1.14E-06	0.00016333	-	hypothetical protein
GLYMA_08G135200	845.34	2287.84	-1.4365	1.14E-06	0.00016333	-	hypothetical protein
GLYMA_20G082500	822.99	2354.35	-1.5164	1.17E-06	0.00016659	-	hypothetical protein
GLYMA_07G132900	1055.21	3344.09	-1.664	1.17E-06	0.00016674	-	hypothetical protein
GLYMA_10G193500	261.13	1604.18	-2.6182	1.18E-06	0.00016777	-	hypothetical protein
GLYMA_02G058700	80.66	384.78	-2.2549	1.18E-06	0.00016777	-	hypothetical protein
GLYMA_14G058500	1372.76	5435.75	-1.9852	1.19E-06	0.00016801	-	hypothetical protein
GLYMA_18G180800	10801.14	44164.96	-2.0317	1.23E-06	0.00017405	-	hypothetical protein
GLYMA_17G082400	155.9	487.47	-1.6422	1.24E-06	0.0001742	-	hypothetical protein
GLYMA_11G077300	643.65	1838.09	-1.5141	1.24E-06	0.00017458	-	hypothetical protein
GLYMA_06G158800	2796.92	9160.58	-1.7116	1.25E-06	0.00017582	-	hypothetical protein
GLYMA_14G184500	2360.96	8136.48	-1.785	1.26E-06	0.00017585	-	hypothetical protein
GLYMA_08G259000	203.97	603.46	-1.5641	1.26E-06	0.00017585	-	hypothetical protein
GLYMA_03G257500	1241.36	3678.25	-1.567	1.26E-06	0.00017585	-	hypothetical protein
GLYMA_07G142000	610.15	1713.38	-1.4895	1.26E-06	0.00017585	-	hypothetical protein
GLYMA_05G085700	3200.22	10356.35	-1.6942	1.26E-06	0.00017585	-	hypothetical protein
GLYMA_06G020600	53.77	337.57	-2.6442	1.27E-06	0.00017634	-	hypothetical protein
GLYMA_11G149200	23.2	169.92	-2.8651	1.28E-06	0.00017741	-	hypothetical protein
GLYMA_06G023700	87.26	377.55	-2.1117	1.28E-06	0.00017795	-	hypothetical protein
GLYMA_03G194700	12.18	142.31	-3.5482	1.29E-06	0.00017855	-	hypothetical protein
GLYMA_12G077900	33.79	226.14	-2.7366	1.31E-06	0.00018067	-	hypothetical protein
GLYMA_08G138300	234.25	1217.84	-2.3767	1.32E-06	0.00018139	-	hypothetical protein
GLYMA_16G046800	74.26	254.31	-1.7712	1.34E-06	0.0001838	-	hypothetical protein
GLYMA_13G057400	204.75	22.89	3.167	1.34E-06	0.000184	-	hypothetical protein
GLYMA_13G052800	68.18	6.4	3.4376	1.34E-06	0.00018425	-	hypothetical protein
GLYMA_17G169200	1027.18	3757.54	-1.871	1.36E-06	0.0001864	-	hypothetical protein
GLYMA_14G195600	48.08	238.98	-2.3129	1.37E-06	0.00018711	-	hypothetical protein
GLYMA_09G279900	333.17	972.36	-1.5452	1.39E-06	0.00018925	-	hypothetical protein
GLYMA_10G139800	2098.45	8394.03	-2	1.40E-06	0.00019019	-	hypothetical protein
GLYMA_05G080300	100.29	342.86	-1.7713	1.40E-06	0.00019048	-	hypothetical protein
GLYMA_11G230500	22.71	104.07	-2.1885	1.40E-06	0.00019048	-	hypothetical protein
GLYMA_02G240600	850.74	21.87	5.2795	1.41E-06	0.00019093	-	hypothetical protein
GLYMA_13G324200	138.01	607.11	-2.1361	1.41E-06	0.00019093	-	hypothetical protein
GLYMA_15G117600	19.68	128.54	-2.7155	1.42E-06	0.00019107	-	hypothetical protein
GLYMA_07G250600	54.73	362.81	-2.725	1.42E-06	0.00019107	-	hypothetical protein
GLYMA_10G084200	117.17	613.93	-2.3904	1.43E-06	0.00019234	-	hypothetical protein
GLYMA_07G084600	189.41	694.97	-1.8743	1.44E-06	0.00019388	-	hypothetical protein
GLYMA_02G245600	1415.9	5195	-1.8754	1.46E-06	0.00019627	-	hypothetical protein
GLYMA_04G128100	82.13	309.08	-1.9114	1.48E-06	0.00019735	-	hypothetical protein
GLYMA_16G156200	418.49	1370.69	-1.7115	1.47E-06	0.00019735	-	hypothetical protein
GLYMA_14G098600	25.87	110.39	-2.0797	1.50E-06	0.00019986	-	hypothetical protein
GLYMA_04G165600	188.82	577.43	-1.6124	1.51E-06	0.00020087	-	hypothetical protein
GLYMA_08G171400	581.74	1689.95	-1.538	1.51E-06	0.00020116	-	hypothetical protein
Novel.70562	92.03	17.54	2.3718	1.52E-06	0.00020116	-	-
GLYMA_17G118200	335.36	923.85	-1.4626	1.53E-06	0.00020298	-	hypothetical protein
GLYMA_06G056300	831.25	2387.28	-1.5224	1.54E-06	0.00020352	-	Copper-transporting ATPase PAA2, chloroplastic [Source:Projected from Arabidopsis thaliana (AT5G21930) UniProtKB/Swiss-Prot;Acc:B9DFX7]
GLYMA_17G194300	211.92	639.91	-1.5947	1.56E-06	0.00020572	-	hypothetical protein
GLYMA_17G251500	96.02	435.19	-2.1785	1.58E-06	0.00020879	-	hypothetical protein
GLYMA_06G273500	39.15	1.97	4.3787	1.60E-06	0.00021124	-	hypothetical protein
GLYMA_09G245400	39.14	168.39	-2.1079	1.61E-06	0.00021175	-	hypothetical protein
GLYMA_13G356000	103.26	652.04	-2.6563	1.64E-06	0.00021502	-	hypothetical protein
GLYMA_05G144500	69.71	277.49	-1.9952	1.65E-06	0.00021536	-	hypothetical protein
GLYMA_12G162700	117.01	401.45	-1.7779	1.65E-06	0.00021536	-	hypothetical protein
GLYMA_18G147700	159.33	677.78	-2.0884	1.66E-06	0.00021545	-	hypothetical protein
GLYMA_15G247700	124.64	627.3	-2.3328	1.66E-06	0.00021545	-	hypothetical protein
GLYMA_15G160500	330.79	1046.78	-1.6627	1.66E-06	0.00021545	-	hypothetical protein
GLYMA_14G010300	53.35	267.68	-2.334	1.66E-06	0.00021545	-	hypothetical protein
GLYMA_11G046000	180.07	755.79	-2.0695	1.65E-06	0.00021545	-	hypothetical protein
Novel.66693	66.91	359.62	-2.4193	1.66E-06	0.00021545	-	-
GLYMA_19G207400	37.12	194.07	-2.3897	1.67E-06	0.00021545	-	hypothetical protein
GLYMA_17G202900	12.75	112.27	-3.1175	1.67E-06	0.00021545	-	hypothetical protein
GLYMA_09G197000	330.21	1065.81	-1.6904	1.71E-06	0.00021987	-	hypothetical protein
GLYMA_13G348200	619.86	1950.78	-1.6541	1.71E-06	0.00021987	-	hypothetical protein
GLYMA_11G132800	436.68	87.88	2.3155	1.71E-06	0.00021987	-	hypothetical protein
GLYMA_19G028500	1020.19	3616.12	-1.8256	1.72E-06	0.00022089	-	hypothetical protein
GLYMA_01G061100	102.18	555.39	-2.4414	1.75E-06	0.00022352	-	hypothetical protein
GLYMA_10G046500	44.18	4.25	3.3784	1.78E-06	0.000227	-	hypothetical protein
GLYMA_10G162600	35.83	1.9	4.2664	1.78E-06	0.00022754	-	hypothetical protein
GLYMA_10G279200	29.68	134.07	-2.1654	1.79E-06	0.00022816	-	hypothetical protein
GLYMA_07G003400	968.26	2973.4	-1.6187	1.82E-06	0.00023094	-	hypothetical protein
GLYMA_10G187700	109.25	371.01	-1.7651	1.82E-06	0.00023129	-	hypothetical protein
GLYMA_18G236000	1089.23	3457.35	-1.6663	1.83E-06	0.00023167	-	hypothetical protein
GLYMA_12G191500	214.73	34.79	2.6317	1.84E-06	0.00023295	-	hypothetical protein
GLYMA_10G071000	338.78	58.4	2.5438	1.84E-06	0.00023317	-	hypothetical protein
GLYMA_13G087200	175.3	22.44	2.9752	1.85E-06	0.00023403	-	hypothetical protein
GLYMA_01G200100	22.35	128.48	-2.5272	1.88E-06	0.00023728	-	hypothetical protein
GLYMA_11G243400	100.23	486.23	-2.2736	1.90E-06	0.00023868	-	hypothetical protein
GLYMA_18G199100	2.04	35.86	-4.1147	1.91E-06	0.00023945	-	hypothetical protein
GLYMA_06G068100	205.54	638.28	-1.6359	1.91E-06	0.00023945	-	hypothetical protein
GLYMA_18G052300	50.22	2.5	4.3439	1.93E-06	0.0002419	-	hypothetical protein
GLYMA_18G199000	5.46	49.58	-3.1699	1.95E-06	0.00024284	-	hypothetical protein
GLYMA_09G041500	1009.36	3629.44	-1.8461	1.94E-06	0.00024284	-	hypothetical protein
GLYMA_08G014200	125.98	488.14	-1.9565	1.96E-06	0.00024411	-	hypothetical protein
GLYMA_07G052300	401.48	1365.3	-1.7665	1.96E-06	0.00024445	-	hypothetical protein
GLYMA_08G203000	217.69	763.96	-1.8104	1.98E-06	0.00024616	-	hypothetical protein
GLYMA_06G249700	145.51	531.38	-1.8677	1.99E-06	0.00024718	-	hypothetical protein
GLYMA_08G189500	2546.97	565.15	2.1719	2.01E-06	0.00024887	-	hypothetical protein
GLYMA_07G155200	340.81	1196.07	-1.8113	2.02E-06	0.00024912	-	hypothetical protein
GLYMA_05G000900	220.39	776.1	-1.8149	2.02E-06	0.00024912	-	hypothetical protein
GLYMA_19G046600	14.88	134.49	-3.1802	2.03E-06	0.00024998	-	hypothetical protein
GLYMA_02G244400	467.13	1354.84	-1.5367	2.10E-06	0.00025787	-	hypothetical protein
GLYMA_19G236800	636.04	1798.42	-1.4996	2.10E-06	0.00025815	-	hypothetical protein
GLYMA_17G147400	124.98	12.91	3.3006	2.10E-06	0.00025815	-	hypothetical protein
GLYMA_13G067900	657.24	1963.65	-1.5788	2.12E-06	0.00025934	-	hypothetical protein
GLYMA_09G143500	35	230.84	-2.7193	2.13E-06	0.00026017	-	hypothetical protein
GLYMA_11G231500	22.22	154.06	-2.7884	2.14E-06	0.00026078	-	hypothetical protein
GLYMA_02G284800	178.59	614.97	-1.7817	2.15E-06	0.00026162	-	hypothetical protein
GLYMA_10G066900	75.65	487.73	-2.6895	2.19E-06	0.00026686	-	hypothetical protein
GLYMA_06G290000	352.73	1132.99	-1.683	2.20E-06	0.00026686	-	hypothetical protein
GLYMA_19G008500	579.78	3516.02	-2.6	2.20E-06	0.00026737	-	hypothetical protein
GLYMA_11G127200	1431.02	4817.35	-1.7511	2.21E-06	0.00026784	-	hypothetical protein
GLYMA_02G160500	2864.03	10239.4	-1.838	2.23E-06	0.00026899	-	hypothetical protein
GLYMA_08G284100	758.5	2210.55	-1.5434	2.23E-06	0.00026899	-	hypothetical protein
GLYMA_07G087200	905.87	3149.68	-1.7978	2.22E-06	0.00026899	-	hypothetical protein
GLYMA_06G060000	342.92	939.92	-1.4556	2.25E-06	0.00027037	-	hypothetical protein
GLYMA_06G015700	86.96	13.79	2.6507	2.25E-06	0.00027037	-	hypothetical protein
GLYMA_19G126000	1454.27	5518.98	-1.9241	2.28E-06	0.00027384	CYP98A2	hypothetical protein
GLYMA_11G105700	168.61	36.59	2.2072	2.29E-06	0.00027384	-	hypothetical protein
GLYMA_11G048500	58.4	5.67	3.3843	2.29E-06	0.00027384	-	hypothetical protein
GLYMA_01G187700	962.23	4677.6	-2.2813	2.30E-06	0.00027468	-	hypothetical protein
GLYMA_08G308500	29	154.26	-2.4144	2.30E-06	0.00027496	-	hypothetical protein
GLYMA_10G007700	68.31	6.58	3.3469	2.39E-06	0.00028457	-	hypothetical protein
GLYMA_08G057300	201.65	836.58	-2.0519	2.41E-06	0.00028673	-	hypothetical protein
GLYMA_03G213000	140.51	669.03	-2.2512	2.53E-06	0.00030118	-	hypothetical protein
GLYMA_15G115600	4398.38	13186.83	-1.5841	2.55E-06	0.00030178	-	hypothetical protein
GLYMA_13G228200	285.01	1110.52	-1.9613	2.55E-06	0.00030178	-	hypothetical protein
GLYMA_09G136200	54.51	231.83	-2.0884	2.57E-06	0.00030365	-	hypothetical protein
GLYMA_11G243300	534.34	1603.11	-1.585	2.58E-06	0.00030421	-	hypothetical protein
GLYMA_05G187700	48.24	191.25	-1.9865	2.67E-06	0.00031477	-	hypothetical protein
GLYMA_10G209800	55.68	304.45	-2.4545	2.71E-06	0.00031907	-	hypothetical protein
GLYMA_13G311600	940.59	2660.74	-1.5002	2.72E-06	0.00032004	-	hypothetical protein
GLYMA_17G039100	12481.2	53708.24	-2.1054	2.73E-06	0.00032031	-	hypothetical protein
GLYMA_11G053200	1425.16	4329.82	-1.6031	2.73E-06	0.00032059	-	hypothetical protein
GLYMA_10G224500	1573.68	4407.75	-1.4859	2.77E-06	0.00032389	-	hypothetical protein
GLYMA_08G288100	360.89	978.98	-1.4398	2.82E-06	0.00032973	-	hypothetical protein
GLYMA_13G141900	247.64	67.3	1.8822	2.82E-06	0.00032973	-	hypothetical protein
GLYMA_15G070100	275.69	756.57	-1.4564	2.86E-06	0.0003332	-	hypothetical protein
GLYMA_03G210200	59.49	271.89	-2.1887	2.89E-06	0.00033663	-	hypothetical protein
GLYMA_17G127500	381.05	9.82	5.2852	2.90E-06	0.00033669	-	hypothetical protein
GLYMA_18G255300	44.96	200.93	-2.1568	2.92E-06	0.00033672	-	hypothetical protein
GLYMA_01G184300	124.18	478.9	-1.9456	2.92E-06	0.00033672	-	hypothetical protein
GLYMA_09G023000	609.57	106.26	2.5255	2.91E-06	0.00033672	-	hypothetical protein
GLYMA_17G230700	614.48	2393.14	-1.9612	2.92E-06	0.00033672	-	hypothetical protein
GLYMA_12G231800	23.28	153.28	-2.7036	2.91E-06	0.00033672	-	hypothetical protein
GLYMA_16G196300	94.63	573.15	-2.599	2.91E-06	0.00033672	-	hypothetical protein
GLYMA_05G107600	37.66	227.97	-2.592	2.93E-06	0.00033709	-	hypothetical protein
GLYMA_06G052000	175.97	488.63	-1.4741	2.98E-06	0.00034284	-	hypothetical protein
GLYMA_07G021600	665.25	2948.61	-2.148	3.00E-06	0.0003437	-	hypothetical protein
GLYMA_09G228300	140.18	402.13	-1.5202	3.03E-06	0.00034714	-	hypothetical protein
GLYMA_06G321200	127.4	12	3.4255	3.04E-06	0.00034785	-	hypothetical protein
GLYMA_04G015000	565.65	1617.45	-1.5158	3.05E-06	0.00034856	-	hypothetical protein
GLYMA_06G100300	5537.89	19444.57	-1.812	3.06E-06	0.0003489	-	hypothetical protein
GLYMA_08G141500	156.68	651.39	-2.055	3.08E-06	0.00035039	-	hypothetical protein
Novel.70292	181.81	567.88	-1.6428	3.11E-06	0.00035338	-	-
GLYMA_06G018700	225.59	924.52	-2.0363	3.11E-06	0.00035355	-	hypothetical protein
GLYMA_04G139500	33.34	0.25	6.6614	3.15E-06	0.00035755	-	hypothetical protein
GLYMA_18G040000	807.59	2483.01	-1.6208	3.18E-06	0.00035927	-	hypothetical protein
GLYMA_14G179600	6.7	76.03	-3.4592	3.19E-06	0.00035927	-	hypothetical protein
GLYMA_17G064600	277.41	1146.74	-2.0474	3.19E-06	0.00035927	-	hypothetical protein
GLYMA_12G204700	76.74	260.24	-1.7592	3.18E-06	0.00035927	-	hypothetical protein
GLYMA_19G008200	772.24	3159.49	-2.0325	3.20E-06	0.00035995	-	hypothetical protein
GLYMA_03G191700	211.21	775.17	-1.8752	3.20E-06	0.00036032	-	hypothetical protein
GLYMA_03G240300	533.32	1667	-1.644	3.22E-06	0.00036144	-	hypothetical protein
GLYMA_10G011000	129.01	482.53	-1.9019	3.23E-06	0.00036214	-	hypothetical protein
GLYMA_06G295100	161.64	662	-2.0327	3.24E-06	0.00036251	-	hypothetical protein
GLYMA_10G112000	995.76	3420.31	-1.7801	3.25E-06	0.00036327	-	hypothetical protein
GLYMA_12G110600	300.82	819.36	-1.4453	3.25E-06	0.00036327	-	hypothetical protein
GLYMA_10G199100	3.31	38.49	-3.4937	3.29E-06	0.00036636	LBA	hypothetical protein
GLYMA_18G289100	87.57	342.49	-1.9652	3.30E-06	0.00036673	-	hypothetical protein
GLYMA_13G070300	718.37	2405.62	-1.7432	3.30E-06	0.00036673	-	hypothetical protein
GLYMA_03G131000	252.45	705.06	-1.4813	3.39E-06	0.00037641	-	hypothetical protein
GLYMA_13G333200	322.99	94.49	1.7731	3.42E-06	0.0003795	-	hypothetical protein
GLYMA_13G127300	722.41	2326.98	-1.6871	3.46E-06	0.00038266	-	hypothetical protein
GLYMA_17G080500	10.04	101.8	-3.3392	3.60E-06	0.00039786	-	hypothetical protein
GLYMA_18G044400	30.48	130.37	-2.0941	3.61E-06	0.00039791	-	hypothetical protein
GLYMA_09G161900	128.41	413.37	-1.6861	3.61E-06	0.00039791	-	hypothetical protein
GLYMA_07G161300	244.9	746.64	-1.6079	3.61E-06	0.00039791	-	hypothetical protein
GLYMA_02G278400	66.67	8.3	2.994	3.65E-06	0.00040089	-	hypothetical protein
GLYMA_02G159200	58.6	232.04	-1.9818	3.66E-06	0.00040211	-	hypothetical protein
GLYMA_06G136000	226.04	712.19	-1.6552	3.69E-06	0.00040441	-	hypothetical protein
GLYMA_02G264800	350.34	1494.99	-2.0936	3.69E-06	0.00040441	-	hypothetical protein
GLYMA_12G050300	113.85	336.77	-1.5646	3.71E-06	0.0004055	-	hypothetical protein
GLYMA_20G145600	176.68	647.08	-1.8722	3.74E-06	0.00040809	-	hypothetical protein
GLYMA_17G148400	913.33	2725.73	-1.5772	3.74E-06	0.00040809	-	hypothetical protein
GLYMA_16G155300	497.48	1622.69	-1.7051	3.79E-06	0.00041312	-	hypothetical protein
GLYMA_16G211800	1129.92	295	1.9376	3.83E-06	0.00041657	-	hypothetical protein
GLYMA_07G268300	58.32	208.19	-1.8349	3.86E-06	0.00041861	-	hypothetical protein
GLYMA_18G276000	114.38	19.96	2.5298	3.86E-06	0.00041863	-	hypothetical protein
GLYMA_15G172300	79.61	15.9	2.3278	3.89E-06	0.00042084	-	hypothetical protein
GLYMA_05G072300	1301.47	3782.34	-1.539	3.89E-06	0.00042084	-	hypothetical protein
GLYMA_05G223400	14	104.13	-2.9084	3.92E-06	0.00042335	-	hypothetical protein
GLYMA_01G189000	1215.93	3942.36	-1.697	3.97E-06	0.0004262	-	hypothetical protein
GLYMA_04G008200	89.35	322.9	-1.8534	3.95E-06	0.0004262	-	hypothetical protein
GLYMA_06G149400	25.77	152.29	-2.551	3.98E-06	0.0004262	-	hypothetical protein
GLYMA_05G156600	65.74	246.78	-1.9011	3.98E-06	0.0004262	-	hypothetical protein
GLYMA_12G090800	29.86	0.37	6.5052	3.97E-06	0.0004262	-	hypothetical protein
GLYMA_16G136600	65.29	236.16	-1.8577	3.98E-06	0.0004262	-	hypothetical protein
GLYMA_12G069300	2508.44	8312.29	-1.7284	3.99E-06	0.00042701	-	hypothetical protein
GLYMA_15G098400	561.23	1819.57	-1.6967	4.01E-06	0.00042876	-	hypothetical protein
GLYMA_12G134300	709.06	2237.65	-1.6578	4.02E-06	0.00042924	-	hypothetical protein
GLYMA_05G103400	35.6	1.27	4.8457	4.08E-06	0.0004348	-	hypothetical protein
GLYMA_04G079700	187.54	45.97	2.0247	4.10E-06	0.00043583	-	hypothetical protein
GLYMA_07G214700	3018.44	11822.24	-1.9696	4.10E-06	0.00043583	-	hypothetical protein
GLYMA_19G043000	1006.25	3044.1	-1.5969	4.16E-06	0.00044157	-	hypothetical protein
GLYMA_11G251900	13.53	73.69	-2.4521	4.19E-06	0.00044418	-	hypothetical protein
GLYMA_01G178300	7.67	51.04	-2.6977	4.20E-06	0.00044421	-	hypothetical protein
GLYMA_06G019200	116.89	375.98	-1.6846	4.20E-06	0.00044421	-	hypothetical protein
GLYMA_15G101400	2587.6	8275.8	-1.6773	4.22E-06	0.0004456	-	hypothetical protein
GLYMA_07G031000	245.35	673.23	-1.4557	4.25E-06	0.00044769	-	hypothetical protein
GLYMA_08G126800	20.77	102.72	-2.2955	4.28E-06	0.00044868	-	hypothetical protein
GLYMA_03G005400	115.99	550.01	-2.2426	4.27E-06	0.00044868	-	hypothetical protein
GLYMA_03G248900	125.27	374.59	-1.5814	4.28E-06	0.00044868	-	hypothetical protein
GLYMA_05G151400	548.79	1620.72	-1.562	4.27E-06	0.00044868	-	hypothetical protein
GLYMA_18G278800	822.3	3228.31	-1.9733	4.35E-06	0.00045469	-	hypothetical protein
GLYMA_15G210100	529.02	1725.82	-1.7064	4.35E-06	0.00045469	-	hypothetical protein
GLYMA_07G177600	71.75	16.11	2.1493	4.35E-06	0.00045469	-	hypothetical protein
GLYMA_11G192400	60.29	6.47	3.2272	4.37E-06	0.00045559	-	hypothetical protein
GLYMA_16G019000	59.7	8.35	2.8689	4.38E-06	0.00045581	-	hypothetical protein
GLYMA_06G003200	540.26	1500.41	-1.4747	4.39E-06	0.00045646	-	hypothetical protein
GLYMA_20G205800	1038.65	249.57	2.0555	4.40E-06	0.00045722	-	hypothetical protein
Novel.57905	54.41	4.18	3.6955	4.41E-06	0.00045728	-	-
GLYMA_01G210500	107.39	20.2	2.4232	4.45E-06	0.00046016	-	hypothetical protein
GLYMA_02G073600	160.72	495.01	-1.623	4.45E-06	0.00046016	-	hypothetical protein
GLYMA_10G230600	2855.04	9769.72	-1.7748	4.47E-06	0.00046217	-	hypothetical protein
GLYMA_09G115800	410.76	1158.99	-1.4965	4.50E-06	0.00046425	-	hypothetical protein
GLYMA_11G073000	562.8	2173.58	-1.9492	4.52E-06	0.00046623	-	hypothetical protein
GLYMA_08G274900	30.6	1.02	4.7342	4.55E-06	0.000468	-	hypothetical protein
GLYMA_13G347600	45.92	5.62	3.086	4.57E-06	0.00046916	-	hypothetical protein
GLYMA_03G218700	161.4	730.33	-2.1773	4.57E-06	0.00046916	-	hypothetical protein
GLYMA_05G103200	505.66	1358.04	-1.4255	4.57E-06	0.00046916	-	hypothetical protein
GLYMA_10G144300	25.18	145.37	-2.5445	4.62E-06	0.00047279	-	hypothetical protein
GLYMA_03G191500	1715.73	7042.77	-2.0373	4.63E-06	0.00047348	-	hypothetical protein
GLYMA_18G177000	140.6	18.1	2.975	4.65E-06	0.00047534	-	hypothetical protein
GLYMA_09G099200	128.85	423.12	-1.7136	4.68E-06	0.00047794	-	hypothetical protein
GLYMA_08G108900	2834.52	12068.25	-2.09	4.71E-06	0.00048012	-	hypothetical protein
GLYMA_02G011900	132.42	541.04	-2.031	4.78E-06	0.000486	-	hypothetical protein
GLYMA_19G133500	219.72	66.78	1.7158	4.80E-06	0.0004869	-	hypothetical protein
GLYMA_09G042400	1324.38	3439.52	-1.3771	4.79E-06	0.0004869	-	hypothetical protein
GLYMA_17G180100	803.45	2201.78	-1.4546	4.83E-06	0.00048949	-	hypothetical protein
GLYMA_13G035900	506.09	1919.47	-1.9228	4.84E-06	0.00048955	-	hypothetical protein
GLYMA_20G205900	108.63	12.76	3.0846	4.89E-06	0.00049416	-	hypothetical protein
GLYMA_05G097100	501.79	1383.45	-1.4629	4.89E-06	0.00049416	-	hypothetical protein
GLYMA_14G159300	391.25	1413.77	-1.8532	4.95E-06	0.00049878	-	hypothetical protein
GLYMA_17G131700	21.81	133.36	-2.597	4.99E-06	0.00050284	-	hypothetical protein
GLYMA_10G205800	191.27	523.1	-1.4505	5.03E-06	0.00050621	-	hypothetical protein
GLYMA_07G237300	50.57	4.13	3.6397	5.05E-06	0.00050759	-	hypothetical protein
GLYMA_04G169500	399.74	1116.11	-1.4805	5.06E-06	0.00050826	-	hypothetical protein
GLYMA_13G291100	386.04	9.81	5.305	5.10E-06	0.00051098	-	hypothetical protein
GLYMA_13G303800	119.44	469.85	-1.9739	5.14E-06	0.00051456	-	hypothetical protein
GLYMA_08G082600	80.28	269.81	-1.7492	5.17E-06	0.00051733	-	hypothetical protein
GLYMA_17G139200	502.19	1502.9	-1.5816	5.29E-06	0.00052717	-	hypothetical protein
GLYMA_11G053000	1479.2	4355.17	-1.5577	5.28E-06	0.00052717	-	hypothetical protein
GLYMA_09G111200	91.46	293.3	-1.6832	5.30E-06	0.00052749	-	hypothetical protein
GLYMA_19G216900	47.21	182.34	-1.9395	5.33E-06	0.00053055	-	hypothetical protein
GLYMA_19G157000	173.91	32.79	2.4175	5.39E-06	0.00053563	-	hypothetical protein
GLYMA_18G116300	3190.61	8856.18	-1.4729	5.44E-06	0.00054	-	hypothetical protein
GLYMA_11G161600	170.21	22.93	2.8964	5.47E-06	0.00054143	-	hypothetical protein
Novel.70668	1906.88	5221.71	-1.4533	5.47E-06	0.00054143	-	-
GLYMA_16G037500	478.85	1615.6	-1.7542	5.53E-06	0.00054684	-	hypothetical protein
GLYMA_11G048300	7364.05	18740.09	-1.3476	5.54E-06	0.000547	-	hypothetical protein
GLYMA_15G086000	165.78	754.82	-2.187	5.57E-06	0.00054881	-	hypothetical protein
GLYMA_13G335300	261.09	746.09	-1.5145	5.57E-06	0.00054883	-	hypothetical protein
GLYMA_11G044000	71.07	13.4	2.4384	5.70E-06	0.00056024	-	hypothetical protein
GLYMA_04G073000	27.84	151.77	-2.4439	5.71E-06	0.00056097	-	hypothetical protein
GLYMA_16G136900	336.12	1027.19	-1.6126	5.76E-06	0.00056475	-	hypothetical protein
GLYMA_11G062700	77	16.23	2.268	5.80E-06	0.00056798	-	hypothetical protein
GLYMA_05G217000	275.88	870.98	-1.6577	5.83E-06	0.00057101	-	hypothetical protein
GLYMA_10G262400	774.44	3084.91	-1.9937	5.90E-06	0.00057652	-	hypothetical protein
GLYMA_13G327000	503.21	1358.16	-1.4322	5.91E-06	0.00057681	-	hypothetical protein
GLYMA_04G228800	405.51	1207.59	-1.5746	5.94E-06	0.00057948	-	hypothetical protein
GLYMA_15G256000	255.52	901.11	-1.8181	5.99E-06	0.00058357	-	hypothetical protein
GLYMA_07G157100	547	1809.39	-1.7257	6.00E-06	0.00058396	-	hypothetical protein
Novel.1581	36.5	129.83	-1.8256	6.02E-06	0.00058522	-	-
GLYMA_14G082200	1225.79	3571.41	-1.5428	6.15E-06	0.00059536	-	hypothetical protein
GLYMA_03G187400	34.18	0.67	5.7833	6.14E-06	0.00059536	-	hypothetical protein
GLYMA_17G047300	152.19	511.39	-1.7481	6.14E-06	0.00059536	-	hypothetical protein
GLYMA_19G124500	452.31	1203.5	-1.4126	6.18E-06	0.00059665	-	hypothetical protein
GLYMA_07G008400	31.58	126.25	-1.9883	6.17E-06	0.00059665	-	hypothetical protein
GLYMA_10G136400	152.3	614.91	-2.0124	6.21E-06	0.00059872	-	hypothetical protein
GLYMA_17G065100	7260.37	28816.73	-1.9888	6.25E-06	0.00060225	-	hypothetical protein
GLYMA_15G097900	46.02	154.39	-1.754	6.29E-06	0.00060522	-	hypothetical protein
GLYMA_04G177700	446.56	1230.7	-1.4625	6.37E-06	0.00061249	-	hypothetical protein
GLYMA_13G286900	995.95	3256.99	-1.7092	6.44E-06	0.00061697	-	hypothetical protein
GLYMA_07G139400	602.24	1788.75	-1.5701	6.43E-06	0.00061697	-	hypothetical protein
GLYMA_01G084000	250.48	58.05	2.115	6.50E-06	0.00062209	-	hypothetical protein
GLYMA_10G147000	63.48	234.35	-1.8784	6.51E-06	0.00062268	-	hypothetical protein
GLYMA_03G253600	35.32	1.96	4.1007	6.54E-06	0.00062456	-	hypothetical protein
GLYMA_05G110700	36.44	1.06	4.9748	6.59E-06	0.0006288	-	hypothetical protein
GLYMA_12G084900	1050.72	2813.03	-1.4206	6.61E-06	0.00062979	-	hypothetical protein
GLYMA_10G096300	24.41	99.22	-2.0247	6.65E-06	0.00063172	-	hypothetical protein
GLYMA_08G142400	55.39	231.93	-2.0627	6.64E-06	0.00063172	-	hypothetical protein
GLYMA_16G180300	308.97	1153.84	-1.9013	6.74E-06	0.00064006	-	hypothetical protein
GLYMA_07G018000	895.52	2382.42	-1.4117	6.76E-06	0.00064143	-	hypothetical protein
GLYMA_12G060900	783.18	2521.9	-1.6874	6.79E-06	0.00064284	-	hypothetical protein
GLYMA_15G186500	157.51	556.37	-1.8197	6.81E-06	0.00064387	-	hypothetical protein
GLYMA_11G190900	1154.99	2988.85	-1.372	6.84E-06	0.00064598	-	hypothetical protein
GLYMA_11G097000	106.6	390.43	-1.8759	6.88E-06	0.00064901	-	hypothetical protein
GLYMA_02G024200	1245.43	3244.47	-1.3814	6.90E-06	0.00065034	-	hypothetical protein
GLYMA_10G248500	119.4	435.75	-1.8656	6.96E-06	0.00065517	-	hypothetical protein
GLYMA_12G056700	216.54	622.09	-1.5237	7.06E-06	0.0006643	-	hypothetical protein
GLYMA_20G114600	97.6	297.19	-1.6115	7.12E-06	0.00066917	-	hypothetical protein
GLYMA_10G029400	943.89	3321.18	-1.8148	7.15E-06	0.00067056	-	hypothetical protein
GLYMA_04G237400	118.96	376.16	-1.662	7.18E-06	0.00067265	-	hypothetical protein
GLYMA_06G105700	7257.69	19534.74	-1.4285	7.21E-06	0.00067508	-	hypothetical protein
GLYMA_03G249000	291.68	924.68	-1.6628	7.25E-06	0.00067786	-	hypothetical protein
GLYMA_09G036700	100.97	331.12	-1.7131	7.28E-06	0.00067985	-	hypothetical protein
GLYMA_05G104000	41.83	214.54	-2.3542	7.40E-06	0.00069017	-	hypothetical protein
GLYMA_07G178200	34.21	1.75	4.2559	7.41E-06	0.00069042	-	hypothetical protein
GLYMA_10G192900	736.01	180.48	2.0313	7.48E-06	0.00069589	-	hypothetical protein
GLYMA_13G222600	139.23	34.44	2.0176	7.64E-06	0.00071058	-	hypothetical protein
GLYMA_06G190100	15.79	80.68	-2.3627	7.65E-06	0.00071062	-	hypothetical protein
GLYMA_14G098700	412.38	1316.32	-1.6745	7.71E-06	0.00071529	-	hypothetical protein
GLYMA_14G027800	27.2	107.63	-1.9803	7.80E-06	0.0007221	-	hypothetical protein
GLYMA_10G241800	222.9	775.46	-1.7978	7.84E-06	0.00072516	-	hypothetical protein
GLYMA_18G265900	129.89	25.53	2.3612	7.87E-06	0.00072553	-	hypothetical protein
GLYMA_14G027600	55.71	328.21	-2.5559	7.86E-06	0.00072553	-	hypothetical protein
GLYMA_13G321300	215.68	615.41	-1.512	7.85E-06	0.00072553	-	hypothetical protein
GLYMA_17G027500	107.14	16.8	2.6671	7.89E-06	0.00072696	-	hypothetical protein
GLYMA_01G104200	51.19	164.72	-1.6893	7.99E-06	0.00073506	-	hypothetical protein
GLYMA_19G076500	18.48	86.38	-2.2288	8.01E-06	0.00073557	-	hypothetical protein
GLYMA_02G123000	47.52	6.66	2.8624	8.05E-06	0.00073846	-	hypothetical protein
GLYMA_04G211000	193.1	514.18	-1.4139	8.06E-06	0.00073921	-	hypothetical protein
GLYMA_16G032200	162.4	25.12	2.7165	8.19E-06	0.00074979	-	hypothetical protein
GLYMA_15G012200	223.85	772.34	-1.7862	8.23E-06	0.00075171	-	hypothetical protein
GLYMA_12G114200	857.47	209.57	2.0319	8.23E-06	0.00075171	-	hypothetical protein
GLYMA_18G170900	1233.18	3432.39	-1.4769	8.42E-06	0.00076721	-	hypothetical protein
GLYMA_10G059200	465.22	1250.18	-1.4261	8.43E-06	0.00076721	-	hypothetical protein
GLYMA_06G030900	3878.8	14114.68	-1.8635	8.42E-06	0.00076721	-	hypothetical protein
GLYMA_05G185700	458.82	1295.05	-1.4974	8.49E-06	0.00077102	-	hypothetical protein
GLYMA_11G181200	148.81	495.16	-1.7387	8.49E-06	0.00077102	-	hypothetical protein
Novel.22735	75.48	295.88	-1.9679	8.50E-06	0.00077108	-	-
GLYMA_05G020400	134.01	428.12	-1.6741	8.51E-06	0.00077136	-	hypothetical protein
GLYMA_08G234600	744.74	2023.91	-1.4424	8.52E-06	0.00077156	-	hypothetical protein
GLYMA_13G121700	76.89	12.72	2.6139	8.55E-06	0.0007721	-	hypothetical protein
GLYMA_12G136800	1583.4	4167.51	-1.3961	8.54E-06	0.0007721	-	hypothetical protein
GLYMA_13G133000	133.63	489.18	-1.872	8.57E-06	0.00077346	-	hypothetical protein
GLYMA_18G032700	18.5	0	6.7661	8.59E-06	0.00077436	-	hypothetical protein
GLYMA_18G026600	297.76	973.18	-1.709	8.62E-06	0.00077595	-	hypothetical protein
GLYMA_02G236500	3858.63	12966.89	-1.7486	8.77E-06	0.00078883	CYP73A11	hypothetical protein
GLYMA_03G239900	125.22	405.45	-1.6938	8.82E-06	0.00079237	-	hypothetical protein
GLYMA_09G061200	1650.6	4149.05	-1.3298	8.86E-06	0.00079482	-	hypothetical protein
GLYMA_18G255200	21.19	99.35	-2.2212	8.87E-06	0.00079486	-	hypothetical protein
GLYMA_04G006900	19.54	95.14	-2.2845	8.91E-06	0.00079597	-	hypothetical protein
GLYMA_08G339800	22.3	119.43	-2.4176	8.91E-06	0.00079597	-	hypothetical protein
GLYMA_16G067300	4.44	39.68	-3.1444	8.91E-06	0.00079597	-	hypothetical protein
GLYMA_06G323900	437.51	1332.09	-1.6061	9.00E-06	0.00080227	-	hypothetical protein
GLYMA_13G036300	68.35	14.75	2.2038	9.01E-06	0.00080227	-	hypothetical protein
GLYMA_01G080500	446.01	1360.47	-1.609	9.03E-06	0.00080319	-	hypothetical protein
GLYMA_08G241000	26.98	121.58	-2.1594	9.10E-06	0.00080867	-	hypothetical protein
GLYMA_07G211100	40.41	158.39	-1.9557	9.14E-06	0.00081139	-	hypothetical protein
GLYMA_13G245500	321.16	1094.66	-1.7685	9.18E-06	0.00081417	-	hypothetical protein
GLYMA_06G236400	256.44	856.91	-1.7398	9.27E-06	0.00081954	-	hypothetical protein
GLYMA_07G039900	3577.21	9884.92	-1.4664	9.27E-06	0.00081954	-	hypothetical protein
GLYMA_16G087300	113.42	333.36	-1.5567	9.27E-06	0.00081954	-	hypothetical protein
GLYMA_17G198700	167.38	24.34	2.7711	9.30E-06	0.00082127	-	hypothetical protein
GLYMA_09G017500	156.2	450.48	-1.5294	9.32E-06	0.00082211	-	hypothetical protein
GLYMA_05G024600	284.53	887.44	-1.6403	9.33E-06	0.00082211	-	hypothetical protein
GLYMA_08G182700	58.57	11.27	2.3944	9.36E-06	0.00082407	-	hypothetical protein
GLYMA_19G182700	30.66	2.74	3.4876	9.38E-06	0.00082419	-	hypothetical protein
Novel.428	795.27	2369.2	-1.5745	9.43E-06	0.00082773	-	-
GLYMA_09G202400	466.17	13.65	5.0924	9.44E-06	0.00082787	-	hypothetical protein
GLYMA_16G199000	117.41	352.74	-1.5843	9.50E-06	0.00083265	-	hypothetical protein
GLYMA_07G173100	286.59	1089.54	-1.9263	9.55E-06	0.00083588	-	hypothetical protein
GLYMA_13G088000	1136.93	4175.05	-1.8765	9.60E-06	0.00083936	-	hypothetical protein
GLYMA_17G065400	570.46	2124.18	-1.8968	9.61E-06	0.00083954	-	hypothetical protein
GLYMA_12G214700	517.93	1770.12	-1.7728	9.67E-06	0.00084328	-	hypothetical protein
GLYMA_18G215600	162.61	731.42	-2.1694	9.71E-06	0.00084546	-	hypothetical protein
GLYMA_01G040400	1751.36	4473.35	-1.3529	9.72E-06	0.00084546	-	hypothetical protein
GLYMA_19G133800	1270.46	3101.44	-1.2876	9.72E-06	0.00084546	-	hypothetical protein
GLYMA_16G210600	53.87	166.67	-1.6331	9.78E-06	0.00084934	-	hypothetical protein
GLYMA_09G058800	70.73	244.9	-1.7906	9.79E-06	0.00084957	-	hypothetical protein
GLYMA_15G045000	9.25	101.53	-3.4813	9.87E-06	0.00085531	-	hypothetical protein
GLYMA_03G217000	515.39	1721.38	-1.7394	9.93E-06	0.00085944	-	hypothetical protein
GLYMA_15G156100	88.57	12.75	2.8124	1.00E-05	0.00086479	-	hypothetical protein
GLYMA_12G002600	156	30.06	2.3666	1.00E-05	0.000867	-	hypothetical protein
GLYMA_10G114600	143.99	29.05	2.3146	1.01E-05	0.00087367	-	hypothetical protein
GLYMA_19G207300	3030.79	8967.95	-1.5651	1.02E-05	0.00087725	-	hypothetical protein
GLYMA_10G032200	17.02	98.88	-2.5328	1.02E-05	0.00088138	-	hypothetical protein
GLYMA_16G028100	102.88	514.53	-2.3208	1.03E-05	0.00088577	-	hypothetical protein
GLYMA_09G071500	664.76	1996.29	-1.5865	1.03E-05	0.00088666	-	hypothetical protein
GLYMA_09G027500	20.52	142.36	-2.7891	1.04E-05	0.00089258	-	hypothetical protein
GLYMA_17G067700	651.09	1767.42	-1.4409	1.04E-05	0.00089258	-	hypothetical protein
GLYMA_02G024800	79.92	19.72	2.0086	1.05E-05	0.00089516	-	hypothetical protein
GLYMA_10G259300	376.96	1006.12	-1.4163	1.06E-05	0.00090145	-	hypothetical protein
GLYMA_09G241300	312.22	944.45	-1.5965	1.06E-05	0.00090145	-	hypothetical protein
GLYMA_13G283600	986.46	3053.41	-1.6301	1.06E-05	0.00090145	-	hypothetical protein
GLYMA_01G211500	16.09	91.41	-2.4835	1.07E-05	0.00090821	-	hypothetical protein
GLYMA_06G027700	513.67	1309.36	-1.3505	1.07E-05	0.00090823	-	hypothetical protein
GLYMA_19G093300	27.18	1.05	4.8455	1.07E-05	0.00091007	-	hypothetical protein
GLYMA_20G204000	199.46	41.87	2.2628	1.07E-05	0.00091007	-	hypothetical protein
GLYMA_13G286100	28.24	121.34	-2.1047	1.07E-05	0.00091007	-	hypothetical protein
GLYMA_15G131400	808.95	139.48	2.5384	1.07E-05	0.00091059	-	hypothetical protein
GLYMA_05G233500	748.91	2193.11	-1.5499	1.08E-05	0.00091688	-	hypothetical protein
GLYMA_10G268900	335.82	873.95	-1.3803	1.09E-05	0.00091999	-	hypothetical protein
GLYMA_10G187100	270.33	769.79	-1.5092	1.09E-05	0.00092188	-	hypothetical protein
GLYMA_02G132500	1135.29	3034.28	-1.4181	1.09E-05	0.00092339	-	hypothetical protein
GLYMA_04G187300	208.93	741.65	-1.8277	1.10E-05	0.0009287	-	hypothetical protein
GLYMA_08G055500	80.24	9.75	3.0095	1.11E-05	0.00093547	-	hypothetical protein
GLYMA_15G078900	83.53	18.7	2.1631	1.12E-05	0.00094041	-	hypothetical protein
GLYMA_07G236700	39.58	2.46	3.9389	1.12E-05	0.00094041	-	hypothetical protein
GLYMA_20G122900	42.88	2.32	4.1801	1.12E-05	0.0009414	-	hypothetical protein
GLYMA_06G137200	0.96	34.48	-5.0579	1.13E-05	0.00094563	-	hypothetical protein
GLYMA_19G259400	15.88	86.7	-2.4357	1.13E-05	0.00094914	-	hypothetical protein
GLYMA_19G243100	111.55	371.18	-1.7346	1.14E-05	0.00095598	-	hypothetical protein
GLYMA_01G004100	266.57	746.6	-1.4861	1.15E-05	0.00096348	-	hypothetical protein
GLYMA_03G003000	12.91	85.9	-2.7377	1.16E-05	0.00097032	-	hypothetical protein
GLYMA_08G249800	1296.52	3567.11	-1.4601	1.16E-05	0.00097144	-	hypothetical protein
GLYMA_06G031900	180.46	593.27	-1.7176	1.17E-05	0.00097333	-	hypothetical protein
GLYMA_18G024000	150.12	408.06	-1.4415	1.17E-05	0.00097355	-	hypothetical protein
GLYMA_07G127800	410.4	1130.27	-1.4617	1.17E-05	0.00097399	-	hypothetical protein
GLYMA_07G210600	194.02	543.69	-1.486	1.18E-05	0.00098097	-	hypothetical protein
GLYMA_08G107300	1324.33	3957.99	-1.5794	1.18E-05	0.00098199	-	hypothetical protein
GLYMA_17G021200	526.45	1429.05	-1.4405	1.18E-05	0.00098199	-	hypothetical protein
GLYMA_19G193600	44.97	171.57	-1.9333	1.19E-05	0.0009847	-	hypothetical protein
GLYMA_03G038900	29.62	2.2	3.7791	1.19E-05	0.00098836	-	hypothetical protein
GLYMA_02G027000	160.17	494.26	-1.6282	1.20E-05	0.00099028	-	hypothetical protein
GLYMA_08G174400	8.85	71.33	-3.0036	1.20E-05	0.00099028	-	hypothetical protein
GLYMA_15G031000	318.02	903.65	-1.5066	1.20E-05	0.00099204	-	hypothetical protein
GLYMA_09G030300	2138.88	6647	-1.6357	1.21E-05	0.0009979	-	hypothetical protein
GLYMA_12G233000	53.06	288.96	-2.4419	1.21E-05	0.00099905	-	hypothetical protein
GLYMA_03G037300	63.45	195.5	-1.619	1.22E-05	0.00099963	-	hypothetical protein
GLYMA_03G038700	105.56	22.21	2.2577	1.22E-05	0.0010043	-	hypothetical protein
GLYMA_08G183300	10.64	56.36	-2.4189	1.22E-05	0.0010047	-	hypothetical protein
GLYMA_01G170200	449.78	1153.79	-1.3598	1.23E-05	0.0010087	-	hypothetical protein
GLYMA_05G244200	187.72	625.53	-1.7366	1.24E-05	0.0010149	-	hypothetical protein
GLYMA_14G091300	198.91	643.64	-1.6953	1.25E-05	0.0010191	-	hypothetical protein
GLYMA_16G210800	300.46	837.2	-1.4793	1.25E-05	0.0010191	-	hypothetical protein
GLYMA_01G203500	502.35	1370.51	-1.4477	1.25E-05	0.0010221	-	hypothetical protein
GLYMA_19G160600	552.12	1601.96	-1.5366	1.26E-05	0.0010267	-	hypothetical protein
GLYMA_02G134600	194.98	512.09	-1.3935	1.26E-05	0.0010267	-	hypothetical protein
GLYMA_09G227100	500.71	1276.51	-1.3499	1.26E-05	0.0010295	-	hypothetical protein
GLYMA_04G060000	254.72	720.41	-1.5007	1.27E-05	0.0010315	-	hypothetical protein
GLYMA_14G205200	2053.58	7654.55	-1.8981	1.27E-05	0.0010315	-	hypothetical protein
GLYMA_11G243000	370.53	1105.02	-1.5762	1.27E-05	0.0010333	-	hypothetical protein
GLYMA_05G242300	18.71	88.98	-2.2428	1.27E-05	0.0010335	-	hypothetical protein
GLYMA_10G072000	22.23	111.95	-2.3375	1.29E-05	0.0010464	-	hypothetical protein
GLYMA_11G241500	486.01	1291.4	-1.4102	1.30E-05	0.0010502	-	hypothetical protein
GLYMA_04G159700	82.11	16.54	2.3201	1.31E-05	0.0010567	-	hypothetical protein
GLYMA_04G010600	3.77	33.22	-3.1205	1.31E-05	0.0010567	-	hypothetical protein
GLYMA_12G182300	165.46	640.61	-1.9538	1.31E-05	0.0010567	-	hypothetical protein
GLYMA_16G001600	1063.56	3499.93	-1.7183	1.31E-05	0.0010567	-	GXM3 [Source:Projected from Arabidopsis thaliana (AT1G09610) UniProtKB/TrEMBL;Acc:A0A178W7U8]
GLYMA_06G265100	1094.21	3228.88	-1.5612	1.32E-05	0.0010608	-	hypothetical protein
GLYMA_13G077900	683.58	1773.17	-1.3753	1.32E-05	0.0010608	-	hypothetical protein
GLYMA_05G164800	73.23	370.98	-2.3364	1.33E-05	0.0010664	-	hypothetical protein
GLYMA_19G133400	144.31	30.6	2.2528	1.33E-05	0.0010675	-	hypothetical protein
GLYMA_09G130500	61.64	311.53	-2.3405	1.33E-05	0.0010675	-	hypothetical protein
GLYMA_08G130800	346.31	1004.71	-1.5365	1.33E-05	0.0010675	-	hypothetical protein
GLYMA_08G158700	56.64	254.74	-2.168	1.34E-05	0.0010685	-	hypothetical protein
GLYMA_17G110500	56.37	241.07	-2.093	1.34E-05	0.0010686	-	hypothetical protein
GLYMA_07G103500	171.87	489.33	-1.5099	1.34E-05	0.0010727	-	hypothetical protein
GLYMA_10G156500	90.48	329.9	-1.8678	1.35E-05	0.0010732	-	hypothetical protein
GLYMA_17G071700	53.47	9.11	2.5918	1.36E-05	0.0010822	-	hypothetical protein
GLYMA_06G153200	2386.76	6020.58	-1.3349	1.36E-05	0.0010825	-	hypothetical protein
GLYMA_02G262100	2026.81	5811.39	-1.5195	1.36E-05	0.0010842	-	hypothetical protein
GLYMA_11G090800	423.34	1291.69	-1.6106	1.36E-05	0.0010842	-	hypothetical protein
GLYMA_13G096500	2062.03	6200.8	-1.5883	1.37E-05	0.001088	-	hypothetical protein
GLYMA_06G313700	43.46	149.36	-1.7739	1.38E-05	0.0010934	-	hypothetical protein
GLYMA_16G027900	16.49	0	6.6188	1.38E-05	0.0010949	-	hypothetical protein
GLYMA_02G254900	62.46	10.76	2.5408	1.39E-05	0.0010965	-	hypothetical protein
GLYMA_11G031500	179.48	57.66	1.643	1.39E-05	0.0010977	-	hypothetical protein
GLYMA_06G325300	2021.46	6407.34	-1.6643	1.40E-05	0.0011073	-	hypothetical protein
GLYMA_05G152100	5628.64	19734.98	-1.8099	1.41E-05	0.0011098	-	hypothetical protein
GLYMA_08G201100	8.86	60.64	-2.8279	1.41E-05	0.0011098	-	hypothetical protein
GLYMA_15G166800	1588.41	3848.31	-1.2766	1.42E-05	0.0011196	-	hypothetical protein
GLYMA_03G120000	812.5	2167.41	-1.4157	1.42E-05	0.0011202	-	hypothetical protein
GLYMA_13G260400	188.87	625.06	-1.7276	1.43E-05	0.0011245	-	hypothetical protein
GLYMA_07G085600	847.67	2367.51	-1.4818	1.44E-05	0.00113	-	hypothetical protein
GLYMA_04G242900	14.78	0	6.4397	1.45E-05	0.0011406	-	hypothetical protein
GLYMA_17G105300	633.93	1594.87	-1.3309	1.46E-05	0.0011407	-	hypothetical protein
GLYMA_02G208400	3350.55	11219.16	-1.7435	1.47E-05	0.0011477	-	hypothetical protein
GLYMA_17G235600	444.56	1166.2	-1.3914	1.47E-05	0.001153	-	hypothetical protein
GLYMA_08G069000	50.97	5.22	3.2944	1.48E-05	0.0011531	HSP17.3-B	hypothetical protein
GLYMA_15G088900	2.44	30.96	-3.6609	1.48E-05	0.0011543	-	hypothetical protein
GLYMA_13G160400	519.65	1708.44	-1.7173	1.48E-05	0.0011543	-	hypothetical protein
GLYMA_19G213600	555.68	1764.12	-1.6665	1.49E-05	0.0011626	-	hypothetical protein
GLYMA_13G088300	683.06	1833.91	-1.4249	1.50E-05	0.0011636	-	hypothetical protein
GLYMA_09G189700	578.6	1881.35	-1.7008	1.50E-05	0.0011674	-	hypothetical protein
GLYMA_12G092400	31.07	1.18	4.6996	1.52E-05	0.0011787	-	hypothetical protein
GLYMA_01G058500	110.49	477.21	-2.1103	1.52E-05	0.0011799	-	hypothetical protein
GLYMA_15G071800	496.32	1546.69	-1.6396	1.52E-05	0.0011799	-	hypothetical protein
GLYMA_05G169900	4368.68	1692.57	1.3677	1.53E-05	0.0011836	-	hypothetical protein
GLYMA_07G039700	1213.7	315.89	1.9442	1.53E-05	0.0011856	-	hypothetical protein
GLYMA_03G162800	938.88	293.22	1.6814	1.54E-05	0.0011935	-	hypothetical protein
GLYMA_08G194900	20.92	114.17	-2.4587	1.55E-05	0.0011971	-	hypothetical protein
GLYMA_14G209700	155.06	441.99	-1.5113	1.55E-05	0.0011994	-	hypothetical protein
GLYMA_13G354700	23.34	148.21	-2.6614	1.57E-05	0.0012069	-	hypothetical protein
GLYMA_03G111700	476.1	1640.7	-1.7853	1.58E-05	0.001216	-	hypothetical protein
GLYMA_02G130000	154.76	435.71	-1.4917	1.59E-05	0.0012212	-	hypothetical protein
GLYMA_03G210100	4587.44	13082.16	-1.5119	1.60E-05	0.0012265	-	hypothetical protein
GLYMA_17G005900	101.06	363.56	-1.8482	1.60E-05	0.0012265	-	hypothetical protein
GLYMA_07G083900	42.98	5.13	3.0972	1.60E-05	0.0012287	-	hypothetical protein
GLYMA_06G112200	171.81	819.49	-2.2534	1.60E-05	0.0012292	-	hypothetical protein
GLYMA_06G114200	437.19	1367.93	-1.6455	1.61E-05	0.0012302	-	hypothetical protein
GLYMA_02G244300	166.31	43.35	1.9428	1.62E-05	0.0012359	-	hypothetical protein
GLYMA_11G250500	355.93	1310.22	-1.879	1.62E-05	0.0012379	-	hypothetical protein
GLYMA_03G167800	215.37	586.33	-1.4433	1.63E-05	0.0012423	-	hypothetical protein
GLYMA_18G003100	58.21	9.91	2.5748	1.64E-05	0.0012486	-	hypothetical protein
GLYMA_19G198800	395.79	1173.92	-1.5695	1.64E-05	0.001249	-	hypothetical protein
GLYMA_06G283100	24.82	0.25	6.2295	1.65E-05	0.001252	-	hypothetical protein
GLYMA_03G217300	212.56	565.96	-1.4146	1.65E-05	0.0012535	-	hypothetical protein
GLYMA_19G254800	167.58	582.54	-1.7971	1.66E-05	0.0012579	-	hypothetical protein
Novel.21766	38.95	157.29	-2.0114	1.66E-05	0.0012579	-	-
GLYMA_02G153900	28.38	1.18	4.5614	1.66E-05	0.0012611	-	hypothetical protein
GLYMA_09G018500	6968.92	17956.54	-1.3655	1.67E-05	0.0012624	-	hypothetical protein
GLYMA_02G061500	26.6	0.37	6.3331	1.68E-05	0.0012689	-	hypothetical protein
GLYMA_04G034600	350.87	953.31	-1.4427	1.68E-05	0.0012731	-	hypothetical protein
GLYMA_13G065200	45.89	179.02	-1.9653	1.71E-05	0.0012924	-	hypothetical protein
Novel.58071	114.63	548.79	-2.2582	1.71E-05	0.0012924	-	-
GLYMA_09G011200	6989.05	18155.15	-1.3772	1.71E-05	0.0012927	-	hypothetical protein
GLYMA_20G137900	904.45	3570.25	-1.9808	1.72E-05	0.0012955	-	hypothetical protein
GLYMA_08G346100	43.27	5.83	2.8343	1.73E-05	0.0013028	-	hypothetical protein
GLYMA_17G011600	104.51	25.17	2.0467	1.75E-05	0.0013157	-	hypothetical protein
GLYMA_17G240700	218.76	603.98	-1.4633	1.76E-05	0.0013206	-	hypothetical protein
GLYMA_13G250900	192.84	555.38	-1.5258	1.76E-05	0.0013239	-	hypothetical protein
GLYMA_14G145700	195.62	676.6	-1.7909	1.77E-05	0.0013296	-	hypothetical protein
GLYMA_12G121700	147.55	43.43	1.7569	1.79E-05	0.0013381	-	hypothetical protein
GLYMA_15G111900	37.83	198.56	-2.3829	1.80E-05	0.0013439	-	hypothetical protein
GLYMA_15G190500	12380.27	42612.48	-1.7832	1.80E-05	0.0013439	-	S-adenosylmethionine synthase [Source:Projected from Arabidopsis thaliana (AT3G17390) UniProtKB/TrEMBL;Acc:A0A178VIP8]
GLYMA_12G017300	10.55	55	-2.3878	1.80E-05	0.0013466	-	binding partner of acd11 1 [Source:Projected from Arabidopsis thaliana (AT5G16840) TAIR;Acc:AT5G16840]
GLYMA_06G058400	107.89	354.53	-1.7145	1.81E-05	0.0013478	-	hypothetical protein
GLYMA_17G110100	52.27	177.65	-1.7549	1.81E-05	0.0013482	-	hypothetical protein
GLYMA_13G030700	314.53	852.74	-1.438	1.81E-05	0.0013504	-	hypothetical protein
GLYMA_18G253100	14.88	106.53	-2.828	1.82E-05	0.0013557	-	hypothetical protein
GLYMA_09G233800	141.11	479.24	-1.7608	1.82E-05	0.0013557	-	hypothetical protein
GLYMA_02G002700	61.76	272.54	-2.1437	1.83E-05	0.001357	-	hypothetical protein
GLYMA_16G003500	102.75	286.9	-1.4788	1.83E-05	0.0013609	-	hypothetical protein
GLYMA_02G023400	365.95	1037.25	-1.5033	1.84E-05	0.0013661	-	hypothetical protein
GLYMA_20G135000	41.58	4.17	3.3507	1.84E-05	0.0013661	-	hypothetical protein
GLYMA_16G163200	484.01	1386.85	-1.5187	1.85E-05	0.0013664	-	hypothetical protein
GLYMA_06G228800	496.2	1417.87	-1.5145	1.85E-05	0.0013702	-	hypothetical protein
GLYMA_09G014400	138.14	446.14	-1.6896	1.88E-05	0.0013848	-	hypothetical protein
GLYMA_14G115500	4.12	38.65	-3.2123	1.88E-05	0.0013848	-	hypothetical protein
GLYMA_15G194600	83.15	313.21	-1.9116	1.88E-05	0.0013878	-	hypothetical protein
GLYMA_03G134800	2124.7	7516.84	-1.8228	1.90E-05	0.0013954	-	hypothetical protein
GLYMA_02G311700	292.67	826.99	-1.4988	1.90E-05	0.0014012	-	hypothetical protein
GLYMA_15G150500	636.69	2040.99	-1.6805	1.91E-05	0.0014043	-	hypothetical protein
GLYMA_02G040800	93.6	257.85	-1.4593	1.93E-05	0.0014155	-	hypothetical protein
GLYMA_04G013000	1233.89	3685.82	-1.5787	1.93E-05	0.0014191	-	hypothetical protein
Novel.22473	38.67	142.67	-1.8864	1.94E-05	0.0014207	-	-
GLYMA_01G084600	246.43	619.64	-1.3314	1.94E-05	0.0014214	-	hypothetical protein
GLYMA_02G014300	293.26	949.75	-1.6949	1.94E-05	0.0014214	-	hypothetical protein
GLYMA_12G028200	743.53	1871.58	-1.3322	1.94E-05	0.0014214	-	hypothetical protein
GLYMA_13G239100	238.42	627.78	-1.397	1.95E-05	0.0014233	-	hypothetical protein
GLYMA_01G095500	26.56	0.25	6.337	1.96E-05	0.0014267	-	hypothetical protein
GLYMA_08G079200	59.39	11.98	2.3313	1.96E-05	0.0014313	-	hypothetical protein
GLYMA_05G129200	213.38	806.78	-1.9185	1.97E-05	0.0014381	-	hypothetical protein
GLYMA_20G045500	996.63	2611.59	-1.3898	1.98E-05	0.0014408	-	hypothetical protein
GLYMA_17G030700	4967.51	13972.11	-1.4919	1.98E-05	0.0014408	-	hypothetical protein
GLYMA_06G124300	53.54	299.82	-2.4866	1.99E-05	0.0014428	-	hypothetical protein
GLYMA_17G138300	2981.14	7825.14	-1.3923	2.00E-05	0.0014498	-	hypothetical protein
GLYMA_08G100900	74.03	279.94	-1.9192	2.00E-05	0.00145	-	hypothetical protein
Novel.52693	64.87	9.52	2.8193	2.02E-05	0.0014648	-	-
GLYMA_06G238000	322.65	1021.32	-1.6624	2.03E-05	0.0014655	-	hypothetical protein
Novel.1309	44.68	3.5	3.7017	2.03E-05	0.0014686	-	-
GLYMA_19G059100	32.76	2.5	3.7323	2.04E-05	0.0014708	-	hypothetical protein
GLYMA_11G162500	25.2	130.45	-2.3717	2.04E-05	0.0014708	-	hypothetical protein
GLYMA_02G180100	347.71	1038.97	-1.5789	2.05E-05	0.0014762	-	hypothetical protein
GLYMA_04G042200	520.54	1268.23	-1.2847	2.05E-05	0.0014775	-	hypothetical protein
GLYMA_20G150600	31.2	136.05	-2.1341	2.06E-05	0.0014818	-	hypothetical protein
Novel.10099	28.65	2.87	3.362	2.06E-05	0.0014818	-	-
GLYMA_01G189200	1752.6	4926.41	-1.4909	2.07E-05	0.0014874	-	hypothetical protein
GLYMA_04G107500	312.12	838.43	-1.4264	2.07E-05	0.0014881	-	hypothetical protein
GLYMA_17G092300	623.49	1622.39	-1.3791	2.08E-05	0.0014881	-	hypothetical protein
GLYMA_11G089800	146.82	457.06	-1.6372	2.09E-05	0.0015001	-	hypothetical protein
GLYMA_08G199600	43.24	137.36	-1.6685	2.11E-05	0.0015075	-	hypothetical protein
GLYMA_08G132200	540.99	1442.72	-1.4155	2.11E-05	0.0015075	-	hypothetical protein
GLYMA_16G093900	272.22	836.89	-1.6186	2.11E-05	0.0015101	-	hypothetical protein
GLYMA_04G240700	92.27	316.02	-1.7769	2.12E-05	0.0015115	-	hypothetical protein
GLYMA_14G011900	49.1	154	-1.6544	2.13E-05	0.0015212	-	hypothetical protein
GLYMA_11G243200	118.05	392.51	-1.7325	2.14E-05	0.0015247	-	hypothetical protein
GLYMA_18G221300	63.37	14.07	2.1872	2.14E-05	0.0015249	-	hypothetical protein
GLYMA_20G174800	42.01	170.64	-2.0158	2.15E-05	0.0015272	-	hypothetical protein
GLYMA_14G145400	24.41	102.86	-2.0774	2.15E-05	0.0015274	-	hypothetical protein
GLYMA_08G044300	189.47	524.8	-1.4678	2.15E-05	0.0015282	-	hypothetical protein
GLYMA_02G000800	317.06	855.8	-1.4318	2.16E-05	0.0015284	-	hypothetical protein
Novel.70265	450.5	90.77	2.3117	2.16E-05	0.0015284	-	-
GLYMA_15G173500	1536.79	4152.85	-1.4339	2.17E-05	0.0015333	-	hypothetical protein
GLYMA_11G071500	32.32	2.78	3.5537	2.17E-05	0.0015336	-	hypothetical protein
GLYMA_13G091200	13.19	66.95	-2.3177	2.18E-05	0.0015413	-	hypothetical protein
GLYMA_06G258000	44.7	178.63	-1.9911	2.20E-05	0.0015524	-	hypothetical protein
GLYMA_14G122000	43.88	161.51	-1.8842	2.20E-05	0.0015524	-	hypothetical protein
GLYMA_02G241100	395.05	1255.16	-1.6679	2.20E-05	0.0015524	-	hypothetical protein
GLYMA_13G251600	34.27	0.63	5.8185	2.23E-05	0.0015713	-	hypothetical protein
GLYMA_01G033800	145.45	499.52	-1.779	2.24E-05	0.0015736	-	hypothetical protein
GLYMA_09G160200	184.98	494.85	-1.4199	2.24E-05	0.0015736	-	hypothetical protein
GLYMA_16G059500	413.61	1162.09	-1.4906	2.24E-05	0.0015736	-	hypothetical protein
GLYMA_03G171100	3849.58	11647.62	-1.5973	2.25E-05	0.0015768	-	hypothetical protein
GLYMA_11G224000	26.91	1.12	4.7896	2.26E-05	0.0015851	-	hypothetical protein
GLYMA_12G217500	452.36	1710.81	-1.9195	2.27E-05	0.0015876	-	hypothetical protein
GLYMA_03G236000	371.72	971.99	-1.386	2.28E-05	0.0015987	-	hypothetical protein
GLYMA_02G094500	279.58	82.6	1.7658	2.30E-05	0.0016106	-	hypothetical protein
GLYMA_20G094500	606.95	1831.43	-1.5939	2.31E-05	0.0016111	-	hypothetical protein
GLYMA_12G141700	128.9	40.08	1.6922	2.31E-05	0.0016111	-	hypothetical protein
GLYMA_11G143100	36.09	182.31	-2.3373	2.31E-05	0.0016111	-	hypothetical protein
GLYMA_05G067800	476.01	1205.56	-1.3407	2.31E-05	0.0016132	-	hypothetical protein
GLYMA_18G272100	1016.74	2579.98	-1.3436	2.32E-05	0.0016183	-	hypothetical protein
GLYMA_20G096100	232.06	591.02	-1.3481	2.33E-05	0.0016212	-	hypothetical protein
GLYMA_07G246500	136.82	18.77	2.8721	2.37E-05	0.001645	-	hypothetical protein
GLYMA_01G085700	30.65	2.76	3.4119	2.38E-05	0.0016523	-	hypothetical protein
GLYMA_20G169000	257.04	646.91	-1.3321	2.39E-05	0.0016523	-	hypothetical protein
GLYMA_03G042700	205.94	570.11	-1.4676	2.38E-05	0.0016523	-	hypothetical protein
GLYMA_16G198600	732.25	2384.5	-1.7031	2.38E-05	0.0016523	-	hypothetical protein
GLYMA_15G042400	76.84	243.02	-1.6629	2.39E-05	0.0016537	-	hypothetical protein
GLYMA_09G202900	188.74	477.42	-1.3385	2.39E-05	0.0016537	-	hypothetical protein
GLYMA_06G010800	76.2	13.69	2.4923	2.42E-05	0.00167	-	hypothetical protein
GLYMA_14G021000	222.19	44.29	2.3306	2.51E-05	0.0017325	-	hypothetical protein
GLYMA_13G254400	158.79	461.1	-1.5393	2.51E-05	0.0017327	-	hypothetical protein
Novel.6754	34.84	2.09	4.1588	2.53E-05	0.0017408	-	-
GLYMA_19G227800	141.88	544.01	-1.9395	2.54E-05	0.0017471	-	hypothetical protein
GLYMA_13G154400	117.28	339.45	-1.5325	2.54E-05	0.0017473	-	hypothetical protein
GLYMA_09G068000	2864.86	6866.56	-1.2611	2.55E-05	0.0017509	-	hypothetical protein
GLYMA_06G137300	1504.44	6227.62	-2.0494	2.56E-05	0.0017547	-	hypothetical protein
GLYMA_18G240700	814.07	2013.12	-1.3061	2.56E-05	0.0017575	-	hypothetical protein
Novel.69928	30.87	135.35	-2.1399	2.57E-05	0.001761	-	-
GLYMA_17G206100	93.88	21.92	2.1002	2.62E-05	0.0017925	-	hypothetical protein
GLYMA_05G218600	66.88	12.15	2.481	2.63E-05	0.0018	-	hypothetical protein
GLYMA_18G233600	215.77	560.89	-1.3785	2.64E-05	0.0018058	-	hypothetical protein
GLYMA_10G053900	7.22	43.79	-2.5948	2.65E-05	0.0018077	-	hypothetical protein
GLYMA_19G233700	587.45	1828.94	-1.6384	2.65E-05	0.0018077	-	hypothetical protein
GLYMA_13G134900	222.09	577.95	-1.3812	2.65E-05	0.0018077	-	hypothetical protein
GLYMA_20G158200	29.28	127.68	-2.1197	2.66E-05	0.0018154	-	hypothetical protein
GLYMA_13G279500	6215.65	18468.74	-1.5711	2.67E-05	0.0018184	-	hypothetical protein
GLYMA_17G103200	179.31	621.1	-1.7918	2.68E-05	0.0018235	-	hypothetical protein
GLYMA_05G207500	663.31	2180.5	-1.7169	2.70E-05	0.0018331	-	hypothetical protein
GLYMA_18G246400	399.25	1038.35	-1.3781	2.71E-05	0.001837	-	hypothetical protein
GLYMA_06G052100	860.87	3025.41	-1.8133	2.71E-05	0.0018383	-	hypothetical protein
GLYMA_09G264900	168.21	496.97	-1.5637	2.71E-05	0.0018383	-	hypothetical protein
GLYMA_09G134800	16.65	96.28	-2.5179	2.72E-05	0.0018416	-	hypothetical protein
GLYMA_07G126800	415.29	1251.03	-1.5907	2.73E-05	0.0018434	-	hypothetical protein
GLYMA_07G150400	88.86	428.85	-2.2702	2.72E-05	0.0018434	-	hypothetical protein
GLYMA_02G009600	521.13	1444.19	-1.4705	2.73E-05	0.0018458	-	hypothetical protein
GLYMA_01G009400	263.04	717.91	-1.4492	2.74E-05	0.0018477	-	hypothetical protein
GLYMA_03G024200	16.1	0	6.5688	2.74E-05	0.0018492	-	hypothetical protein
GLYMA_18G286100	351.21	916.76	-1.3839	2.78E-05	0.00187	-	hypothetical protein
GLYMA_07G076500	20.2	78.98	-1.9706	2.79E-05	0.0018764	-	hypothetical protein
GLYMA_15G182900	33.8	1.97	4.1573	2.81E-05	0.0018925	-	hypothetical protein
GLYMA_03G131600	198.06	67.02	1.5586	2.83E-05	0.0019016	-	hypothetical protein
GLYMA_11G025600	608.59	164.16	1.8935	2.85E-05	0.0019129	-	hypothetical protein
Novel.33498	68.63	9.24	2.8848	2.86E-05	0.0019196	-	-
GLYMA_17G116600	18.14	83.22	-2.1833	2.87E-05	0.0019213	-	hypothetical protein
GLYMA_15G001700	194.6	819.49	-2.074	2.89E-05	0.0019331	-	hypothetical protein
GLYMA_10G192400	502.74	1364.34	-1.4397	2.90E-05	0.0019377	-	hypothetical protein
GLYMA_05G182800	62.75	7.47	3.1159	2.92E-05	0.0019522	-	hypothetical protein
Novel.63309	42.25	5.44	2.9584	2.94E-05	0.0019614	-	-
GLYMA_04G067400	90.7	16	2.5058	2.97E-05	0.0019785	-	hypothetical protein
GLYMA_05G186100	31.43	0.88	5.1291	2.97E-05	0.0019785	-	hypothetical protein
GLYMA_06G118900	31.96	1.44	4.4311	2.98E-05	0.0019825	-	hypothetical protein
GLYMA_09G282200	358.22	1011.37	-1.4974	2.98E-05	0.0019825	-	hypothetical protein
GLYMA_08G065000	136.83	380.84	-1.4775	2.98E-05	0.0019828	-	hypothetical protein
GLYMA_07G140200	277.81	799.77	-1.5251	2.99E-05	0.0019828	-	hypothetical protein
GLYMA_07G050100	153.62	457.41	-1.575	2.98E-05	0.0019828	-	hypothetical protein
GLYMA_04G236200	294.54	1285.67	-2.1253	2.99E-05	0.0019857	-	hypothetical protein
GLYMA_04G022300	251.73	688.34	-1.451	3.00E-05	0.001988	-	hypothetical protein
Novel.36741	12.47	0	6.2045	3.00E-05	0.0019901	-	-
GLYMA_13G372500	165.78	438.34	-1.4019	3.01E-05	0.0019921	-	hypothetical protein
GLYMA_12G062000	66.28	224.4	-1.7553	3.02E-05	0.0019981	-	hypothetical protein
GLYMA_05G045300	34.53	2.73	3.6555	3.03E-05	0.0020037	-	hypothetical protein
GLYMA_11G110900	57.59	172.08	-1.5836	3.04E-05	0.0020037	-	hypothetical protein
Novel.26166	248.72	857.34	-1.7851	3.04E-05	0.0020037	-	-
GLYMA_15G052900	39.05	3.74	3.4026	3.06E-05	0.0020132	-	hypothetical protein
GLYMA_02G041800	134.09	442.37	-1.7223	3.06E-05	0.0020132	-	hypothetical protein
GLYMA_05G219000	1364.97	3851.35	-1.4965	3.06E-05	0.0020142	-	hypothetical protein
Novel.39596	30.24	3.79	3.0257	3.07E-05	0.0020169	-	-
GLYMA_13G147300	192.32	669.65	-1.7999	3.07E-05	0.0020194	-	hypothetical protein
GLYMA_11G253900	2040.57	5209.31	-1.3521	3.08E-05	0.0020194	-	hypothetical protein
GLYMA_13G150700	275.84	925.16	-1.7455	3.08E-05	0.00202	-	hypothetical protein
GLYMA_13G325900	2601.24	8008.73	-1.6223	3.09E-05	0.0020243	-	hypothetical protein
GLYMA_08G106900	182.82	532.21	-1.5438	3.11E-05	0.0020342	-	hypothetical protein
Novel.4191	8.67	61.12	-2.8046	3.11E-05	0.0020352	-	-
GLYMA_17G166200	137.85	442.14	-1.6819	3.13E-05	0.0020488	-	hypothetical protein
GLYMA_08G361200	519.15	1324.88	-1.3513	3.14E-05	0.0020494	-	hypothetical protein
GLYMA_03G153400	81.1	11.03	2.8882	3.14E-05	0.0020494	-	hypothetical protein
GLYMA_12G222000	1465.61	3828.5	-1.3852	3.14E-05	0.0020498	-	hypothetical protein
GLYMA_16G092200	144.37	389.47	-1.4322	3.16E-05	0.0020578	-	hypothetical protein
GLYMA_11G016600	62.69	286.48	-2.1882	3.17E-05	0.0020616	-	hypothetical protein
GLYMA_02G165500	73.33	233.06	-1.666	3.17E-05	0.002063	-	hypothetical protein
GLYMA_05G193900	45.93	6.39	2.8707	3.23E-05	0.0021001	-	hypothetical protein
GLYMA_19G109000	1221.74	3060.48	-1.3248	3.24E-05	0.0021069	-	hypothetical protein
GLYMA_08G248000	38.4	3.88	3.3431	3.26E-05	0.0021158	-	hypothetical protein
GLYMA_10G275200	140.98	384.22	-1.4495	3.27E-05	0.0021185	-	hypothetical protein
GLYMA_16G198200	670.46	1721.46	-1.3607	3.27E-05	0.0021211	-	hypothetical protein
GLYMA_17G007600	1533.82	4051.43	-1.4013	3.28E-05	0.0021236	-	hypothetical protein
GLYMA_07G080400	585.51	1470.45	-1.329	3.29E-05	0.0021282	-	hypothetical protein
GLYMA_09G139200	74.04	295.66	-1.9934	3.31E-05	0.002137	-	hypothetical protein
GLYMA_13G117100	9.62	52.98	-2.4487	3.31E-05	0.0021383	-	hypothetical protein
GLYMA_07G266500	884.35	2544.48	-1.5246	3.32E-05	0.0021404	-	hypothetical protein
GLYMA_15G251800	131.03	23.49	2.4652	3.32E-05	0.0021423	-	hypothetical protein
GLYMA_12G170500	751.67	2358.71	-1.6496	3.33E-05	0.002146	-	hypothetical protein
GLYMA_11G121900	81.3	288.5	-1.8266	3.34E-05	0.0021473	-	hypothetical protein
GLYMA_18G149500	12.55	0	6.2129	3.35E-05	0.0021528	-	hypothetical protein
GLYMA_08G044400	253.31	710.04	-1.4879	3.36E-05	0.0021588	-	hypothetical protein
GLYMA_12G174700	1753.88	5854.92	-1.739	3.40E-05	0.002186	-	hypothetical protein
GLYMA_08G091600	467.41	1233.9	-1.4002	3.43E-05	0.0022002	-	hypothetical protein
GLYMA_08G361500	2652.4	6421.03	-1.2755	3.43E-05	0.0022002	-	hypothetical protein
GLYMA_02G125600	3723.8	8939.22	-1.2634	3.44E-05	0.002202	-	hypothetical protein
GLYMA_13G142800	48.61	158.42	-1.7165	3.45E-05	0.0022095	-	hypothetical protein
GLYMA_11G071100	63.87	11.89	2.4587	3.46E-05	0.0022114	-	hypothetical protein
GLYMA_01G013300	679.84	41.95	4.0187	3.47E-05	0.0022151	-	hypothetical protein
GLYMA_01G217400	20.91	88.11	-2.067	3.47E-05	0.0022151	-	hypothetical protein
GLYMA_04G102700	105.38	29.97	1.8283	3.47E-05	0.0022151	-	hypothetical protein
GLYMA_08G178500	445.48	1187.16	-1.4148	3.47E-05	0.0022151	-	hypothetical protein
GLYMA_14G073500	30.17	130.57	-2.1073	3.50E-05	0.002231	-	hypothetical protein
GLYMA_03G078700	1045.2	3556.24	-1.7662	3.51E-05	0.0022365	-	hypothetical protein
GLYMA_17G076500	370.06	959.09	-1.3749	3.55E-05	0.0022587	-	hypothetical protein
GLYMA_11G230700	262.39	750.58	-1.5171	3.55E-05	0.0022587	-	hypothetical protein
GLYMA_17G232200	152.1	477.33	-1.65	3.60E-05	0.0022832	-	hypothetical protein
GLYMA_06G227300	30.39	2.57	3.6011	3.60E-05	0.0022858	-	hypothetical protein
GLYMA_10G057500	404.09	1142.35	-1.4991	3.62E-05	0.0022946	-	hypothetical protein
GLYMA_05G030700	495.7	1390.66	-1.4876	3.63E-05	0.0022978	-	hypothetical protein
GLYMA_03G245600	48.29	159.46	-1.7172	3.63E-05	0.0023008	-	hypothetical protein
GLYMA_12G198900	15.45	0	6.5057	3.65E-05	0.002311	-	hypothetical protein
GLYMA_02G211000	127.99	418.52	-1.7072	3.66E-05	0.0023136	-	hypothetical protein
GLYMA_04G046200	643.9	1975.52	-1.617	3.68E-05	0.0023246	-	hypothetical protein
GLYMA_18G092400	20.94	0.85	4.5415	3.70E-05	0.0023368	-	hypothetical protein
GLYMA_06G093000	45.5	145.73	-1.6806	3.71E-05	0.0023379	-	hypothetical protein
GLYMA_03G016300	278.65	868.04	-1.6388	3.74E-05	0.0023536	-	hypothetical protein
GLYMA_14G066400	342.46	924.47	-1.4331	3.74E-05	0.0023556	-	hypothetical protein
GLYMA_07G234500	1368.69	3466.45	-1.3407	3.75E-05	0.0023583	-	hypothetical protein
Novel.66599	202.49	48.9	2.0527	3.75E-05	0.002359	-	-
GLYMA_12G107000	188.5	550.86	-1.5457	3.77E-05	0.0023668	-	hypothetical protein
GLYMA_17G230100	544.81	1296.89	-1.2507	3.80E-05	0.0023852	-	hypothetical protein
GLYMA_04G049900	1964	5007.28	-1.3502	3.82E-05	0.0023967	-	hypothetical protein
GLYMA_02G255000	3659.5	11968.75	-1.7095	3.84E-05	0.0024081	-	hypothetical protein
GLYMA_10G199000	7.42	52.66	-2.8411	3.86E-05	0.0024132	-	hypothetical protein
GLYMA_07G133900	2754.07	12696.35	-2.2047	3.86E-05	0.0024132	-	hypothetical protein
GLYMA_01G171700	37.84	210.38	-2.4752	3.88E-05	0.0024222	-	hypothetical protein
GLYMA_13G253400	265.48	719.95	-1.4402	3.88E-05	0.0024222	-	hypothetical protein
GLYMA_05G201700	33.95	130.81	-1.944	3.89E-05	0.0024267	-	hypothetical protein
GLYMA_03G223600	296.1	1199.24	-2.0173	3.90E-05	0.0024349	-	hypothetical protein
GLYMA_10G182000	366.71	1006.76	-1.4573	3.92E-05	0.0024402	-	hypothetical protein
GLYMA_13G219100	2243.01	5386.7	-1.264	3.96E-05	0.0024634	-	hypothetical protein
GLYMA_13G071900	109.12	283.61	-1.3771	3.96E-05	0.0024647	-	hypothetical protein
GLYMA_07G258600	484.14	1213.44	-1.3252	3.97E-05	0.0024677	-	hypothetical protein
GLYMA_04G076400	32.64	147.09	-2.1759	4.00E-05	0.0024816	-	hypothetical protein
GLYMA_13G099800	71.7	13.35	2.4518	4.00E-05	0.0024816	-	hypothetical protein
GLYMA_01G135200	74.18	7.38	3.3503	4.02E-05	0.0024911	-	hypothetical protein
GLYMA_20G021500	54.52	193.15	-1.8233	4.03E-05	0.0024959	-	hypothetical protein
GLYMA_08G338800	38.74	3.97	3.2479	4.04E-05	0.0025037	-	hypothetical protein
GLYMA_09G044800	2512.31	6773.48	-1.4308	4.05E-05	0.0025042	-	hypothetical protein
GLYMA_20G131600	468.5	1138.34	-1.2808	4.06E-05	0.0025118	-	hypothetical protein
GLYMA_13G241700	114.81	311.28	-1.4357	4.13E-05	0.0025495	-	hypothetical protein
GLYMA_14G062300	4431.65	12097.64	-1.4488	4.15E-05	0.0025617	-	hypothetical protein
GLYMA_18G272500	38.83	125.53	-1.6879	4.17E-05	0.002574	-	hypothetical protein
GLYMA_02G119300	59.33	278.89	-2.2315	4.20E-05	0.0025885	-	hypothetical protein
GLYMA_09G139000	44.93	8.47	2.4265	4.21E-05	0.0025919	-	hypothetical protein
GLYMA_11G020300	668.87	2142.86	-1.6802	4.21E-05	0.0025932	-	hypothetical protein
GLYMA_13G172600	101.42	346.82	-1.769	4.24E-05	0.0026039	-	hypothetical protein
GLYMA_12G135600	1195.23	3272.51	-1.4531	4.29E-05	0.0026329	-	hypothetical protein
GLYMA_08G354800	736.51	1719.49	-1.2232	4.30E-05	0.0026372	-	hypothetical protein
GLYMA_12G181900	393.15	967.58	-1.2999	4.33E-05	0.0026559	-	hypothetical protein
GLYMA_11G070700	54.5	6.19	3.1723	4.35E-05	0.0026644	-	hypothetical protein
GLYMA_08G111000	579.2	1516.65	-1.3881	4.35E-05	0.0026645	-	Beta-galactosidase 9 [Source:Projected from Arabidopsis thaliana (AT2G32810) UniProtKB/Swiss-Prot;Acc:Q9SCV3]
GLYMA_12G228200	233.3	743.57	-1.6728	4.36E-05	0.0026654	-	hypothetical protein
GLYMA_05G041500	5.28	35.03	-2.7323	4.37E-05	0.0026696	-	hypothetical protein
GLYMA_02G254100	26.95	1.23	4.4698	4.37E-05	0.002671	-	hypothetical protein
Novel.39498	65.94	16.47	2.0038	4.37E-05	0.0026711	-	-
GLYMA_13G355000	173.97	46.33	1.9185	4.39E-05	0.0026778	-	hypothetical protein
GLYMA_13G328800	9.07	334.8	-5.2068	4.39E-05	0.0026778	-	hypothetical protein
GLYMA_03G178300	358.95	1006.84	-1.4874	4.42E-05	0.0026908	-	hypothetical protein
GLYMA_19G059700	84.65	11.59	2.8643	4.43E-05	0.0026946	-	hypothetical protein
GLYMA_04G051600	620.77	1516.7	-1.2887	4.43E-05	0.0026952	-	hypothetical protein
GLYMA_06G148600	400.22	1111.7	-1.4734	4.44E-05	0.0026981	-	hypothetical protein
GLYMA_13G112400	255.82	746.25	-1.5441	4.47E-05	0.0027169	-	hypothetical protein
GLYMA_09G229200	369.75	99.39	1.8916	4.50E-05	0.002731	-	hypothetical protein
GLYMA_12G171600	28.18	2	3.8957	4.52E-05	0.002741	-	hypothetical protein
GLYMA_12G081700	47.48	4.54	3.4555	4.53E-05	0.0027425	-	hypothetical protein
GLYMA_16G180800	57.39	235.27	-2.0299	4.54E-05	0.0027476	-	hypothetical protein
GLYMA_18G182000	331.1	980.83	-1.5667	4.54E-05	0.0027496	-	hypothetical protein
GLYMA_17G065200	1031.55	3242.66	-1.6519	4.56E-05	0.0027579	-	hypothetical protein
GLYMA_01G179600	90.43	16.14	2.4977	4.57E-05	0.0027586	-	hypothetical protein
GLYMA_03G138000	1821.19	4445.21	-1.2874	4.57E-05	0.0027615	-	hypothetical protein
GLYMA_04G174800	361.1	893.07	-1.306	4.61E-05	0.0027792	-	hypothetical protein
GLYMA_10G068900	217.91	620.64	-1.5099	4.61E-05	0.0027792	-	hypothetical protein
GLYMA_12G010100	642.33	1614.25	-1.3296	4.64E-05	0.002795	-	hypothetical protein
GLYMA_06G042400	675.6	1888.35	-1.4832	4.68E-05	0.0028127	-	hypothetical protein
GLYMA_07G057400	652.87	1868.16	-1.5166	4.68E-05	0.0028127	-	hypothetical protein
GLYMA_12G001900	1092.5	2644.47	-1.2752	4.68E-05	0.0028127	-	hypothetical protein
GLYMA_18G265800	26.36	2.59	3.3134	4.69E-05	0.0028153	-	hypothetical protein
GLYMA_04G051000	79.81	18.32	2.1318	4.70E-05	0.0028153	-	hypothetical protein
GLYMA_15G177400	129.4	338.84	-1.3891	4.69E-05	0.0028153	-	hypothetical protein
GLYMA_19G093500	99.74	323.05	-1.6963	4.71E-05	0.0028206	-	hypothetical protein
GLYMA_05G038300	184.09	487.27	-1.4048	4.72E-05	0.0028281	-	hypothetical protein
GLYMA_14G219600	645.49	1847.29	-1.5171	4.74E-05	0.0028342	-	hypothetical protein
GLYMA_08G105400	144.59	387.74	-1.4218	4.76E-05	0.0028442	-	hypothetical protein
GLYMA_17G102400	1891.79	5022.06	-1.4084	4.76E-05	0.0028455	-	hypothetical protein
GLYMA_02G283200	73.87	299.87	-2.0211	4.77E-05	0.0028456	-	hypothetical protein
GLYMA_02G028700	308.9	1025.67	-1.7304	4.78E-05	0.0028489	-	hypothetical protein
GLYMA_06G308600	909.88	2111.6	-1.2144	4.78E-05	0.0028504	-	hypothetical protein
GLYMA_19G115800	206.25	579.18	-1.4877	4.82E-05	0.0028685	-	hypothetical protein
GLYMA_19G053500	318.64	14.41	4.4681	4.83E-05	0.0028719	-	hypothetical protein
GLYMA_06G169800	140.83	32.5	2.1215	4.84E-05	0.0028723	-	hypothetical protein
GLYMA_13G148500	332.35	994.06	-1.5815	4.84E-05	0.0028723	-	hypothetical protein
GLYMA_16G030200	257.72	904.23	-1.8105	4.83E-05	0.0028723	-	hypothetical protein
GLYMA_11G069500	22.37	108.56	-2.2681	4.84E-05	0.0028723	-	hypothetical protein
GLYMA_04G224200	319.94	898.43	-1.4889	4.86E-05	0.0028813	-	hypothetical protein
GLYMA_15G272600	940.93	2145.81	-1.1895	4.87E-05	0.0028814	-	hypothetical protein
GLYMA_08G220300	102.35	293.04	-1.5194	4.87E-05	0.0028814	-	hypothetical protein
GLYMA_04G018600	570.06	1724.48	-1.5965	4.88E-05	0.0028854	-	hypothetical protein
GLYMA_01G027500	1863.06	4346.18	-1.2222	4.89E-05	0.002887	-	hypothetical protein
GLYMA_02G006100	8.88	54.83	-2.5986	4.89E-05	0.002887	-	hypothetical protein
GLYMA_01G232500	1085.42	2852.51	-1.394	4.90E-05	0.0028888	-	hypothetical protein
GLYMA_15G027200	86.4	245.96	-1.5125	4.90E-05	0.0028888	-	hypothetical protein
GLYMA_14G062700	81.84	216.15	-1.4019	4.89E-05	0.0028888	-	hypothetical protein
GLYMA_18G204800	822.22	2595.03	-1.6578	4.95E-05	0.0029088	-	hypothetical protein
GLYMA_06G028200	464.19	155.21	1.5804	4.94E-05	0.0029088	-	hypothetical protein
GLYMA_09G054900	22.84	108.39	-2.2517	4.95E-05	0.0029088	-	hypothetical protein
GLYMA_20G026000	268.8	674.78	-1.3275	4.98E-05	0.0029242	-	hypothetical protein
GLYMA_01G226000	418.72	1155.66	-1.4647	5.03E-05	0.0029519	-	hypothetical protein
Novel.38949	2622.17	7394.84	-1.4956	5.03E-05	0.0029519	-	-
GLYMA_01G110500	326.28	850.87	-1.3819	5.07E-05	0.0029715	-	hypothetical protein
GLYMA_11G026200	19.21	88.2	-2.1983	5.12E-05	0.0029985	-	hypothetical protein
Novel.28504	2.5	40.23	-3.9296	5.14E-05	0.0030073	-	-
GLYMA_16G068200	8.47	52.21	-2.6236	5.15E-05	0.0030126	-	hypothetical protein
GLYMA_07G089300	37.34	5.4	2.782	5.15E-05	0.0030126	-	hypothetical protein
GLYMA_17G046800	277.8	792.51	-1.513	5.16E-05	0.0030149	-	hypothetical protein
GLYMA_09G273500	771.16	2217.91	-1.5244	5.17E-05	0.0030158	-	hypothetical protein
GLYMA_13G185900	55.95	7.47	2.9324	5.17E-05	0.0030158	-	hypothetical protein
ENSRNA050003322	651.58	197.1	1.7269	5.18E-05	0.003018	SSU_rRNA_eukarya	Eukaryotic small subunit ribosomal RNA
GLYMA_17G049700	700.89	1845.62	-1.3967	5.18E-05	0.0030187	-	hypothetical protein
GLYMA_09G272100	149.57	476.04	-1.6684	5.21E-05	0.0030302	-	hypothetical protein
GLYMA_09G004700	333.13	983.46	-1.5613	5.22E-05	0.0030308	-	hypothetical protein
GLYMA_13G085100	254.91	664.75	-1.3844	5.22E-05	0.0030308	-	hypothetical protein
GLYMA_05G154100	188.86	488.46	-1.37	5.21E-05	0.0030308	-	hypothetical protein
GLYMA_13G369800	640.57	2322.44	-1.8579	5.23E-05	0.0030373	-	hypothetical protein
GLYMA_05G119500	273.73	721.36	-1.3974	5.25E-05	0.0030454	-	hypothetical protein
GLYMA_03G045400	834.24	2123.07	-1.3472	5.26E-05	0.0030458	-	hypothetical protein
GLYMA_10G223300	261.25	824.65	-1.66	5.30E-05	0.0030676	-	hypothetical protein
GLYMA_19G013000	321.23	1439.35	-2.1632	5.31E-05	0.0030676	-	hypothetical protein
GLYMA_09G036300	176.37	469.28	-1.4138	5.30E-05	0.0030676	-	hypothetical protein
GLYMA_07G153800	351.42	1282.81	-1.8673	5.31E-05	0.0030676	-	hypothetical protein
GLYMA_11G131800	193.73	682.86	-1.8176	5.31E-05	0.0030676	-	hypothetical protein
GLYMA_16G149500	342.79	841.2	-1.295	5.32E-05	0.00307	-	hypothetical protein
GLYMA_04G033300	149.54	387.09	-1.3748	5.35E-05	0.0030822	-	hypothetical protein
GLYMA_13G320500	53.75	154.26	-1.5259	5.37E-05	0.0030927	-	hypothetical protein
GLYMA_10G028300	15.07	65.29	-2.1253	5.39E-05	0.0031053	-	hypothetical protein
GLYMA_18G239100	23.37	2.11	3.4655	5.42E-05	0.0031159	-	hypothetical protein
GLYMA_20G203000	385.65	1049.66	-1.4444	5.42E-05	0.0031159	-	hypothetical protein
GLYMA_03G171200	56.95	227.54	-1.9966	5.42E-05	0.0031159	-	hypothetical protein
GLYMA_20G140400	382.18	1001.89	-1.3904	5.43E-05	0.0031164	-	hypothetical protein
Novel.40235	40.83	127.03	-1.641	5.45E-05	0.0031242	-	-
Novel.62760	11.86	0	6.131	5.45E-05	0.0031242	-	-
GLYMA_09G138000	36.02	5.61	2.7002	5.48E-05	0.0031385	-	hypothetical protein
GLYMA_15G167500	1305.74	3339.95	-1.355	5.50E-05	0.0031434	-	hypothetical protein
Novel.2816	20.21	0.63	5.0506	5.50E-05	0.0031434	-	-
Novel.27190	5.31	35.34	-2.7015	5.51E-05	0.0031485	-	-
GLYMA_17G175400	124.92	388.65	-1.6376	5.52E-05	0.0031543	-	hypothetical protein
GLYMA_18G294100	18.03	0.25	5.7658	5.58E-05	0.0031765	-	hypothetical protein
GLYMA_08G070300	1918.18	4460.37	-1.2175	5.57E-05	0.0031765	-	hypothetical protein
GLYMA_13G054200	26.92	90.94	-1.7678	5.57E-05	0.0031765	-	hypothetical protein
GLYMA_07G035800	176.91	561.64	-1.666	5.57E-05	0.0031765	-	hypothetical protein
GLYMA_04G042900	425.63	1137.41	-1.4181	5.63E-05	0.0032031	-	hypothetical protein
GLYMA_19G086500	30.03	2.85	3.3509	5.64E-05	0.0032098	-	hypothetical protein
GLYMA_19G175900	733.59	1817.2	-1.3086	5.66E-05	0.0032168	-	hypothetical protein
GLYMA_14G010700	227.23	745.5	-1.712	5.67E-05	0.0032173	-	hypothetical protein
GLYMA_09G199600	223.85	735.2	-1.717	5.68E-05	0.0032215	-	hypothetical protein
GLYMA_19G259500	33.99	120.68	-1.8256	5.70E-05	0.0032333	-	hypothetical protein
GLYMA_03G257900	697.96	1852.12	-1.4076	5.72E-05	0.0032388	-	hypothetical protein
GLYMA_15G268800	659.21	1701.91	-1.3685	5.72E-05	0.0032402	-	hypothetical protein
GLYMA_14G159600	1078.13	3357.87	-1.6388	5.74E-05	0.0032475	-	hypothetical protein
GLYMA_06G051900	110.57	29.82	1.9066	5.75E-05	0.0032488	-	hypothetical protein
GLYMA_17G226600	303.82	857.26	-1.4967	5.75E-05	0.0032488	-	hypothetical protein
GLYMA_04G075800	1312.64	3692.65	-1.4922	5.77E-05	0.0032579	-	hypothetical protein
GLYMA_13G089200	81.78	260.72	-1.6669	5.77E-05	0.0032579	-	hypothetical protein
GLYMA_13G283800	8.23	45.05	-2.4173	5.78E-05	0.0032589	-	hypothetical protein
GLYMA_18G081200	290.71	766.44	-1.399	5.79E-05	0.0032635	-	hypothetical protein
GLYMA_08G354700	413.13	1111.75	-1.4287	5.82E-05	0.0032766	-	hypothetical protein
GLYMA_18G154900	982.78	3240.57	-1.7213	5.84E-05	0.0032846	-	hypothetical protein
GLYMA_17G156000	108.7	20.05	2.4358	5.90E-05	0.0033171	-	hypothetical protein
GLYMA_05G246500	1126.77	396.99	1.5055	5.91E-05	0.0033189	-	hypothetical protein
GLYMA_09G266000	919.55	2168.29	-1.2379	5.94E-05	0.003329	-	hypothetical protein
GLYMA_08G177100	909.68	2087.16	-1.1981	5.93E-05	0.003329	-	hypothetical protein
GLYMA_17G019400	93.17	24.64	1.9317	5.94E-05	0.003329	-	hypothetical protein
GLYMA_09G166300	15.49	84.05	-2.4388	5.95E-05	0.0033344	-	hypothetical protein
GLYMA_01G048500	838.07	1946.36	-1.2156	5.98E-05	0.0033439	-	hypothetical protein
GLYMA_01G154900	309.84	924.19	-1.5766	5.98E-05	0.0033439	-	Probable carotenoid cleavage dioxygenase 4, chloroplastic [Source:Projected from Arabidopsis thaliana (AT4G19170) UniProtKB/Swiss-Prot;Acc:O49675]
GLYMA_03G012600	294.35	802.85	-1.4473	5.99E-05	0.0033505	-	hypothetical protein
GLYMA_07G041300	35.59	112.36	-1.6688	6.01E-05	0.0033581	-	hypothetical protein
GLYMA_09G049700	947.16	2533.04	-1.4188	6.04E-05	0.0033694	-	hypothetical protein
GLYMA_07G020500	302.84	809.57	-1.4176	6.04E-05	0.0033694	-	hypothetical protein
GLYMA_01G202200	233.7	870.61	-1.8969	6.07E-05	0.0033819	-	hypothetical protein
GLYMA_10G058200	6990.67	25099.42	-1.8441	6.07E-05	0.0033819	-	hypothetical protein
GLYMA_13G215500	261.07	822.67	-1.656	6.08E-05	0.0033853	-	hypothetical protein
GLYMA_17G019600	87.71	15.36	2.5157	6.12E-05	0.0034044	-	hypothetical protein
GLYMA_20G223800	84.42	236.19	-1.4872	6.20E-05	0.003447	-	hypothetical protein
GLYMA_10G210900	356.84	865.7	-1.2784	6.23E-05	0.0034616	-	hypothetical protein
GLYMA_15G156400	1086.49	2727.61	-1.3278	6.26E-05	0.0034735	-	hypothetical protein
GLYMA_14G002700	234.17	632.42	-1.4345	6.26E-05	0.0034735	-	hypothetical protein
GLYMA_16G023400	7.23	53.96	-2.9135	6.27E-05	0.0034735	-	hypothetical protein
Novel.36377	16.7	0.37	5.6736	6.27E-05	0.0034735	-	-
GLYMA_10G107700	596.77	1498.26	-1.3283	6.29E-05	0.0034821	-	hypothetical protein
GLYMA_08G341300	98.18	17.23	2.5416	6.31E-05	0.0034863	-	hypothetical protein
GLYMA_08G019300	1089.51	2620.28	-1.2659	6.32E-05	0.0034863	-	hypothetical protein
GLYMA_13G306100	61.23	191.5	-1.6463	6.31E-05	0.0034863	-	hypothetical protein
GLYMA_03G073500	441.42	1249.2	-1.501	6.31E-05	0.0034863	-	hypothetical protein
GLYMA_04G107100	138.45	388.48	-1.4868	6.34E-05	0.003496	-	hypothetical protein
GLYMA_09G173800	148.84	474.54	-1.6708	6.34E-05	0.003496	-	hypothetical protein
GLYMA_16G031700	32.59	206.01	-2.6548	6.38E-05	0.0035143	-	hypothetical protein
GLYMA_04G221600	498.7	1299.05	-1.3813	6.39E-05	0.0035145	-	hypothetical protein
GLYMA_06G039000	682.63	1943.91	-1.5097	6.39E-05	0.0035145	-	hypothetical protein
GLYMA_17G113100	10.16	52.25	-2.3393	6.39E-05	0.003515	-	hypothetical protein
GLYMA_08G093900	1080.26	2629.57	-1.2837	6.41E-05	0.0035236	-	hypothetical protein
Novel.15193	20.2	0.75	5.0065	6.43E-05	0.0035285	-	-
GLYMA_04G157800	355.5	112.98	1.6505	6.44E-05	0.0035304	-	hypothetical protein
GLYMA_09G235200	160.85	523.85	-1.7014	6.44E-05	0.0035304	-	hypothetical protein
GLYMA_12G075600	20.75	79.44	-1.9291	6.47E-05	0.0035432	-	hypothetical protein
GLYMA_17G042900	258.91	739.34	-1.5129	6.49E-05	0.0035515	-	hypothetical protein
GLYMA_05G168400	271.3	881.68	-1.7004	6.51E-05	0.0035596	-	hypothetical protein
GLYMA_05G206100	201.45	591.68	-1.553	6.52E-05	0.0035652	-	hypothetical protein
GLYMA_07G083800	11.82	69.43	-2.5628	6.53E-05	0.0035674	-	hypothetical protein
GLYMA_13G166500	588.75	235.44	1.3203	6.57E-05	0.0035864	-	hypothetical protein
GLYMA_17G030300	1069.43	306.63	1.804	6.59E-05	0.0035905	-	hypothetical protein
GLYMA_11G099700	169.09	41.86	2.0109	6.58E-05	0.0035905	-	hypothetical protein
GLYMA_13G288400	367.57	861.99	-1.2288	6.63E-05	0.0036055	-	hypothetical protein
GLYMA_03G175000	915.96	2475.61	-1.4341	6.63E-05	0.0036055	-	hypothetical protein
Novel.29596	146.79	41.36	1.8331	6.63E-05	0.0036055	-	-
GLYMA_06G031400	18.17	67.11	-1.8925	6.66E-05	0.0036183	-	hypothetical protein
GLYMA_04G190400	226.59	631	-1.4769	6.69E-05	0.0036337	-	hypothetical protein
GLYMA_11G197900	814.08	2452.39	-1.5909	6.69E-05	0.0036337	-	hypothetical protein
GLYMA_07G007100	45.08	4.28	3.4045	6.72E-05	0.0036479	-	hypothetical protein
GLYMA_08G254200	315.59	878.24	-1.4754	6.74E-05	0.0036494	-	hypothetical protein
GLYMA_16G143900	38.96	3.19	3.6473	6.73E-05	0.0036494	-	hypothetical protein
GLYMA_06G313600	401.06	1103.04	-1.4592	6.76E-05	0.0036573	-	hypothetical protein
GLYMA_17G062500	175.32	450.44	-1.361	6.76E-05	0.0036573	-	hypothetical protein
GLYMA_14G223000	518.48	1701.29	-1.7139	6.79E-05	0.0036707	-	hypothetical protein
GLYMA_14G151400	411.01	1038.42	-1.3369	6.81E-05	0.0036792	-	hypothetical protein
Novel.70615	27.05	91.13	-1.7662	6.86E-05	0.003702	-	-
GLYMA_17G015500	59.82	9.9	2.5892	6.90E-05	0.0037222	-	hypothetical protein
GLYMA_15G034100	179.66	7.7	4.5259	6.92E-05	0.003731	-	1-acyl-sn-glycerol-3-phosphate acyltransferase 3 [Source:Projected from Arabidopsis thaliana (AT1G51260) UniProtKB/Swiss-Prot;Acc:Q9SYC8]
GLYMA_02G069000	532.75	1278.44	-1.2629	6.93E-05	0.0037336	-	hypothetical protein
GLYMA_05G119100	1149.74	2796.66	-1.2824	6.96E-05	0.0037482	-	hypothetical protein
Novel.37902	9.93	68.17	-2.7422	6.96E-05	0.0037482	-	-
GLYMA_13G265700	261.35	971.75	-1.894	6.97E-05	0.0037497	-	hypothetical protein
GLYMA_14G215900	25.13	88.18	-1.8287	7.00E-05	0.0037613	-	hypothetical protein
GLYMA_13G133600	11.61	0	6.0931	7.01E-05	0.0037637	-	hypothetical protein
GLYMA_04G114200	39.29	3.46	3.5241	7.03E-05	0.0037721	-	hypothetical protein
GLYMA_15G025800	317.23	953.11	-1.5873	7.05E-05	0.0037813	-	hypothetical protein
GLYMA_01G161100	1567.57	4138.02	-1.4005	7.06E-05	0.0037858	-	hypothetical protein
GLYMA_05G183200	34.98	130.72	-1.9054	7.07E-05	0.0037879	-	hypothetical protein
Novel.59320	236.39	39.8	2.5827	7.08E-05	0.0037879	-	-
GLYMA_10G171200	7.66	40.45	-2.4271	7.09E-05	0.0037895	-	hypothetical protein
GLYMA_19G085100	1628.55	4716.33	-1.5339	7.09E-05	0.0037895	-	hypothetical protein
GLYMA_13G117400	122.89	25.37	2.2796	7.10E-05	0.0037918	-	hypothetical protein
GLYMA_16G141300	91.58	321.41	-1.8136	7.12E-05	0.0037959	-	hypothetical protein
GLYMA_16G154200	404.93	1039.84	-1.3603	7.12E-05	0.0037959	-	hypothetical protein
GLYMA_04G077300	1274.74	3292.61	-1.369	7.13E-05	0.0038013	-	hypothetical protein
GLYMA_15G206300	24.41	111.17	-2.1809	7.17E-05	0.0038209	-	hypothetical protein
GLYMA_17G255800	940.56	2228.84	-1.2448	7.18E-05	0.0038219	-	hypothetical protein
GLYMA_03G074000	3764.48	9988.06	-1.4077	7.20E-05	0.0038291	-	hypothetical protein
GLYMA_06G321500	20.41	0.63	5.0664	7.24E-05	0.0038434	-	hypothetical protein
GLYMA_19G142700	2255.28	5838.65	-1.3724	7.23E-05	0.0038434	-	hypothetical protein
GLYMA_09G239900	317.91	73.64	2.1168	7.24E-05	0.0038434	-	hypothetical protein
GLYMA_01G168900	1036.18	2441.57	-1.2367	7.26E-05	0.0038514	-	hypothetical protein
GLYMA_15G117900	110.61	361.48	-1.7074	7.27E-05	0.0038514	-	hypothetical protein
GLYMA_10G079400	54.37	189.03	-1.7986	7.26E-05	0.0038514	-	hypothetical protein
GLYMA_03G085500	141.22	44.2	1.6844	7.30E-05	0.0038616	-	hypothetical protein
GLYMA_11G225000	20.22	0.3	5.9409	7.30E-05	0.0038616	-	hypothetical protein
GLYMA_08G145600	2651.23	7789.6	-1.5548	7.33E-05	0.0038769	-	hypothetical protein
GLYMA_08G116800	107.86	289.66	-1.4284	7.34E-05	0.0038781	-	hypothetical protein
GLYMA_04G036300	472.64	1151.85	-1.2855	7.37E-05	0.0038914	-	hypothetical protein
GLYMA_19G204000	341.49	879.77	-1.3654	7.43E-05	0.0039214	-	hypothetical protein
GLYMA_01G197500	706.63	1628.26	-1.2048	7.44E-05	0.003924	-	hypothetical protein
Novel.63308	33.18	3.49	3.2191	7.46E-05	0.0039306	-	-
GLYMA_18G298500	975.16	2713.15	-1.4761	7.53E-05	0.0039648	-	hypothetical protein
GLYMA_10G090700	1777.27	4137.05	-1.219	7.55E-05	0.0039742	-	hypothetical protein
GLYMA_09G081800	537.91	1428.6	-1.4097	7.58E-05	0.0039863	-	hypothetical protein
GLYMA_08G324100	147.27	1.69	6.4188	7.59E-05	0.0039915	-	hypothetical protein
GLYMA_08G212000	69.86	12.17	2.5308	7.60E-05	0.0039934	-	hypothetical protein
GLYMA_12G146700	266.87	620.83	-1.2184	7.61E-05	0.0039955	-	hypothetical protein
GLYMA_17G228800	331.19	964.9	-1.5431	7.68E-05	0.0040297	-	hypothetical protein
GLYMA_05G075000	24	104.31	-2.1119	7.70E-05	0.0040373	-	hypothetical protein
GLYMA_09G193100	12.51	74.97	-2.5613	7.73E-05	0.0040513	-	hypothetical protein
GLYMA_17G132100	53.52	7.95	2.769	7.74E-05	0.004055	-	hypothetical protein
GLYMA_02G129900	1837.33	4275.39	-1.2185	7.76E-05	0.0040588	-	hypothetical protein
GLYMA_06G022800	10.19	47.09	-2.234	7.79E-05	0.0040722	-	hypothetical protein
GLYMA_19G019200	90.28	318.8	-1.8177	7.79E-05	0.0040722	-	hypothetical protein
GLYMA_02G145700	7.91	42.2	-2.4353	7.82E-05	0.0040858	-	hypothetical protein
GLYMA_06G288500	304.57	962.97	-1.6612	7.84E-05	0.0040864	-	hypothetical protein
GLYMA_02G005800	155.65	42.02	1.9052	7.83E-05	0.0040864	-	hypothetical protein
GLYMA_04G231300	57.58	8.62	2.7455	7.89E-05	0.004112	-	hypothetical protein
GLYMA_07G261100	190.49	471.81	-1.3097	7.90E-05	0.0041123	-	hypothetical protein
GLYMA_04G235400	52.01	162.2	-1.6425	7.92E-05	0.0041219	-	hypothetical protein
GLYMA_11G199700	192.4	510.3	-1.4079	7.93E-05	0.0041219	-	hypothetical protein
Novel.35679	47.68	161.42	-1.7494	7.93E-05	0.0041219	-	-
GLYMA_11G060200	35.33	5.54	2.6787	7.96E-05	0.0041354	-	hypothetical protein
GLYMA_15G088200	22.18	1.2	4.1946	7.99E-05	0.0041474	-	hypothetical protein
GLYMA_10G062800	79.95	306.12	-1.934	7.99E-05	0.0041474	-	hypothetical protein
GLYMA_19G008100	28.24	151.87	-2.4254	8.07E-05	0.0041839	-	hypothetical protein
GLYMA_18G156900	77.12	229.71	-1.5779	8.09E-05	0.0041894	-	hypothetical protein
GLYMA_07G144100	35.71	128.93	-1.8457	8.12E-05	0.0042035	-	hypothetical protein
GLYMA_08G042600	446.09	1386.07	-1.635	8.13E-05	0.004205	-	hypothetical protein
GLYMA_19G007400	108.47	327.01	-1.5921	8.18E-05	0.0042295	-	hypothetical protein
GLYMA_07G059200	76.5	295.17	-1.9466	8.21E-05	0.0042417	-	hypothetical protein
GLYMA_06G101200	159.68	574.55	-1.846	8.22E-05	0.0042437	-	hypothetical protein
GLYMA_08G116600	110.44	289.32	-1.3921	8.28E-05	0.0042737	-	hypothetical protein
GLYMA_10G291900	896.76	2239.19	-1.3202	8.37E-05	0.0043142	-	hypothetical protein
GLYMA_13G322300	76.57	262.68	-1.7782	8.37E-05	0.0043142	-	hypothetical protein
GLYMA_19G059200	37.11	2.9	3.7117	8.41E-05	0.0043262	-	hypothetical protein
GLYMA_16G143500	113.07	291.02	-1.3668	8.40E-05	0.0043262	-	hypothetical protein
GLYMA_16G061300	23.78	2.14	3.4837	8.41E-05	0.0043262	-	hypothetical protein
GLYMA_13G179200	201.96	46.93	2.1045	8.44E-05	0.0043386	-	hypothetical protein
GLYMA_15G222500	57.98	167.87	-1.5293	8.50E-05	0.0043593	-	hypothetical protein
GLYMA_15G148000	339.18	950.65	-1.4865	8.50E-05	0.0043593	-	hypothetical protein
GLYMA_10G021700	15.25	70.69	-2.202	8.50E-05	0.0043593	-	hypothetical protein
GLYMA_08G141900	154.53	372	-1.2668	8.49E-05	0.0043593	-	hypothetical protein
GLYMA_08G072500	100.04	258.64	-1.3692	8.55E-05	0.0043827	-	hypothetical protein
GLYMA_16G085600	377.03	115.15	1.7101	8.58E-05	0.0043924	-	hypothetical protein
GLYMA_10G264000	70.46	11.09	2.67	8.60E-05	0.0044011	-	hypothetical protein
GLYMA_08G297000	36.86	2.5	3.8289	8.63E-05	0.0044135	-	hypothetical protein
GLYMA_13G226600	628.34	1909.68	-1.6032	8.65E-05	0.0044234	-	hypothetical protein
GLYMA_19G114500	8251.32	24804.5	-1.5879	8.73E-05	0.0044569	-	hypothetical protein
GLYMA_02G042800	263.75	814.44	-1.626	8.74E-05	0.0044616	-	hypothetical protein
GLYMA_17G090200	544.08	1240.01	-1.1891	8.75E-05	0.0044616	-	hypothetical protein
GLYMA_18G208800	178.24	865.52	-2.2813	8.79E-05	0.0044802	-	hypothetical protein
GLYMA_08G200800	96.38	273.47	-1.5046	8.79E-05	0.0044802	-	hypothetical protein
GLYMA_15G261300	629.06	1617.68	-1.3634	8.89E-05	0.0045255	-	hypothetical protein
GLYMA_02G258000	1758.21	5112.84	-1.5398	8.89E-05	0.0045255	-	hypothetical protein
GLYMA_08G178800	426.88	1072.9	-1.3295	8.90E-05	0.0045266	-	hypothetical protein
GLYMA_03G144800	1020.83	2631.32	-1.366	8.94E-05	0.004542	-	hypothetical protein
GLYMA_07G076600	629.54	1582.16	-1.3295	8.96E-05	0.0045478	-	hypothetical protein
GLYMA_16G032900	60.59	177.49	-1.5476	8.96E-05	0.0045478	-	hypothetical protein
GLYMA_18G021300	459.34	1068.21	-1.2179	9.08E-05	0.0046043	-	hypothetical protein
GLYMA_02G296300	475.33	1178.92	-1.3109	9.09E-05	0.0046069	-	hypothetical protein
GLYMA_08G292400	98.51	259.41	-1.3968	9.09E-05	0.0046069	-	hypothetical protein
GLYMA_09G026100	646.05	1527.87	-1.242	9.12E-05	0.0046187	-	hypothetical protein
GLYMA_19G088200	22.86	1.67	3.8537	9.16E-05	0.0046362	-	hypothetical protein
GLYMA_15G070900	7.27	52.16	-2.8627	9.19E-05	0.0046438	-	hypothetical protein
GLYMA_20G145800	541.42	1642.9	-1.6018	9.19E-05	0.0046438	-	hypothetical protein
GLYMA_09G060700	671.61	1891.18	-1.4933	9.23E-05	0.0046589	-	hypothetical protein
GLYMA_19G124300	78.84	237.04	-1.5925	9.26E-05	0.0046705	-	hypothetical protein
GLYMA_09G009800	119.29	374.96	-1.6536	9.26E-05	0.0046705	-	hypothetical protein
GLYMA_18G039500	1616.35	3980.13	-1.3003	9.28E-05	0.0046755	-	hypothetical protein
GLYMA_01G215400	1926.93	5100.38	-1.4043	9.29E-05	0.0046775	-	hypothetical protein
Novel.69477	55.45	8.29	2.7766	9.29E-05	0.0046775	-	-
GLYMA_08G255800	584.37	1997.18	-1.7734	9.34E-05	0.0046972	-	hypothetical protein
GLYMA_03G126900	83.38	1.69	5.5924	9.37E-05	0.0047116	-	hypothetical protein
GLYMA_03G099500	101.6	268.74	-1.4046	9.39E-05	0.0047157	-	hypothetical protein
GLYMA_16G082100	148.91	49.76	1.5883	9.40E-05	0.0047191	-	hypothetical protein
GLYMA_03G200200	0.94	28.04	-4.7992	9.42E-05	0.0047256	-	hypothetical protein
GLYMA_19G254300	309.11	778.71	-1.3324	9.42E-05	0.0047261	-	hypothetical protein
GLYMA_18G103400	68.01	14.44	2.255	9.47E-05	0.004745	-	hypothetical protein
GLYMA_10G137400	322.7	793.16	-1.2971	9.52E-05	0.0047655	-	hypothetical protein
GLYMA_06G136400	410.85	968.99	-1.2376	9.52E-05	0.0047655	-	hypothetical protein
GLYMA_15G040000	1526.3	4870.85	-1.674	9.54E-05	0.0047668	-	hypothetical protein
GLYMA_20G021200	44.64	170.32	-1.9243	9.54E-05	0.0047668	-	hypothetical protein
GLYMA_13G289100	39.45	3.99	3.35	9.55E-05	0.0047668	-	hypothetical protein
GLYMA_12G099200	46.06	148.78	-1.6919	9.55E-05	0.0047668	-	hypothetical protein
GLYMA_18G265100	2883.35	8072.83	-1.4853	9.64E-05	0.004804	-	hypothetical protein
GLYMA_01G192500	142.35	430.39	-1.5983	9.64E-05	0.004804	-	hypothetical protein
GLYMA_08G311200	890.46	2098.57	-1.2367	9.64E-05	0.004804	-	hypothetical protein
Novel.63631	3.27	29.08	-3.1023	9.65E-05	0.004804	-	-
GLYMA_09G256800	438.77	1084.64	-1.3059	9.65E-05	0.0048042	-	hypothetical protein
GLYMA_01G106200	835.69	2217.55	-1.408	9.67E-05	0.0048091	-	hypothetical protein
GLYMA_06G254500	103.13	295.91	-1.5187	9.69E-05	0.004818	-	hypothetical protein
GLYMA_07G037400	1205.36	3048.48	-1.3387	9.70E-05	0.0048182	-	hypothetical protein
GLYMA_13G164600	34.71	146.48	-2.0803	9.71E-05	0.004822	-	hypothetical protein
GLYMA_16G045500	96.43	258.88	-1.4249	9.73E-05	0.0048283	-	hypothetical protein
GLYMA_14G200700	15.85	82.89	-2.3791	9.74E-05	0.0048287	-	hypothetical protein
GLYMA_15G134300	254.7	66.81	1.9293	9.75E-05	0.0048288	-	hypothetical protein
GLYMA_07G062200	181.97	562.93	-1.6298	9.75E-05	0.0048288	-	hypothetical protein
GLYMA_19G240200	43.55	124.33	-1.5104	9.81E-05	0.0048538	-	hypothetical protein
GLYMA_01G041700	230.22	583.19	-1.3417	9.86E-05	0.0048673	-	hypothetical protein
GLYMA_19G204500	529.63	1317.84	-1.3151	9.86E-05	0.0048673	-	hypothetical protein
GLYMA_03G009600	43.1	9.51	2.1849	9.85E-05	0.0048673	-	hypothetical protein
GLYMA_03G206200	208.46	511.02	-1.2947	9.84E-05	0.0048673	-	hypothetical protein
GLYMA_08G333900	2188.44	5885.19	-1.4272	9.93E-05	0.0048989	-	hypothetical protein
GLYMA_01G026500	224.58	551.96	-1.2983	9.94E-05	0.0049013	-	hypothetical protein
GLYMA_09G216800	1679.32	4822.31	-1.5217	9.95E-05	0.0049013	-	hypothetical protein
GLYMA_20G114900	78.1	291.11	-1.8936	9.95E-05	0.0049013	-	hypothetical protein
GLYMA_17G170600	587.07	1720.53	-1.5513	9.98E-05	0.0049101	-	hypothetical protein
GLYMA_17G226000	76.84	261.15	-1.7668	9.99E-05	0.0049114	-	hypothetical protein
GLYMA_16G156700	62.69	11.5	2.4806	1.00E-04	0.0049142	-	hypothetical protein
Novel.31805	48.59	9.74	2.3584	0.00010013	0.0049184	-	-
GLYMA_03G172100	243.84	642.37	-1.3965	0.00010034	0.0049256	-	hypothetical protein
GLYMA_12G090900	18.91	0.3	5.8431	0.0001006	0.0049356	-	hypothetical protein
GLYMA_04G060700	2362.54	5642.51	-1.256	0.00010127	0.0049624	-	hypothetical protein
GLYMA_10G261900	115.23	19.64	2.5484	0.00010123	0.0049624	-	hypothetical protein
GLYMA_02G202500	87.86	20.5	2.1098	0.00010135	0.004963	-	hypothetical protein
GLYMA_11G193500	944.2	2376.71	-1.3318	0.00010146	0.0049656	-	hypothetical protein
GLYMA_17G164100	1092.12	2711.1	-1.3118	0.00010179	0.0049786	-	hypothetical protein
GLYMA_11G211900	389.66	1172.82	-1.5899	0.00010216	0.0049933	-	hypothetical protein
GLYMA_15G161500	2.67	26.67	-3.2735	0.00010252	0.0050078	-	hypothetical protein
GLYMA_15G223300	38.7	4.51	3.0906	0.00010292	0.0050236	-	hypothetical protein
Novel.40483	59.03	14.11	2.0713	0.00010297	0.0050236	-	-
GLYMA_18G247800	85.55	304.66	-1.8308	0.00010305	0.0050247	-	hypothetical protein
GLYMA_04G029600	60.36	209.09	-1.7913	0.00010339	0.0050323	-	hypothetical protein
GLYMA_02G277900	56.3	200.78	-1.8362	0.00010341	0.0050323	-	hypothetical protein
GLYMA_13G117000	215.05	654.39	-1.6044	0.00010346	0.0050323	-	hypothetical protein
GLYMA_12G172900	30.27	106.41	-1.8139	0.00010339	0.0050323	-	hypothetical protein
GLYMA_13G115400	795.18	1854.69	-1.2222	0.00010364	0.0050347	-	hypothetical protein
GLYMA_11G106900	3404.96	8921.46	-1.3896	0.0001036	0.0050347	-	hypothetical protein
GLYMA_08G140800	18.94	0.3	5.8375	0.00010372	0.0050355	-	hypothetical protein
GLYMA_06G145400	39.51	160.16	-2.0177	0.00010388	0.0050401	-	hypothetical protein
GLYMA_15G043300	76.28	251.57	-1.7231	0.00010412	0.0050488	-	hypothetical protein
GLYMA_05G130600	65.3	17.09	1.9142	0.00010471	0.0050719	-	hypothetical protein
GLYMA_16G047100	235.26	577.72	-1.2949	0.00010472	0.0050719	-	hypothetical protein
GLYMA_18G249700	478.73	105.18	2.1881	0.00010482	0.0050725	-	hypothetical protein
GLYMA_05G247800	376.13	124.14	1.6011	0.00010486	0.0050725	-	hypothetical protein
GLYMA_19G027100	220.28	727.97	-1.7242	0.00010509	0.0050804	-	hypothetical protein
GLYMA_13G324000	59.21	210.69	-1.8351	0.00010528	0.0050864	-	hypothetical protein
GLYMA_09G155500	3540.09	1218.83	1.5382	0.00010569	0.0051032	-	hypothetical protein
GLYMA_07G228200	109.16	295.52	-1.4319	0.00010602	0.0051157	-	hypothetical protein
GLYMA_18G048600	38.14	123.27	-1.6983	0.00010646	0.005125	-	hypothetical protein
GLYMA_04G112500	993.96	2835.11	-1.5121	0.0001064	0.005125	-	hypothetical protein
GLYMA_10G280400	377.11	133.51	1.498	0.00010641	0.005125	-	hypothetical protein
GLYMA_13G130000	505.05	1177.44	-1.2211	0.00010646	0.005125	-	hypothetical protein
GLYMA_12G127300	11.07	0	6.0207	0.00010671	0.0051336	-	hypothetical protein
GLYMA_18G250900	77.91	227.62	-1.549	0.00010705	0.0051467	-	hypothetical protein
GLYMA_19G190800	1139.72	347.1	1.7152	0.00010766	0.0051674	-	hypothetical protein
GLYMA_19G147900	1150.22	2656.68	-1.2081	0.00010755	0.0051674	-	hypothetical protein
GLYMA_05G163000	18.83	0.85	4.3944	0.00010767	0.0051674	-	hypothetical protein
GLYMA_11G169800	317.29	864.91	-1.4474	0.0001079	0.0051749	-	hypothetical protein
Novel.3923	140.83	22.17	2.662	0.00010796	0.0051749	-	-
GLYMA_10G275000	1085.04	2960.46	-1.448	0.00010835	0.0051907	-	hypothetical protein
GLYMA_09G273300	1645.77	4376.13	-1.4108	0.00010858	0.0051985	-	hypothetical protein
GLYMA_10G037700	332.35	865.66	-1.3816	0.000109	0.0052137	-	hypothetical protein
GLYMA_09G229400	128.11	31.04	2.064	0.00010913	0.0052137	-	hypothetical protein
GLYMA_07G011200	38.61	144.83	-1.912	0.00010916	0.0052137	-	hypothetical protein
GLYMA_11G061100	1240.62	69.13	4.1657	0.00010916	0.0052137	-	hypothetical protein
GLYMA_20G013400	120.12	375.26	-1.6432	0.00010982	0.005242	-	hypothetical protein
GLYMA_14G179100	335.75	881.98	-1.3928	0.00011023	0.0052581	-	hypothetical protein
GLYMA_08G273100	68.09	16.87	2.0229	0.00011032	0.0052592	-	hypothetical protein
Novel.63151	63.23	16.47	1.9392	0.00011038	0.0052592	-	-
GLYMA_01G183300	1146.5	3045.24	-1.4092	0.00011052	0.0052627	-	hypothetical protein
GLYMA_12G197600	360.76	917.39	-1.3468	0.00011106	0.0052852	-	hypothetical protein
GLYMA_06G296300	0	11.45	-5.8637	0.00011135	0.005296	-	hypothetical protein
GLYMA_11G148100	2353.78	5315.3	-1.1752	0.00011177	0.0053127	-	hypothetical protein
GLYMA_12G197900	129.73	454.62	-1.808	0.00011184	0.005313	-	hypothetical protein
GLYMA_17G076600	653.55	1630.42	-1.3191	0.00011206	0.00532	-	hypothetical protein
GLYMA_14G062400	25.43	1.14	4.4356	0.00011213	0.0053202	-	hypothetical protein
GLYMA_04G239900	114.71	30.84	1.9101	0.00011234	0.0053269	-	hypothetical protein
GLYMA_02G142600	1899.24	5655.77	-1.5742	0.00011255	0.0053308	-	hypothetical protein
GLYMA_08G174900	174.45	44.49	1.9823	0.00011252	0.0053308	-	hypothetical protein
Novel.40965	2.94	26.73	-3.1336	0.00011265	0.0053321	-	-
GLYMA_07G052700	65.09	200.57	-1.6222	0.00011292	0.0053419	-	hypothetical protein
GLYMA_02G241400	96.06	293.03	-1.6071	0.00011358	0.0053698	-	hypothetical protein
Novel.63854	10.81	0	6.0155	0.00011403	0.0053877	-	-
GLYMA_09G240100	100.64	439.8	-2.1272	0.00011434	0.0053961	-	hypothetical protein
GLYMA_09G033400	163.01	383.61	-1.2343	0.00011441	0.0053961	-	hypothetical protein
GLYMA_16G196200	489.38	1168.85	-1.2565	0.00011435	0.0053961	-	hypothetical protein
GLYMA_15G186300	88.03	21.2	2.0669	0.00011461	0.0053962	-	hypothetical protein
GLYMA_05G034600	869.74	2008.24	-1.207	0.00011456	0.0053962	-	hypothetical protein
GLYMA_17G112300	8.56	50.32	-2.5244	0.0001146	0.0053962	-	hypothetical protein
GLYMA_20G120300	807.31	1944.44	-1.2682	0.00011474	0.005399	-	hypothetical protein
GLYMA_05G132100	620.57	1651.93	-1.4119	0.00011512	0.0054134	-	hypothetical protein
GLYMA_05G196100	2281.75	5389.54	-1.24	0.0001154	0.0054236	-	hypothetical protein
GLYMA_19G112700	205.63	485.32	-1.2379	0.00011592	0.0054449	-	hypothetical protein
GLYMA_17G136600	320.06	61.97	2.3744	0.00011608	0.0054492	-	hypothetical protein
GLYMA_18G023100	1875.55	4110.31	-1.132	0.00011639	0.0054606	-	hypothetical protein
GLYMA_19G195600	48.02	144.01	-1.5815	0.00011687	0.0054796	-	hypothetical protein
GLYMA_10G151300	441.94	1395.75	-1.6592	0.00011754	0.0055044	-	hypothetical protein
GLYMA_02G229300	163.42	545.58	-1.7389	0.00011756	0.0055044	-	hypothetical protein
GLYMA_05G007800	351.46	1043.31	-1.5696	0.00011761	0.0055044	-	hypothetical protein
GLYMA_14G181100	457.57	1085.49	-1.2474	0.0001177	0.0055054	-	hypothetical protein
GLYMA_03G223100	168.26	434.69	-1.3671	0.00011782	0.0055078	-	hypothetical protein
GLYMA_12G190100	1182.18	2665.39	-1.1731	0.000118	0.0055129	-	hypothetical protein
GLYMA_08G225500	676.58	1642.42	-1.2799	0.00011823	0.0055203	-	hypothetical protein
GLYMA_05G127700	1290.05	3522.67	-1.4489	0.00011829	0.0055203	-	hypothetical protein
Novel.70170	255.74	59.06	2.1164	0.00011871	0.0055363	-	-
GLYMA_10G039800	469.47	1054.69	-1.1676	0.0001189	0.0055421	-	hypothetical protein
GLYMA_09G008400	4214.34	908.52	2.2143	0.00011898	0.0055424	-	hypothetical protein
GLYMA_13G059500	1277.33	2809.13	-1.1371	0.00011906	0.0055431	-	hypothetical protein
GLYMA_19G175200	41.16	172.67	-2.071	0.00011945	0.0055579	-	hypothetical protein
GLYMA_13G127500	376.44	1107.27	-1.5566	0.00011957	0.0055604	-	hypothetical protein
GLYMA_18G060600	130.53	354.98	-1.4456	0.00011993	0.0055654	-	hypothetical protein
GLYMA_04G217200	263.33	666.51	-1.3402	0.0001199	0.0055654	-	hypothetical protein
GLYMA_17G115200	643.65	1478.28	-1.1994	0.00011993	0.0055654	-	hypothetical protein
GLYMA_11G235600	664.18	1604.75	-1.2727	0.00011996	0.0055654	-	hypothetical protein
GLYMA_18G032800	21.79	1.56	3.8244	0.00012007	0.0055672	-	hypothetical protein
GLYMA_07G127300	1816.43	4099.77	-1.1745	0.00012018	0.0055688	-	hypothetical protein
GLYMA_15G069800	109.96	2.77	5.3203	0.00012102	0.0056029	-	hypothetical protein
GLYMA_06G105600	369.53	135.64	1.4462	0.00012105	0.0056029	-	hypothetical protein
GLYMA_18G205800	913.03	2137.59	-1.227	0.00012164	0.0056267	-	hypothetical protein
GLYMA_17G164800	2421.56	5784.71	-1.2564	0.0001218	0.0056277	-	hypothetical protein
Novel.42831	17.37	0.37	5.717	0.00012177	0.0056277	-	-
GLYMA_14G044400	670.29	1712.45	-1.3531	0.00012191	0.0056289	-	hypothetical protein
GLYMA_05G241900	375.55	936.06	-1.3179	0.00012197	0.0056289	-	hypothetical protein
GLYMA_09G256400	431.17	1042.06	-1.273	0.00012211	0.005632	-	hypothetical protein
Novel.42884	4.29	36.48	-3.2181	0.00012224	0.0056349	-	-
GLYMA_17G234700	893.11	2029	-1.1839	0.00012235	0.0056367	-	hypothetical protein
GLYMA_18G198800	22.41	102.71	-2.2183	0.00012265	0.0056472	-	hypothetical protein
GLYMA_04G180000	743.97	1824.42	-1.2941	0.00012387	0.0056924	-	hypothetical protein
GLYMA_06G124000	66.45	17.06	1.969	0.00012376	0.0056924	-	hypothetical protein
GLYMA_12G178100	89.21	261.34	-1.552	0.00012392	0.0056924	-	hypothetical protein
Novel.5383	59.08	13.52	2.1632	0.00012391	0.0056924	-	-
GLYMA_18G023000	19.07	82.45	-2.1136	0.00012527	0.0057512	-	hypothetical protein
GLYMA_14G193100	141.07	4	5.142	0.00012544	0.0057559	-	hypothetical protein
GLYMA_07G199900	1307.19	3682.32	-1.4942	0.00012594	0.0057751	-	hypothetical protein
GLYMA_19G181800	16.93	108.68	-2.6889	0.00012616	0.0057819	-	hypothetical protein
GLYMA_17G166600	62.13	201.15	-1.6925	0.00012642	0.0057871	-	hypothetical protein
Novel.70076	711.74	1873.03	-1.3961	0.00012641	0.0057871	-	-
GLYMA_12G160500	180.25	450.53	-1.3212	0.00012663	0.0057936	-	hypothetical protein
GLYMA_19G008600	740.05	177.59	2.0629	0.00012757	0.0058326	-	hypothetical protein
GLYMA_03G127200	180.52	54.45	1.7242	0.00012763	0.0058326	-	hypothetical protein
GLYMA_12G097700	892.2	2311.66	-1.3736	0.00012781	0.0058373	-	hypothetical protein
GLYMA_08G254800	92.16	18.11	2.3462	0.00012873	0.0058761	-	hypothetical protein
GLYMA_15G114100	125.99	310.93	-1.3057	0.00012889	0.0058779	-	hypothetical protein
GLYMA_14G065900	1741.31	4512.66	-1.3738	0.00012892	0.0058779	-	hypothetical protein
GLYMA_15G218400	826.49	1962.01	-1.2472	0.00012916	0.0058854	-	hypothetical protein
GLYMA_10G218700	43.22	162.78	-1.9099	0.0001302	0.0059296	-	hypothetical protein
GLYMA_17G067600	163.73	432.38	-1.4022	0.00013052	0.0059407	-	hypothetical protein
GLYMA_07G046500	1347.03	3310.51	-1.2973	0.0001306	0.0059409	-	hypothetical protein
GLYMA_12G095200	1240.67	3353.24	-1.4348	0.00013144	0.0059757	-	hypothetical protein
GLYMA_05G178300	78.55	224.5	-1.511	0.00013162	0.0059806	-	hypothetical protein
GLYMA_13G313700	55.05	159.3	-1.5363	0.00013239	0.0060119	-	hypothetical protein
GLYMA_01G157300	239.09	643.28	-1.4268	0.00013272	0.0060237	-	hypothetical protein
GLYMA_03G247000	104.91	25.36	2.0492	0.00013372	0.0060584	-	hypothetical protein
GLYMA_03G149500	27.23	104.04	-1.9343	0.00013369	0.0060584	-	hypothetical protein
Novel.40484	58.07	10.82	2.4462	0.0001337	0.0060584	-	-
GLYMA_02G072600	288.26	751.88	-1.3829	0.00013488	0.0061042	-	hypothetical protein
GLYMA_05G208300	328.07	105.41	1.6367	0.00013487	0.0061042	-	hypothetical protein
GLYMA_04G202200	1392.48	3691.61	-1.4064	0.00013538	0.0061235	-	hypothetical protein
GLYMA_09G118500	6.67	47.44	-2.8666	0.00013662	0.0061759	-	hypothetical protein
GLYMA_02G129300	720.41	1757.17	-1.2861	0.0001367	0.0061762	-	hypothetical protein
GLYMA_04G023900	1691.73	4323.92	-1.3538	0.00013726	0.0061979	-	hypothetical protein
GLYMA_18G245400	796.58	2106.66	-1.4029	0.00013789	0.006212	-	hypothetical protein
GLYMA_03G002100	128.16	340.71	-1.4097	0.00013773	0.006212	-	hypothetical protein
GLYMA_17G231000	1130.67	2877.82	-1.3478	0.00013782	0.006212	-	hypothetical protein
GLYMA_11G203000	182.27	65.88	1.4752	0.00013774	0.006212	-	hypothetical protein
GLYMA_13G232400	34.03	119.1	-1.8019	0.00013812	0.006219	-	hypothetical protein
Novel.70738	9.18	48.11	-2.3785	0.0001388	0.0062459	-	-
GLYMA_07G268400	158.55	398.79	-1.3314	0.00013927	0.0062635	-	hypothetical protein
Novel.62716	20	0.9	4.4489	0.00013978	0.0062828	-	-
GLYMA_19G075800	46.88	151.25	-1.6901	0.00013987	0.0062836	-	hypothetical protein
GLYMA_10G161000	243	743.6	-1.6153	0.00014001	0.0062861	-	hypothetical protein
GLYMA_18G268200	169.82	48.22	1.8253	0.00014026	0.006294	-	hypothetical protein
GLYMA_15G152900	1737.04	4121.77	-1.2467	0.00014086	0.006317	-	hypothetical protein
GLYMA_03G215000	208.08	686.38	-1.7204	0.00014099	0.0063195	-	hypothetical protein
GLYMA_01G185000	21.29	0.67	5.0948	0.00014129	0.006329	-	hypothetical protein
GLYMA_18G125200	35.97	3.03	3.5099	0.00014207	0.0063578	-	hypothetical protein
GLYMA_15G168600	171.63	441.82	-1.3648	0.00014214	0.0063578	-	hypothetical protein
GLYMA_14G099900	33.58	2.32	3.9088	0.00014217	0.0063578	-	hypothetical protein
GLYMA_05G203700	710.31	1908.65	-1.4255	0.00014263	0.006375	-	hypothetical protein
GLYMA_05G107000	20.14	108.29	-2.4128	0.00014327	0.0063998	-	hypothetical protein
GLYMA_13G082400	130.82	319.09	-1.2881	0.00014377	0.0064188	-	hypothetical protein
GLYMA_05G197900	414.06	971.79	-1.2316	0.00014404	0.006427	-	hypothetical protein
GLYMA_09G233000	42.97	184.99	-2.1032	0.00014417	0.0064289	-	hypothetical protein
GLYMA_20G098700	56.14	12.69	2.1586	0.00014424	0.0064289	-	hypothetical protein
GLYMA_15G124600	4490.81	10664.11	-1.2477	0.00014454	0.006436	-	hypothetical protein
GLYMA_13G329600	870.67	1952.78	-1.1655	0.00014456	0.006436	-	hypothetical protein
GLYMA_06G255300	34.24	6.48	2.3834	0.0001449	0.0064472	-	hypothetical protein
GLYMA_19G199800	26.36	1.93	3.8142	0.00014516	0.0064517	-	hypothetical protein
GLYMA_11G204800	43.45	8.67	2.322	0.00014513	0.0064517	-	hypothetical protein
GLYMA_08G039400	1014.03	2434.19	-1.2632	0.00014557	0.0064663	-	hypothetical protein
GLYMA_14G001500	746.53	1719.97	-1.204	0.00014576	0.00647	-	hypothetical protein
GLYMA_13G295000	50.42	200.73	-1.9884	0.00014582	0.00647	-	hypothetical protein
GLYMA_18G047800	83.89	24.91	1.7706	0.00014599	0.0064739	-	hypothetical protein
GLYMA_11G030200	56.63	218.48	-1.95	0.0001469	0.0065106	-	hypothetical protein
GLYMA_11G040900	80.41	216.73	-1.4306	0.00014703	0.0065128	-	hypothetical protein
GLYMA_12G104200	368.88	1070.16	-1.5378	0.00014712	0.0065135	-	hypothetical protein
Novel.31986	110.65	325.77	-1.557	0.00014752	0.0065273	-	-
GLYMA_05G206200	87.85	23.42	1.8952	0.00014841	0.0065631	-	hypothetical protein
GLYMA_14G217200	470.1	1085.18	-1.2073	0.00014851	0.006564	-	hypothetical protein
GLYMA_01G169200	162.5	771.67	-2.2465	0.00014876	0.0065698	-	hypothetical protein
GLYMA_08G292700	170.59	431.97	-1.3403	0.00014881	0.0065698	-	hypothetical protein
GLYMA_09G232900	500.5	1447.72	-1.5324	0.00014922	0.0065844	-	hypothetical protein
GLYMA_13G158200	5411.01	12560.51	-1.2149	0.00014956	0.0065918	-	hypothetical protein
GLYMA_16G054700	83.75	263.31	-1.6492	0.00014952	0.0065918	-	hypothetical protein
GLYMA_05G076300	478.99	1089.19	-1.1847	0.00014992	0.0066003	-	hypothetical protein
Novel.40730	12.02	82.91	-2.7843	0.00014987	0.0066003	-	-
GLYMA_12G237000	1171.37	2868.99	-1.2925	0.00015017	0.0066078	-	hypothetical protein
GLYMA_04G251400	120.62	426.32	-1.8213	0.00015026	0.0066081	-	hypothetical protein
GLYMA_03G151800	7.47	56.15	-2.9024	0.00015083	0.0066234	-	hypothetical protein
GLYMA_03G140700	91.83	279.77	-1.6053	0.00015086	0.0066234	-	hypothetical protein
GLYMA_03G098400	67.02	240.32	-1.839	0.00015081	0.0066234	-	hypothetical protein
GLYMA_20G135100	3.65	26.55	-2.8959	0.00015133	0.0066405	-	hypothetical protein
GLYMA_10G063000	36.13	6.04	2.5721	0.00015179	0.0066571	-	hypothetical protein
GLYMA_11G151000	170.25	7.49	4.5195	0.00015216	0.0066696	-	hypothetical protein
GLYMA_15G012000	663.5	1937.65	-1.5457	0.00015243	0.0066774	-	hypothetical protein
GLYMA_19G043700	63.03	169.68	-1.425	0.00015285	0.0066923	-	hypothetical protein
GLYMA_12G198600	33.65	107.75	-1.6823	0.00015305	0.0066975	-	hypothetical protein
GLYMA_08G043600	1101.46	3036.53	-1.4632	0.00015315	0.0066979	-	hypothetical protein
GLYMA_18G231400	73.37	21.74	1.752	0.00015355	0.0067011	-	hypothetical protein
GLYMA_06G320900	240.72	602.16	-1.3224	0.00015363	0.0067011	-	hypothetical protein
GLYMA_11G208300	457.91	1292.29	-1.4969	0.00015354	0.0067011	-	hypothetical protein
GLYMA_11G015800	225.88	539.05	-1.2542	0.00015333	0.0067011	-	hypothetical protein
Novel.21882	75.7	234.85	-1.6292	0.00015364	0.0067011	-	-
GLYMA_05G236300	1591.91	3561.79	-1.1618	0.00015398	0.0067122	-	hypothetical protein
GLYMA_10G284800	7.14	39.94	-2.5036	0.00015423	0.0067191	-	hypothetical protein
GLYMA_02G255400	849.85	2027.99	-1.2546	0.00015508	0.0067525	-	hypothetical protein
GLYMA_20G203900	1428.48	3543.89	-1.3109	0.00015566	0.0067741	-	hypothetical protein
GLYMA_15G084800	194.21	472.5	-1.2835	0.00015596	0.0067836	-	hypothetical protein
GLYMA_11G184800	110.26	22.27	2.3	0.0001563	0.0067946	-	hypothetical protein
GLYMA_17G229200	14.17	65.63	-2.1775	0.00015756	0.0068458	-	hypothetical protein
GLYMA_15G023000	52.26	190.33	-1.8587	0.00015812	0.0068663	-	hypothetical protein
GLYMA_05G007600	108.87	295.98	-1.4453	0.00015842	0.0068755	-	hypothetical protein
GLYMA_18G283300	324.21	861.48	-1.4097	0.0001586	0.0068793	-	hypothetical protein
GLYMA_02G045800	90.22	256.57	-1.5053	0.00015921	0.0069022	-	hypothetical protein
GLYMA_01G239800	65.92	206.85	-1.6555	0.00015943	0.0069043	-	hypothetical protein
GLYMA_15G063400	199.52	583.26	-1.5466	0.00015942	0.0069043	-	hypothetical protein
GLYMA_10G169300	4015.52	9658.72	-1.2663	0.00016024	0.0069277	-	hypothetical protein
GLYMA_02G274400	1097.35	2533.34	-1.2072	0.00016014	0.0069277	-	hypothetical protein
GLYMA_07G141200	16.5	0.3	5.6403	0.00016023	0.0069277	-	hypothetical protein
GLYMA_18G273700	524.75	1202.16	-1.1965	0.00016059	0.0069392	-	hypothetical protein
GLYMA_01G114900	26.34	2.5	3.4163	0.0001607	0.0069401	-	hypothetical protein
GLYMA_15G080000	113.15	315.7	-1.4776	0.00016207	0.006973	-	hypothetical protein
GLYMA_02G210000	55.48	13.6	2.0169	0.00016206	0.006973	-	hypothetical protein
GLYMA_20G087800	105.98	313.94	-1.5635	0.00016206	0.006973	-	hypothetical protein
GLYMA_13G069400	728.08	1797	-1.3032	0.00016188	0.006973	-	hypothetical protein
GLYMA_05G006800	103	275.66	-1.4135	0.00016198	0.006973	-	hypothetical protein
GLYMA_17G062800	0.92	24.36	-4.6055	0.00016176	0.006973	-	hypothetical protein
GLYMA_11G171900	295.29	849.12	-1.5247	0.00016177	0.006973	-	hypothetical protein
GLYMA_18G063200	40.89	166.28	-2.0178	0.00016254	0.0069855	-	hypothetical protein
GLYMA_15G162900	48.98	8.26	2.5669	0.0001625	0.0069855	-	hypothetical protein
GLYMA_14G169700	58.89	7.3	3.0452	0.00016264	0.0069859	-	hypothetical protein
GLYMA_09G156800	38.82	115.38	-1.5719	0.00016317	0.0070049	-	hypothetical protein
GLYMA_10G031800	1220.8	4496.32	-1.8807	0.00016364	0.0070193	-	hypothetical protein
GLYMA_14G000900	299.46	710.49	-1.2464	0.00016368	0.0070193	-	hypothetical protein
GLYMA_19G189500	6.92	42.91	-2.6169	0.00016408	0.0070325	-	hypothetical protein
GLYMA_01G018400	1206.3	2821.78	-1.2261	0.00016437	0.0070415	-	hypothetical protein
GLYMA_02G206300	131.28	30.02	2.1394	0.00016448	0.0070422	-	hypothetical protein
GLYMA_02G124900	28.82	4.31	2.7476	0.00016459	0.0070431	-	hypothetical protein
GLYMA_02G034200	65.19	176.79	-1.4452	0.00016538	0.0070733	-	hypothetical protein
GLYMA_15G039100	507.11	1267.42	-1.3209	0.00016575	0.0070852	-	hypothetical protein
GLYMA_11G067700	230.83	86.72	1.4113	0.00016594	0.0070893	-	hypothetical protein
GLYMA_07G109600	28.03	99.21	-1.8301	0.00016605	0.0070902	-	hypothetical protein
GLYMA_19G018400	312.54	698.27	-1.1599	0.00016744	0.0071458	-	hypothetical protein
GLYMA_07G190500	22.83	1.26	4.2181	0.00016821	0.0071746	-	hypothetical protein
GLYMA_10G161500	452.86	141.36	1.6847	0.00016834	0.0071764	-	hypothetical protein
GLYMA_09G071400	4.45	37.91	-3.0216	0.00016861	0.0071767	-	hypothetical protein
GLYMA_14G211300	460.58	1208.55	-1.3918	0.00016861	0.0071767	-	hypothetical protein
GLYMA_02G256800	170.41	44.19	1.9453	0.00016859	0.0071767	-	hypothetical protein
GLYMA_18G210000	1297.07	3244.46	-1.3226	0.00016891	0.0071852	-	hypothetical protein
GLYMA_19G255800	2914.24	6665.63	-1.1935	0.00016921	0.0071943	-	hypothetical protein
GLYMA_13G111900	790.07	1815.69	-1.2006	0.00016959	0.0072067	-	hypothetical protein
GLYMA_05G242900	3.4	32.56	-3.1696	0.00017053	0.0072426	-	hypothetical protein
GLYMA_05G117000	532.4	1317.34	-1.3072	0.00017118	0.0072665	-	hypothetical protein
GLYMA_08G033800	94.32	244.61	-1.3785	0.00017147	0.007271	-	hypothetical protein
GLYMA_08G188000	1130.34	2463.4	-1.1241	0.00017143	0.007271	-	hypothetical protein
GLYMA_07G095000	247.32	624.33	-1.3348	0.00017163	0.0072739	-	hypothetical protein
GLYMA_12G071500	135.8	431.35	-1.6659	0.00017205	0.0072877	-	hypothetical protein
GLYMA_06G044200	377.34	909.29	-1.2683	0.00017224	0.0072918	-	hypothetical protein
GLYMA_17G106500	102.87	335.29	-1.703	0.00017249	0.0072987	-	hypothetical protein
GLYMA_18G033200	67.71	11.56	2.5649	0.00017287	0.0073106	-	hypothetical protein
GLYMA_02G194800	427.62	970.73	-1.1822	0.00017355	0.0073354	-	hypothetical protein
GLYMA_12G185400	723.28	1584.77	-1.1316	0.00017367	0.0073369	-	hypothetical protein
GLYMA_10G268200	36.9	4.34	3.0606	0.00017411	0.0073516	-	hypothetical protein
GLYMA_01G110200	146.61	340.58	-1.2169	0.00017453	0.0073649	-	hypothetical protein
GLYMA_08G004200	700.79	1614.71	-1.2043	0.00017461	0.0073649	-	hypothetical protein
GLYMA_07G000700	11.84	0	6.1168	0.00017539	0.0073935	-	hypothetical protein
GLYMA_08G228800	228.62	593.63	-1.3766	0.00017569	0.0074023	-	hypothetical protein
GLYMA_12G229000	973.47	2133.85	-1.1321	0.00017587	0.007406	-	hypothetical protein
GLYMA_20G051700	929.27	2194.74	-1.2398	0.00017606	0.0074062	-	hypothetical protein
GLYMA_17G242600	29.79	117.53	-1.9794	0.00017599	0.0074062	-	hypothetical protein
GLYMA_08G183400	128.03	311.38	-1.2814	0.00017653	0.0074222	-	hypothetical protein
GLYMA_01G112900	1447.94	3437.72	-1.2476	0.00017701	0.0074381	-	hypothetical protein
GLYMA_18G272000	337.24	908.8	-1.4299	0.00017729	0.0074462	-	hypothetical protein
GLYMA_19G096400	24.93	1.81	3.7775	0.00017811	0.0074765	-	hypothetical protein
GLYMA_13G122900	16.62	0.37	5.6592	0.00017826	0.0074789	-	hypothetical protein
Novel.5247	35.36	138.76	-1.9811	0.00017838	0.0074798	-	-
GLYMA_02G310000	71.49	191.82	-1.4204	0.00017901	0.0075026	-	hypothetical protein
Novel.42984	36.52	117.83	-1.6895	0.00017911	0.0075029	-	-
GLYMA_17G068400	154.99	409.08	-1.4035	0.00017945	0.0075129	-	hypothetical protein
GLYMA_03G136500	742.87	1885.14	-1.3433	0.00017976	0.007522	-	hypothetical protein
GLYMA_15G250100	363.34	977.72	-1.4286	0.0001801	0.0075322	-	hypothetical protein
GLYMA_05G140900	10.22	61.19	-2.578	0.00018055	0.0075471	-	hypothetical protein
GLYMA_20G159600	48.74	172.85	-1.8321	0.00018121	0.0075628	-	hypothetical protein
GLYMA_08G193500	429.48	1116.39	-1.3784	0.00018113	0.0075628	-	hypothetical protein
GLYMA_11G250700	770.27	1717.44	-1.1572	0.00018113	0.0075628	-	hypothetical protein
GLYMA_19G175400	380.3	1018.24	-1.4205	0.00018258	0.0076158	-	hypothetical protein
GLYMA_10G062200	383.17	888.26	-1.2126	0.00018298	0.0076204	-	hypothetical protein
GLYMA_09G041700	22.65	94.66	-2.054	0.00018296	0.0076204	-	hypothetical protein
GLYMA_16G156100	67.4	175.04	-1.3758	0.00018286	0.0076204	-	hypothetical protein
GLYMA_19G134600	181.34	467.46	-1.3629	0.00018314	0.0076233	-	hypothetical protein
GLYMA_02G059600	9.53	61.52	-2.6874	0.00018378	0.0076353	-	hypothetical protein
GLYMA_03G069300	643.11	1848.26	-1.5232	0.00018391	0.0076353	-	hypothetical protein
GLYMA_12G148200	685.75	1714.85	-1.3223	0.00018385	0.0076353	-	hypothetical protein
GLYMA_11G029400	62.72	166.8	-1.4142	0.00018377	0.0076353	-	hypothetical protein
Novel.14410	57.45	168.93	-1.5501	0.00018391	0.0076353	-	-
GLYMA_11G113000	307.43	775.95	-1.3348	0.00018419	0.007643	-	hypothetical protein
Novel.14162	15.57	74.7	-2.2388	0.00018481	0.0076646	-	-
GLYMA_04G057100	60.94	179.32	-1.5517	0.00018522	0.0076739	-	hypothetical protein
GLYMA_09G010500	3750.03	11779.82	-1.6513	0.00018523	0.0076739	-	hypothetical protein
GLYMA_13G232700	204.97	597.1	-1.5416	0.00018568	0.0076887	-	hypothetical protein
Novel.9357	38.4	8.51	2.1954	0.00018583	0.0076907	-	-
GLYMA_12G176900	5.24	54.36	-3.3645	0.00018604	0.0076955	-	hypothetical protein
GLYMA_04G100300	1382.1	3516.48	-1.3474	0.00018687	0.0077258	-	hypothetical protein
GLYMA_06G049500	85.56	219.14	-1.3576	0.00018702	0.0077278	-	hypothetical protein
GLYMA_03G239500	200.87	453.04	-1.1737	0.00018711	0.0077278	-	CCX5 [Source:Projected from Arabidopsis thaliana (AT1G08960) UniProtKB/TrEMBL;Acc:A0A178W3U3]
GLYMA_05G128400	135.53	36.93	1.8722	0.00018778	0.0077511	-	hypothetical protein
GLYMA_02G208200	3433.97	9500.79	-1.4682	0.0001879	0.0077521	-	hypothetical protein
GLYMA_18G245500	4424.14	10779.57	-1.2848	0.0001884	0.0077648	-	hypothetical protein
GLYMA_02G161100	1382.02	3725.74	-1.4306	0.00018839	0.0077648	-	bZIP transcription factor 60 [Source:Projected from Arabidopsis thaliana (AT1G42990) UniProtKB/Swiss-Prot;Acc:Q9C7S0]
GLYMA_07G062600	691.45	1549.11	-1.1638	0.00018876	0.0077756	-	hypothetical protein
GLYMA_09G207200	1613.84	3727.06	-1.2075	0.00018967	0.0078091	-	hypothetical protein
GLYMA_07G237600	2247.43	5207.82	-1.2124	0.00019024	0.0078259	-	hypothetical protein
GLYMA_11G251800	34.29	101.18	-1.5593	0.00019028	0.0078259	-	hypothetical protein
GLYMA_08G362400	1662.51	4285.46	-1.3661	0.00019069	0.0078389	-	hypothetical protein
GLYMA_08G245600	7.97	52.02	-2.7111	0.0001908	0.0078393	-	hypothetical protein
GLYMA_16G215000	181.56	483.31	-1.412	0.00019092	0.0078402	-	hypothetical protein
GLYMA_16G150400	831.05	1808.21	-1.1217	0.00019113	0.0078445	-	hypothetical protein
GLYMA_16G127400	452.46	1166.29	-1.3672	0.00019156	0.0078585	-	hypothetical protein
GLYMA_20G192100	46.29	6.25	2.8387	0.00019195	0.0078702	-	hypothetical protein
GLYMA_06G089000	402.59	959.6	-1.2529	0.00019208	0.0078713	-	hypothetical protein
GLYMA_13G306500	173.18	429.32	-1.3115	0.00019283	0.007898	-	hypothetical protein
GLYMA_11G010400	955.4	2643.91	-1.4682	0.00019293	0.007898	-	hypothetical protein
GLYMA_09G088300	261.87	589.68	-1.1718	0.00019329	0.0079071	-	hypothetical protein
GLYMA_12G116100	428.91	1063.54	-1.3095	0.00019335	0.0079071	-	hypothetical protein
GLYMA_08G135400	307.84	834.09	-1.4371	0.00019399	0.0079231	-	hypothetical protein
GLYMA_07G218900	84.32	222.87	-1.4024	0.00019386	0.0079231	-	hypothetical protein
GLYMA_16G207700	148.57	52.25	1.5093	0.00019404	0.0079231	-	hypothetical protein
GLYMA_19G133000	159.32	388.9	-1.2864	0.00019487	0.007949	-	hypothetical protein
GLYMA_16G209600	265.3	603.52	-1.186	0.00019483	0.007949	-	hypothetical protein
GLYMA_06G025100	1171.59	2780.95	-1.2469	0.00019559	0.0079702	-	hypothetical protein
GLYMA_05G060200	562.55	1316.7	-1.2267	0.0001955	0.0079702	-	hypothetical protein
GLYMA_11G148700	769.7	1904.26	-1.307	0.00019609	0.0079866	-	hypothetical protein
GLYMA_11G248900	77.44	202.16	-1.389	0.00019628	0.0079898	-	hypothetical protein
GLYMA_09G278600	427.18	1056.36	-1.3063	0.00019796	0.008048	-	hypothetical protein
GLYMA_14G197000	232.11	653.48	-1.4928	0.00019793	0.008048	-	hypothetical protein
GLYMA_05G174900	163.54	621.09	-1.9236	0.00019801	0.008048	-	hypothetical protein
GLYMA_05G049800	317.69	849.61	-1.4183	0.00019823	0.0080528	-	hypothetical protein
GLYMA_07G162100	28.13	146.79	-2.3838	0.00019867	0.0080666	-	hypothetical protein
GLYMA_19G050500	295.74	678.25	-1.1984	0.0001988	0.0080678	-	hypothetical protein
Novel.47352	53.57	158.42	-1.5599	0.00019995	0.0081104	-	-
GLYMA_15G024400	904.76	2278.12	-1.3322	0.00020011	0.0081127	-	hypothetical protein
GLYMA_02G078500	626.47	1696.44	-1.4375	0.00020024	0.008114	-	hypothetical protein
GLYMA_10G113700	116.49	39.5	1.5704	0.00020056	0.0081198	-	hypothetical protein
GLYMA_06G037100	128.12	342.78	-1.4173	0.00020062	0.0081198	-	hypothetical protein
GLYMA_02G156800	402.9	106.1	1.9222	0.0002007	0.0081198	-	hypothetical protein
GLYMA_05G208700	690.17	1676.86	-1.281	0.00020135	0.0081421	-	hypothetical protein
GLYMA_08G164400	22	79.39	-1.8548	0.00020161	0.0081484	-	hypothetical protein
GLYMA_17G224900	32.01	5.6	2.5326	0.00020212	0.008165	HSP17.9-D	hypothetical protein
GLYMA_05G187300	3299.79	8574.07	-1.3775	0.0002024	0.008168	-	hypothetical protein
GLYMA_17G192000	52.19	198.06	-1.9168	0.00020239	0.008168	-	hypothetical protein
GLYMA_07G184700	311.13	774.11	-1.316	0.00020258	0.0081704	-	hypothetical protein
GLYMA_12G065500	1578.21	524.84	1.5885	0.00020267	0.0081704	-	hypothetical protein
GLYMA_08G177300	180.97	484.28	-1.4193	0.00020289	0.0081711	-	hypothetical protein
GLYMA_12G103600	725.6	2171.42	-1.5813	0.00020284	0.0081711	-	hypothetical protein
GLYMA_04G223300	85.13	347.25	-2.0281	0.00020404	0.008209	-	hypothetical protein
GLYMA_07G015300	167.98	424.4	-1.3396	0.00020402	0.008209	-	hypothetical protein
GLYMA_09G008200	312.3	755.97	-1.2749	0.00020433	0.0082167	-	hypothetical protein
GLYMA_06G184200	1044.78	2379.24	-1.1874	0.000205	0.0082395	-	hypothetical protein
GLYMA_09G231400	282.37	880.07	-1.6401	0.00020529	0.0082469	-	hypothetical protein
GLYMA_17G036800	27.87	4.1	2.7899	0.00020544	0.0082486	-	hypothetical protein
GLYMA_06G156600	636.88	283.39	1.168	0.00020603	0.0082681	-	hypothetical protein
GLYMA_09G256000	214.27	497.99	-1.2182	0.00020728	0.0083141	-	hypothetical protein
GLYMA_17G068900	35.57	147.33	-2.0411	0.00020779	0.0083306	-	hypothetical protein
GLYMA_19G235500	217.37	606	-1.4786	0.00020804	0.008332	-	hypothetical protein
GLYMA_12G231700	433.45	1008.73	-1.2188	0.00020796	0.008332	-	hypothetical protein
GLYMA_14G098800	14.25	53.52	-1.9207	0.00020907	0.008369	-	hypothetical protein
GLYMA_15G003600	849.21	2293.34	-1.4334	0.00020949	0.0083817	-	hypothetical protein
GLYMA_14G118800	1287.96	3180.05	-1.3039	0.00021019	0.0084015	-	hypothetical protein
GLYMA_13G271800	1120.34	3231.68	-1.5285	0.0002102	0.0084015	-	hypothetical protein
GLYMA_16G219400	207.77	73.26	1.5086	0.0002104	0.0084052	-	hypothetical protein
GLYMA_07G261900	31.35	96.18	-1.6191	0.00021096	0.0084236	-	hypothetical protein
GLYMA_09G145600	380.3	1155.73	-1.6032	0.00021139	0.0084363	-	hypothetical protein
GLYMA_04G042400	261.02	71.06	1.877	0.00021166	0.0084428	-	hypothetical protein
GLYMA_07G016300	117.48	336.14	-1.5172	0.0002119	0.0084483	-	hypothetical protein
GLYMA_19G171200	362.58	916.21	-1.3371	0.00021243	0.008461	-	hypothetical protein
Novel.583	37.59	8.47	2.1706	0.00021243	0.008461	-	-
GLYMA_06G050500	235.95	633.65	-1.4262	0.00021288	0.0084707	-	hypothetical protein
GLYMA_13G156700	283.84	683.41	-1.267	0.00021289	0.0084707	-	hypothetical protein
GLYMA_02G204300	377.03	871.15	-1.2083	0.00021319	0.0084782	-	hypothetical protein
GLYMA_17G132500	844.63	1862.81	-1.1409	0.00021352	0.0084874	-	hypothetical protein
GLYMA_08G325800	701.31	2058.19	-1.5537	0.00021371	0.0084906	-	hypothetical protein
GLYMA_13G349900	1380.82	3271.79	-1.2446	0.00021461	0.0085218	-	hypothetical protein
[truncated: 2,411 more rows]
